# Supplementary material for: That H9N2 avian influenza viruses circulating in different regions gather in the same live-poultry market poses a potential threat to public health
Source: Front Microbiol. 2023 Feb 16;14:1128286. doi: 10.3389/fmicb.2023.1128286 (PMC9979309; doi:10.3389/fmicb.2023.1128286)
Supplement: Supplementary file 1 [file Table_1.XLS]

## Sheet: supplement datase
Supplementary Datase Acknowledgements to sequence submitters. We gratefully acknowledge the authors, originating and submitting laboratories of the sequences from GISAID’s EpiFlu™ Database on which this research is based. The list is detailed below.All submitters of data may be contacted directly via the GISAID website www.gisaid.org
Isolate_Name	Host	Location	Collection_Date	HA Segment_Id	NA Segment_Id	Authors
A/goose/China/G1/2018	Goose	Asia / China	2018-05-09	EPI1903504|A/goose/China/G1/2018	EPI1903455|A/goose/China/G1/2018	Gao,X.; Wang,N.; Chen,Y.; Gu,X.; Huang,Y.; Liu,Y.; Jiang,F.; Bai,J.; Qi,L.; Yang,L.; Xin,S.; Shi,Y.; Wang,C.
A/ostrich/Yunnan/438/2014	Ostrich	Asia / China	2014-12-20	EPI1898092|A/ostrich/Yunnan/438/2014	EPI1898094|A/ostrich/Yunnan/438/2014	Yin,Y.; Xu,S.; Wang,J.; Zhang,Y.; Bi,Y.; Wang,D.; Liu,L.; Fan,D.; Liu,H.; Wang,S.; Luo,N.; Yang,Z.
A/Japanese Quail/Vietnam/7/2009	Coturnix japonica	Asia / Vietnam	2009-11	EPI441818|A/Japanese Quail/Vietnam/7/2009	EPI441815|A/Japanese Quail/Vietnam/7/2009	Takakuwa,H.
A/Japanese Quail/Vietnam/4/2009	Coturnix japonica	Asia / Vietnam	2009-11	EPI441805|A/Japanese Quail/Vietnam/4/2009	EPI441807|A/Japanese Quail/Vietnam/4/2009	Takakuwa,H.
A/Chinese francolin/Guangxi/B7/2010	Francolinus	Asia / China	2010-05-10	EPI610285|A/Chinese francolin/Guangxi/B7/2010	EPI610286|A/Chinese francolin/Guangxi/B7/2010	Peng,Y.; Xie,Z.; Liu,J.; Pang,Y.; Xie,L.; Luo,S.; Fan,Q.
A/turkey/Israel/311/2009	Turkey	Asia / Israel	2009-03	EPI403482|A/turkey/Israel/311/2009	EPI403481|A/turkey/Israel/311/2009	Golender,N.; Panshin,A.; Lapin,K.; Perk,S.; Shkoda,I.
A/turkey/Mishmar_Hasharon/619/02	Turkey	Asia / Israel	2002	EPI153673|A/turkey/Mishmar_Hasharon/619/02	EPI153558|A/turkey/Mishmar_Hasharon/619/02, EPI98321|A/turkey/Mishmar_Hasharon/619/02
A/turkey/Bezat/89/05	Turkey	Asia / Israel	2005	EPI153667|A/turkey/Bezat/89/05, EPI115191|A/turkey/Bezat/89/05, EPI98211|A/turkey/Bezat/89/05	EPI153552|A/turkey/Bezat/89/05, EPI115225|A/turkey/Bezat/89/05
A/turkey/Shadmot Dvorah/1567/04	Turkey	Asia / Israel	2004	EPI153685|A/turkey/Shadmot_Dvorah/1567/04, EPI98203|A/turkey/Shadmot_Dvorah/1567/04	EPI153573|A/turkey/Shadmot_Dvorah/1567/04
A/turkey/Naharia/1013/02	Turkey	Asia / Israel	2002	EPI153681|A/turkey/Naharia/1013/02, EPI115197|A/turkey/Naharia/1013/02, EPI97760|A/turkey/Naharia/1013/02	EPI153566|A/turkey/Naharia/1013/02, EPI115231|A/turkey/Naharia/1013/02
A/pigeon/Shanghai/JC1/2013	Other avian	Asia / China	2013-04	EPI506278|A/pigeon/Shanghai/JC1/2013	EPI506280|A/pigeon/Shanghai/JC1/2013	Ge,F.; Liu,J.
A/African Stonechat/Vietnam/8/2009	Other avian	Asia / Vietnam	2009-11	EPI441849|A/African Stonechat/Vietnam/8/2009	EPI441851|A/African Stonechat/Vietnam/8/2009	Takakuwa,H.
A/Rock Pigeon/Vietnam/6/2009	Other avian	Asia / Vietnam	2009-11	EPI441841|A/Rock Pigeon/Vietnam/6/2009	EPI441843|A/Rock Pigeon/Vietnam/6/2009	Takakuwa,H.
A/Quail/Hong Kong/AF157/92	Other avian	Asia / Hong Kong (SAR)	1992	EPI5895|A/Quail/Hong_Kong/AF157/92	EPI5931|A/Quail/Hong_Kong/AF157/92
A/Pigeon/Hong Kong/Y233/97	Other avian	Asia / Hong Kong (SAR)	1997	EPI5883|A/Pigeon/Hong_Kong/Y233/97	EPI5919|A/Pigeon/Hong_Kong/Y233/97
A/parakeet/Narita/92A/98	Other avian	Asia / Japan	1998	EPI331|A/parakeet/Narita/92A/98	EPI339|A/parakeet/Narita/92A/98
A/parakeet/Chiba/1/97	Other avian	Asia / Japan	1997	EPI329|A/parakeet/Chiba/1/97	EPI337|A/parakeet/Chiba/1/97
A/cat/Guangxi/NN10.19H-NGS/2018	Feline	Asia / China / Guangxi Zhuang Autonomous Region	2018-10-19	EPI1856277|A/Cat/Guangxi/NN10_19_H_NGS/2018	EPI1856279|A/Cat/Guangxi/NN10_19_H_NGS/2018	Yang,Jing; Zhang,Cheng; Li,Shanqin; Yuan,Manhua; Zhang,Chunge; Bi,Yuhai
A/swine/Guangdong/wxl/2004	Swine	Asia / China	2004	EPI229356|A/swine/Guangdong/wxl/2004	EPI229357|A/swine/Guangdong/wxl/2004	Qi,X.; Xu,X.; Li,X.; Fan,F.
A/Environment/China/E15/2018	Environment	Asia / China	2018-05-09	EPI1903503|A/Environment/China/E15/2018	EPI1903454|A/Environment/China/E15/2018	Gao,X.; Wang,N.; Chen,Y.; Gu,X.; Huang,Y.; Liu,Y.; Jiang,F.; Bai,J.; Qi,L.; Yang,L.; Xin,S.; Shi,Y.; Wang,C.
A/environment/Bangladesh/43468/2020	Environment	Asia / Bangladesh	2020-02-19	EPI1903122|A/environment/Bangladesh/43468/2020	EPI1903117|A/environment/Bangladesh/43468/2020	Barman,S.; Turner,J.C.; Hasan,M.; Akhtar,S.; Franks,J.; El-Shesheny,R.; Walker,D.; Seiler,P.; Mukherjee,N.; Kercher,L.; McKenzie,P.; Feeroz,M.; Webby,R.J.
A/environment/Bangladesh/43514/2020	Environment	Asia / Bangladesh	2020-02-17	EPI1903088|A/environment/Bangladesh/43514/2020	EPI1903085|A/environment/Bangladesh/43514/2020	Barman,S.; Turner,J.C.; Hasan,M.; Akhtar,S.; Franks,J.; El-Shesheny,R.; Walker,D.; Seiler,P.; Mukherjee,N.; Kercher,L.; McKenzie,P.; Feeroz,M.; Webby,R.J.
A/environment/Bangladesh/41351/2019	Environment	Asia / Bangladesh	2019-12-10	EPI1903077|A/environment/Bangladesh/41351/2019	EPI1903073|A/environment/Bangladesh/41351/2019	Barman,S.; Turner,J.C.; Hasan,M.; Akhtar,S.; Franks,J.; El-Shesheny,R.; Walker,D.; Seiler,P.; Mukherjee,N.; Kercher,L.; McKenzie,P.; Feeroz,M.; Webby,R.J.
A/environment/Bangladesh/43464/2020	Environment	Asia / Bangladesh	2020-02-19	EPI1903065|A/environment/Bangladesh/43464/2020	EPI1903068|A/environment/Bangladesh/43464/2020	Barman,S.; Turner,J.C.; Hasan,M.; Akhtar,S.; Franks,J.; El-Shesheny,R.; Walker,D.; Seiler,P.; Mukherjee,N.; Kercher,L.; McKenzie,P.; Feeroz,M.; Webby,R.J.
A/environment/Bangladesh/43509/2020	Environment	Asia / Bangladesh	2020-02-17	EPI1903007|A/environment/Bangladesh/43509/2020	EPI1903006|A/environment/Bangladesh/43509/2020	Barman,S.; Turner,J.C.; Hasan,M.; Akhtar,S.; Franks,J.; El-Shesheny,R.; Walker,D.; Seiler,P.; Mukherjee,N.; Kercher,L.; McKenzie,P.; Feeroz,M.; Webby,R.J.
A/environment/Bangladesh/43513/2020	Environment	Asia / Bangladesh	2020-02-17	EPI1902987|A/environment/Bangladesh/43513/2020	EPI1902983|A/environment/Bangladesh/43513/2020	Barman,S.; Turner,J.C.; Hasan,M.; Akhtar,S.; Franks,J.; El-Shesheny,R.; Walker,D.; Seiler,P.; Mukherjee,N.; Kercher,L.; McKenzie,P.; Feeroz,M.; Webby,R.J.
A/environment/Henan/1.21_XXHM005-E/2019	Environment	Asia / China / Henan Province	2019-01-21	EPI1820789|A/environment/Henan/1.21_XXHM005-E/2019	EPI1823141|A/environment/Henan/1.21_XXHM005-E/2019	Bi,Y.; Li,J.; Li,S.; Fu,G.; Jin,T.; Zhang,C.; Yang,Y.; Ma,Z.; Tian,W.; Xiao,S.; Li,L.; Yin,R.; Zhang,Y.; Wang,L.; Qin,Y.; Yao,Z.; Meng,F.; Hu,D.; Li,D.; Wong,G.; Liu,F.; Lv,N.; Fu,L.; Peng,Y.; Ma,J.; Sharshov,K.; Shestopalov,A.; Gulyaeva,M.; Gao,G.F.; Chen,J.; Shi,Y.; Liu,W.J.; Chu,D.; Huang,Y.; Liu,Y.; Liu,L.; Chen,Q.; Shi,W.
A/environment/Shanxi/10.30_TGRL001-E/2018	Environment	Asia / China / Shanxi Province	2018-10-03	EPI1820744|A/environment/Shanxi/10.30_TGRL001-E/2018	EPI1823102|A/environment/Shanxi/10.30_TGRL001-E/2018	Bi,Y.; Li,J.; Li,S.; Fu,G.; Jin,T.; Zhang,C.; Yang,Y.; Ma,Z.; Tian,W.; Xiao,S.; Li,L.; Yin,R.; Zhang,Y.; Wang,L.; Qin,Y.; Yao,Z.; Meng,F.; Hu,D.; Li,D.; Wong,G.; Liu,F.; Lv,N.; Fu,L.; Peng,Y.; Ma,J.; Sharshov,K.; Shestopalov,A.; Gulyaeva,M.; Gao,G.F.; Chen,J.; Shi,Y.; Liu,W.J.; Chu,D.; Huang,Y.; Liu,Y.; Liu,L.; Chen,Q.; Shi,W.
A/environment/Jilin/04.11_CCHSL034-E/2018	Environment	Asia / China / Jilin Province	2018-04-11	EPI1820424|A/environment/Jilin/04.11_CCHSL034-E/2018	EPI1822787|A/environment/Jilin/04.11_CCHSL034-E/2018	Bi,Y.; Li,J.; Li,S.; Fu,G.; Jin,T.; Zhang,C.; Yang,Y.; Ma,Z.; Tian,W.; Xiao,S.; Li,L.; Yin,R.; Zhang,Y.; Wang,L.; Qin,Y.; Yao,Z.; Meng,F.; Hu,D.; Li,D.; Wong,G.; Liu,F.; Lv,N.; Fu,L.; Peng,Y.; Ma,J.; Sharshov,K.; Shestopalov,A.; Gulyaeva,M.; Gao,G.F.; Chen,J.; Shi,Y.; Liu,W.J.; Chu,D.; Huang,Y.; Liu,Y.; Liu,L.; Chen,Q.; Shi,W.
A/environment/Henan/12.27_XXHM005-E/2018	Environment	Asia / China / Henan Province	2018-12-27	EPI1820203|A/environment/Henan/12.27_XXHM005-E/2018	EPI1822565|A/environment/Henan/12.27_XXHM005-E/2018	Bi,Y.; Li,J.; Li,S.; Fu,G.; Jin,T.; Zhang,C.; Yang,Y.; Ma,Z.; Tian,W.; Xiao,S.; Li,L.; Yin,R.; Zhang,Y.; Wang,L.; Qin,Y.; Yao,Z.; Meng,F.; Hu,D.; Li,D.; Wong,G.; Liu,F.; Lv,N.; Fu,L.; Peng,Y.; Ma,J.; Sharshov,K.; Shestopalov,A.; Gulyaeva,M.; Gao,G.F.; Chen,J.; Shi,Y.; Liu,W.J.; Chu,D.; Huang,Y.; Liu,Y.; Liu,L.; Chen,Q.; Shi,W.
A/environment/Henan/12.27_XXHM004-E/2018	Environment	Asia / China / Henan Province	2018-12-27	EPI1820202|A/environment/Henan/12.27_XXHM004-E/2018	EPI1822564|A/environment/Henan/12.27_XXHM004-E/2018	Bi,Y.; Li,J.; Li,S.; Fu,G.; Jin,T.; Zhang,C.; Yang,Y.; Ma,Z.; Tian,W.; Xiao,S.; Li,L.; Yin,R.; Zhang,Y.; Wang,L.; Qin,Y.; Yao,Z.; Meng,F.; Hu,D.; Li,D.; Wong,G.; Liu,F.; Lv,N.; Fu,L.; Peng,Y.; Ma,J.; Sharshov,K.; Shestopalov,A.; Gulyaeva,M.; Gao,G.F.; Chen,J.; Shi,Y.; Liu,W.J.; Chu,D.; Huang,Y.; Liu,Y.; Liu,L.; Chen,Q.; Shi,W.
A/environment/Henan/12.27_XXHM003-E/2018	Environment	Asia / China / Henan Province	2018-12-27	EPI1820201|A/environment/Henan/12.27_XXHM003-E/2018	EPI1822563|A/environment/Henan/12.27_XXHM003-E/2018	Bi,Y.; Li,J.; Li,S.; Fu,G.; Jin,T.; Zhang,C.; Yang,Y.; Ma,Z.; Tian,W.; Xiao,S.; Li,L.; Yin,R.; Zhang,Y.; Wang,L.; Qin,Y.; Yao,Z.; Meng,F.; Hu,D.; Li,D.; Wong,G.; Liu,F.; Lv,N.; Fu,L.; Peng,Y.; Ma,J.; Sharshov,K.; Shestopalov,A.; Gulyaeva,M.; Gao,G.F.; Chen,J.; Shi,Y.; Liu,W.J.; Chu,D.; Huang,Y.; Liu,Y.; Liu,L.; Chen,Q.; Shi,W.
A/environment/Henan/12.27_XXHM001-E/2018	Environment	Asia / China / Henan Province	2018-12-27	EPI1820200|A/environment/Henan/12.27_XXHM001-E/2018	EPI1822562|A/environment/Henan/12.27_XXHM001-E/2018	Bi,Y.; Li,J.; Li,S.; Fu,G.; Jin,T.; Zhang,C.; Yang,Y.; Ma,Z.; Tian,W.; Xiao,S.; Li,L.; Yin,R.; Zhang,Y.; Wang,L.; Qin,Y.; Yao,Z.; Meng,F.; Hu,D.; Li,D.; Wong,G.; Liu,F.; Lv,N.; Fu,L.; Peng,Y.; Ma,J.; Sharshov,K.; Shestopalov,A.; Gulyaeva,M.; Gao,G.F.; Chen,J.; Shi,Y.; Liu,W.J.; Chu,D.; Huang,Y.; Liu,Y.; Liu,L.; Chen,Q.; Shi,W.
A/environment/Chongqing/07588/2013	Environment	Asia / China / Chongqing	2013-09-12	EPI1305447|AI07588.1	EPI1305446|AI07588.2	Shumei Zou, Ye Zhang, Xiyan Li, Hong Bo, Hejiang Wei, Libo Dong, Jie Dong, Jia Liu, Lei Yang, Dayan Wang
A/Environment/Guangdong/98640/2014	Environment	Asia / China / Guangdong	2014-11-18	EPI1305266|AI98640.1	EPI1305265|AI98640.2	Shumei Zou, Ye Zhang, Xiyan Li, Hong Bo, Hejiang Wei, Libo Dong, Jie Dong, Jia Liu, Lei Yang, Dayan Wang
A/Environment/Hunan/00824/2014	Environment	Asia / China / Hunan	2014-11-26	EPI1305258|AI00824.1	EPI1305257|AI00824.2	Shumei Zou, Ye Zhang, Xiyan Li, Hong Bo, Hejiang Wei, Libo Dong, Jie Dong, Jia Liu, Lei Yang, Dayan Wang
A/Environment/Ningxia/99718/2014	Environment	Asia / China / Ningxia	2014-11-11	EPI1305250|AI99718.1	EPI1305249|AI99718.2	Shumei Zou, Ye Zhang, Xiyan Li, Hong Bo, Hejiang Wei, Libo Dong, Jie Dong, Jia Liu, Lei Yang, Dayan Wang
A/Environment/Fujian/85145/2014	Environment	Asia / China / Fujian	2014-10-20	EPI1305242|AI85145.1	EPI1305241|AI85145.2	Shumei Zou, Ye Zhang, Xiyan Li, Hong Bo, Hejiang Wei, Libo Dong, Jie Dong, Jia Liu, Lei Yang, Dayan Wang
A/Environment/Henan/98615/2014	Environment	Asia / China / Henan	2014-09-23	EPI1305234|AI98615.1	EPI1305233|AI98615.2	Shumei Zou, Ye Zhang, Xiyan Li, Hong Bo, Hejiang Wei, Libo Dong, Jie Dong, Jia Liu, Lei Yang, Dayan Wang
A/Environment/Guangdong/72907/2014	Environment	Asia / China / Guangdong	2014-07-10	EPI1305226|AI72907.1	EPI1305225|AI72907.2	Shumei Zou, Ye Zhang, Xiyan Li, Hong Bo, Hejiang Wei, Libo Dong, Jie Dong, Jia Liu, Lei Yang, Dayan Wang
A/Environment/Chongqing/74343/2014	Environment	Asia / China / Chongqing	2014-07-16	EPI1305218|AI74343.1	EPI1305217|AI74343.2	Shumei Zou, Ye Zhang, Xiyan Li, Hong Bo, Hejiang Wei, Libo Dong, Jie Dong, Jia Liu, Lei Yang, Dayan Wang
A/Environment/Guangxi/47379/2014	Environment	Asia / China / Guangxi	2014-03-07	EPI1305210|AI47379.1	EPI1305209|AI47379.2	Shumei Zou, Ye Zhang, Xiyan Li, Hong Bo, Hejiang Wei, Libo Dong, Jie Dong, Jia Liu, Lei Yang, Dayan Wang
A/Environment/Anhui/09183/2014	Environment	Asia / China / Anhui	2014-02-09	EPI1305194|AI09183.1	EPI1305193|AI09183.2	Shumei Zou, Ye Zhang, Xiyan Li, Hong Bo, Hejiang Wei, Libo Dong, Jie Dong, Jia Liu, Lei Yang, Dayan Wang
A/Environment/Jiangxi/10663/2014	Environment	Asia / China / Jiangxi	2014-02-08	EPI1305186|AI10663.1	EPI1305185|AI10663.2	Shumei Zou, Ye Zhang, Xiyan Li, Hong Bo, Hejiang Wei, Libo Dong, Jie Dong, Jia Liu, Lei Yang, Dayan Wang
A/Environment/Fujian/07241/2014	Environment	Asia / China / Fujian	2014-01-06	EPI1305178|AI07241.1	EPI1305177|AI07241.2	Shumei Zou, Ye Zhang, Xiyan Li, Hong Bo, Hejiang Wei, Libo Dong, Jie Dong, Jia Liu, Lei Yang, Dayan Wang
A/environment/Guangdong/25005/2013	Environment	Asia / China / Guangdong	2013-12-16	EPI1305170|AI25005.1	EPI1305169|AI25005.2	Shumei Zou, Ye Zhang, Xiyan Li, Hong Bo, Hejiang Wei, Libo Dong, Jie Dong, Jia Liu, Lei Yang, Dayan Wang
A/environment/Jiangsu/03136/2013	Environment	Asia / China / Jiangsu	2013-12-29	EPI1305162|AI03136.1	EPI1305161|AI03136.2	Shumei Zou, Ye Zhang, Xiyan Li, Hong Bo, Hejiang Wei, Libo Dong, Jie Dong, Jia Liu, Lei Yang, Dayan Wang
A/Environment/Jiangxi/03470/2013	Environment	Asia / China / Jiangxi	2013-12-27	EPI1305154|AI03470.1	EPI1305153|AI03470.2	Shumei Zou, Ye Zhang, Xiyan Li, Hong Bo, Hejiang Wei, Libo Dong, Jie Dong, Jia Liu, Lei Yang, Dayan Wang
A/Environment/Guangxi/06280/2013	Environment	Asia / China / Guangxi	2013-12-04	EPI1305146|AI06280.1	EPI1305145|AI06280.2	Shumei Zou, Ye Zhang, Xiyan Li, Hong Bo, Hejiang Wei, Libo Dong, Jie Dong, Jia Liu, Lei Yang, Dayan Wang
A/Environment/Zhejiang/21589/2013	Environment	Asia / China / Zhejiang	2013-12-19	EPI1305138|AI21589.1	EPI1305137|AI21589.2	Shumei Zou, Ye Zhang, Xiyan Li, Hong Bo, Hejiang Wei, Libo Dong, Jie Dong, Jia Liu, Lei Yang, Dayan Wang
A/environment/Jiangxi/20984/2013	Environment	Asia / China / Jiangxi	2013-11-26	EPI1305130|AI20984.1	EPI1305129|AI20984.2	Shumei Zou, Ye Zhang, Xiyan Li, Hong Bo, Hejiang Wei, Libo Dong, Jie Dong, Jia Liu, Lei Yang, Dayan Wang
A/Environment/Gansu/00969/2013	Environment	Asia / China / Gansu	2013-08-19	EPI1305122|AI00969.1	EPI1305121|AI00969.2	Shumei Zou, Ye Zhang, Xiyan Li, Hong Bo, Hejiang Wei, Libo Dong, Jie Dong, Jia Liu, Lei Yang, Dayan Wang
A/Environment/Yunnan/01006/2013	Environment	Asia / China / Yunnan	2013-08-23	EPI1305114|AI01006.1	EPI1305113|AI01006.2	Shumei Zou, Ye Zhang, Xiyan Li, Hong Bo, Hejiang Wei, Libo Dong, Jie Dong, Jia Liu, Lei Yang, Dayan Wang
A/environment/Chongqing/00871/2013	Environment	Asia / China / Chongqing	2013-07-16	EPI1305106|AI00871.1	EPI1305105|AI00871.2	Shumei Zou, Ye Zhang, Xiyan Li, Hong Bo, Hejiang Wei, Libo Dong, Jie Dong, Jia Liu, Lei Yang, Dayan Wang
A/environment/Guangxi/07254/2013	Environment	Asia / China / Guangxi	2013-05-27	EPI1305098|AI07254.1	EPI1305097|AI07254.2	Shumei Zou, Ye Zhang, Xiyan Li, Hong Bo, Hejiang Wei, Libo Dong, Jie Dong, Jia Liu, Lei Yang, Dayan Wang
A/environment/Anhui/08829/2013	Environment	Asia / China / Anhui	2013-04-09	EPI1305090|AI08829.1	EPI1305089|AI08829.2	Shumei Zou, Ye Zhang, Xiyan Li, Hong Bo, Hejiang Wei, Libo Dong, Jie Dong, Jia Liu, Lei Yang, Dayan Wang
A/environment/Fujian/08424/2013	Environment	Asia / China / Fujian	2013-04-08	EPI1305082|AI08424.1	EPI1305081|AI08424.2	Shumei Zou, Ye Zhang, Xiyan Li, Hong Bo, Hejiang Wei, Libo Dong, Jie Dong, Jia Liu, Lei Yang, Dayan Wang
A/environment/Fujian/08423/2013	Environment	Asia / China / Fujian	2013-04-08	EPI1305074|AI08423.1	EPI1305073|AI08423.2	Shumei Zou, Ye Zhang, Xiyan Li, Hong Bo, Hejiang Wei, Libo Dong, Jie Dong, Jia Liu, Lei Yang, Dayan Wang
A/environment/Fujian/08430/2013	Environment	Asia / China / Fujian	2013-01-29	EPI1305066|AI08430.1	EPI1305065|AI08430.2	Shumei Zou, Ye Zhang, Xiyan Li, Hong Bo, Hejiang Wei, Libo Dong, Jie Dong, Jia Liu, Lei Yang, Dayan Wang
A/environment/Hangzhou/34-2/2013(H9N2)	Feces	Asia / China / Zhejiang Province	2013-04-04	EPI473793|A/environment/Hangzhou/34-2/2013(H9N2)	EPI473795|A/environment/Hangzhou/34-2/2013(H9N2)	Li,J;Jin,T;Yu,XF;Cui, YJ; Pu,XY;Liu,J;Pan,JC
A/Environment/Jiangsu/zj1055/2021(H9N2)	Surface swab	Asia / China / Jiangsu Provice	2021-03-30	EPI1884542|A/Environment/Jiangsu/zj1055/2021(H9N2)	EPI1884544|A/Environment/Jiangsu/zj1055/2021(H9N2)	qi,xian;yu,huiyan;wang,shenjiao;deng,fei;bao,changjun
A/Greater white-fronted goose/Iran/C268_2020/2019	Host	Asia / Iran, Islamic Republic of	2019-10	EPI1976670|A/Greater white-fronted goose/Iran/C268_2020/2019	EPI1976672|A/Greater white-fronted goose/Iran/C268_2020/2019	Modirihamedan,A.; Aghajantabar,S.; King,J.; Graaf,A.; Pohlmann,A.; Aghaiyan,L.; Ziafati Kafi,Z.; Mahfoozi,Y.; Hosseini,H.; Beer,M.; Ghalyanchilangeroudi,A.; Harder,T.; Aghajan Tabar,S.
A/Greater white-fronted goose/Iran/C239_2020/2019	Host	Asia / Iran, Islamic Republic of	2019-10	EPI1976668|A/Greater white-fronted goose/Iran/C239_2020/2019	EPI1976662|A/Greater white-fronted goose/Iran/C239_2020/2019	Modirihamedan,A.; Aghajantabar,S.; King,J.; Graaf,A.; Pohlmann,A.; Aghaiyan,L.; Ziafati Kafi,Z.; Mahfoozi,Y.; Hosseini,H.; Beer,M.; Ghalyanchilangeroudi,A.; Harder,T.; Aghajan Tabar,S.
A/Eurasian teal/Iran/C163_2020/2019	Host	Asia / Iran, Islamic Republic of	2019-10	EPI1976654|A/Eurasian teal/Iran/C163_2020/2019	EPI1976656|A/Eurasian teal/Iran/C163_2020/2019	Modirihamedan,A.; Aghajantabar,S.; King,J.; Graaf,A.; Pohlmann,A.; Aghaiyan,L.; Ziafati Kafi,Z.; Mahfoozi,Y.; Hosseini,H.; Beer,M.; Ghalyanchilangeroudi,A.; Harder,T.; Aghajan Tabar,S.
A/Eurasian teal/Iran/C137_2020/2019	Host	Asia / Iran, Islamic Republic of	2019-10	EPI1976646|A/Eurasian teal/Iran/C137_2020/2019	EPI1976648|A/Eurasian teal/Iran/C137_2020/2019	Modirihamedan,A.; Aghajantabar,S.; King,J.; Graaf,A.; Pohlmann,A.; Aghaiyan,L.; Ziafati Kafi,Z.; Mahfoozi,Y.; Hosseini,H.; Beer,M.; Ghalyanchilangeroudi,A.; Harder,T.; Aghajan Tabar,S.
A/Greater white-fronted goose/Iran/C238_2020/2019	Host	Asia / Iran, Islamic Republic of	2019-10	EPI1976638|A/Greater white-fronted goose/Iran/C238_2020/2019	EPI1976640|A/Greater white-fronted goose/Iran/C238_2020/2019	Modirihamedan,A.; Aghajantabar,S.; King,J.; Graaf,A.; Pohlmann,A.; Aghaiyan,L.; Ziafati Kafi,Z.; Mahfoozi,Y.; Hosseini,H.; Beer,M.; Ghalyanchilangeroudi,A.; Harder,T.; Aghajan Tabar,S.
A/Peckin_duck/South Korea/N20-90/2020	Host	Asia / Korea, Republic of	2020-07-05	EPI1815806|A/Peckin_duck/South Korea/N20-90/2020	EPI1815808|A/Peckin_duck/South Korea/N20-90/2020	Youk,S.; Cho,A.; Jeong,S.; Kim,Y.; Lee,S.; Kim,T.; Song,C.-S.
A/Korean_native_chicken/South Korea/N20-99/2020	Host	Asia / Korea, Republic of	2020-07-05	EPI1815798|A/Korean_native_chicken/South Korea/N20-99/2020	EPI1815800|A/Korean_native_chicken/South Korea/N20-99/2020	Youk,S.; Cho,A.; Jeong,S.; Kim,Y.; Lee,S.; Kim,T.; Song,C.-S.
A/Korean_native_chicken/South Korea/N20-98/2020	Host	Asia / Korea, Republic of	2020-07-05	EPI1815790|A/Korean_native_chicken/South Korea/N20-98/2020	EPI1815792|A/Korean_native_chicken/South Korea/N20-98/2020	Youk,S.; Cho,A.; Jeong,S.; Kim,Y.; Lee,S.; Kim,T.; Song,C.-S.
A/Korean_native_chicken/South Korea/N20-85/2020	Host	Asia / Korea, Republic of	2020-07-04	EPI1815782|A/Korean_native_chicken/South Korea/N20-85/2020	EPI1815784|A/Korean_native_chicken/South Korea/N20-85/2020	Youk,S.; Cho,A.; Jeong,S.; Kim,Y.; Lee,S.; Kim,T.; Song,C.-S.
A/Korean_native_chicken/South Korea/N20-84/2020	Host	Asia / Korea, Republic of	2020-07-04	EPI1815774|A/Korean_native_chicken/South Korea/N20-84/2020	EPI1815776|A/Korean_native_chicken/South Korea/N20-84/2020	Youk,S.; Cho,A.; Jeong,S.; Kim,Y.; Lee,S.; Kim,T.; Song,C.-S.
A/Broiler/South Korea/N20-89/2020	Host	Asia / Korea, Republic of	2020-07-05	EPI1815766|A/Broiler/South Korea/N20-89/2020	EPI1815768|A/Broiler/South Korea/N20-89/2020	Youk,S.; Cho,A.; Jeong,S.; Kim,Y.; Lee,S.; Kim,T.; Song,C.-S.
A/Sichuan-Xichang/1619/2020	Human	Asia / China / Sichuan Province / Sichuan	2020-11-30	EPI1848155|A/Sichuan-Xichang/1619/2020	EPI1848153|A/Sichuan-Xichang/1619/2020
A/China/A_Szuhou_GIRD01_2019/2019	Human	Asia / China	2019-03	EPI1815742|A/China/A_Szuhou_GIRD01_2019/2019	EPI1815744|A/China/A_Szuhou_GIRD01_2019/2019	Zhao,F.
A/Hunan/34179/2018	Human	Asia / China / Hunan Province	2018-11-28	EPI1384093|A/Hunan/34179/2018	EPI1384091|A/Hunan/34179/2018	Wang,Dayan;Zhou,Shumei;Li,Xiyan;Liu,Jia;Zhang,Ye;Bo,Hong;Shu,Yuelong
A/Guangxi-Xiangshan/11522/2018	Human	Asia / China / Guangxi Zhuang Autonomous Region	2018-10-11	EPI1384085|A/Guangxi-Xiangshan/11522/2018	EPI1384083|A/Guangxi-Xiangshan/11522/2018	Wang,Dayan;Zhou,Shumei;Li,Xiyan;Liu,Jia;Zhang,Ye;Bo,Hong;Shu,Yuelong
A/Guangdong/18SF064/2018	Human	Asia / China / Guangdong Province	2018-10-19	EPI1384077|A/Guangdong/18SF064/2018	EPI1384075|A/Guangdong/18SF064/2018	Wang,Dayan;Zhou,Shumei;Li,Xiyan;Liu,Jia;Zhang,Ye;Bo,Hong;Shu,Yuelong
A/Bangladesh/0994/2011	Human	Asia / Bangladesh	2011-02-26	EPI445996|2011772102_197131_v1_4	EPI445995|2011772102_197131_v1_6
A/Hong Kong/1073/99	Human	Asia / Hong Kong (SAR)	1999	EPI12024|A/Hong_Kong/1073/99, EPI451|A/Hong_Kong/1073/99	EPI12030|A/Hong_Kong/1073/99
A/Avian/Pakistan/828/2016	Avian	Asia / Pakistan	2016-01	EPI1306861|A/Avian/Pakistan/828/2016	EPI1306665|A/Avian/Pakistan/828/2016	Sealy,J.E.; Yaqub,T.; Peacock,T.P.; Chang,P.; Ermetal,B.; Clements,A.; Sadeyen,J.-R.; Mehboob,A.; Shelton,H.; Bryant,J.E.; Daniels,R.S.; McCauley,J.W.; Iqbal,M.
A/Avian/Pakistan/985/2015	Avian	Asia / Pakistan	2015-12	EPI1306841|A/Avian/Pakistan/985/2015	EPI1306675|A/Avian/Pakistan/985/2015	Sealy,J.E.; Yaqub,T.; Peacock,T.P.; Chang,P.; Ermetal,B.; Clements,A.; Sadeyen,J.-R.; Mehboob,A.; Shelton,H.; Bryant,J.E.; Daniels,R.S.; McCauley,J.W.; Iqbal,M.
A/Avian/Pakistan/189/2015	Avian	Asia / Pakistan	2015-06	EPI1306848|A/Avian/Pakistan/189/2015	EPI1306756|A/Avian/Pakistan/189/2015	Sealy,J.E.; Yaqub,T.; Peacock,T.P.; Chang,P.; Ermetal,B.; Clements,A.; Sadeyen,J.-R.; Mehboob,A.; Shelton,H.; Bryant,J.E.; Daniels,R.S.; McCauley,J.W.; Iqbal,M.
A/Avian/Pakistan/34/2015	Avian	Asia / Pakistan	2015-05	EPI1306827|A/Avian/Pakistan/34/2015	EPI1306754|A/Avian/Pakistan/34/2015	Sealy,J.E.; Yaqub,T.; Peacock,T.P.; Chang,P.; Ermetal,B.; Clements,A.; Sadeyen,J.-R.; Mehboob,A.; Shelton,H.; Bryant,J.E.; Daniels,R.S.; McCauley,J.W.; Iqbal,M.
A/Avian/Pakistan/851/2016	Avian	Asia / Pakistan	2016-01	EPI1306825|A/Avian/Pakistan/851/2016	EPI1306753|A/Avian/Pakistan/851/2016	Sealy,J.E.; Yaqub,T.; Peacock,T.P.; Chang,P.; Ermetal,B.; Clements,A.; Sadeyen,J.-R.; Mehboob,A.; Shelton,H.; Bryant,J.E.; Daniels,R.S.; McCauley,J.W.; Iqbal,M.
A/Avian/Pakistan/632/2015	Avian	Asia / Pakistan	2015-12	EPI1306764|A/Avian/Pakistan/632/2015	EPI1306752|A/Avian/Pakistan/632/2015	Sealy,J.E.; Yaqub,T.; Peacock,T.P.; Chang,P.; Ermetal,B.; Clements,A.; Sadeyen,J.-R.; Mehboob,A.; Shelton,H.; Bryant,J.E.; Daniels,R.S.; McCauley,J.W.; Iqbal,M.
A/Avian/Pakistan/974/2015	Avian	Asia / Pakistan	2015-11	EPI1306853|A/Avian/Pakistan/974/2015	EPI1306748|A/Avian/Pakistan/974/2015	Sealy,J.E.; Yaqub,T.; Peacock,T.P.; Chang,P.; Ermetal,B.; Clements,A.; Sadeyen,J.-R.; Mehboob,A.; Shelton,H.; Bryant,J.E.; Daniels,R.S.; McCauley,J.W.; Iqbal,M.
A/Avian/Pakistan/973/2015	Avian	Asia / Pakistan	2015-12	EPI1306852|A/Avian/Pakistan/973/2015	EPI1306747|A/Avian/Pakistan/973/2015	Sealy,J.E.; Yaqub,T.; Peacock,T.P.; Chang,P.; Ermetal,B.; Clements,A.; Sadeyen,J.-R.; Mehboob,A.; Shelton,H.; Bryant,J.E.; Daniels,R.S.; McCauley,J.W.; Iqbal,M.
A/Avian/Pakistan/971/2015	Avian	Asia / Pakistan	2015-12	EPI1306851|A/Avian/Pakistan/971/2015	EPI1306746|A/Avian/Pakistan/971/2015	Sealy,J.E.; Yaqub,T.; Peacock,T.P.; Chang,P.; Ermetal,B.; Clements,A.; Sadeyen,J.-R.; Mehboob,A.; Shelton,H.; Bryant,J.E.; Daniels,R.S.; McCauley,J.W.; Iqbal,M.
A/Avian/Pakistan/191/2015	Avian	Asia / Pakistan	2015-06	EPI1306847|A/Avian/Pakistan/191/2015	EPI1306745|A/Avian/Pakistan/191/2015	Sealy,J.E.; Yaqub,T.; Peacock,T.P.; Chang,P.; Ermetal,B.; Clements,A.; Sadeyen,J.-R.; Mehboob,A.; Shelton,H.; Bryant,J.E.; Daniels,R.S.; McCauley,J.W.; Iqbal,M.
A/Avian/Pakistan/66/2015	Avian	Asia / Pakistan	2015-03	EPI1306849|A/Avian/Pakistan/66/2015	EPI1306744|A/Avian/Pakistan/66/2015	Sealy,J.E.; Yaqub,T.; Peacock,T.P.; Chang,P.; Ermetal,B.; Clements,A.; Sadeyen,J.-R.; Mehboob,A.; Shelton,H.; Bryant,J.E.; Daniels,R.S.; McCauley,J.W.; Iqbal,M.
A/Avian/Pakistan/37/2015	Avian	Asia / Pakistan	2015-05	EPI1306846|A/Avian/Pakistan/37/2015	EPI1306743|A/Avian/Pakistan/37/2015	Sealy,J.E.; Yaqub,T.; Peacock,T.P.; Chang,P.; Ermetal,B.; Clements,A.; Sadeyen,J.-R.; Mehboob,A.; Shelton,H.; Bryant,J.E.; Daniels,R.S.; McCauley,J.W.; Iqbal,M.
A/Avian/Pakistan/975/2016	Avian	Asia / Pakistan	2016-01	EPI1306845|A/Avian/Pakistan/975/2016	EPI1306742|A/Avian/Pakistan/975/2016	Sealy,J.E.; Yaqub,T.; Peacock,T.P.; Chang,P.; Ermetal,B.; Clements,A.; Sadeyen,J.-R.; Mehboob,A.; Shelton,H.; Bryant,J.E.; Daniels,R.S.; McCauley,J.W.; Iqbal,M.
A/Avian/Pakistan/40/2015	Avian	Asia / Pakistan	2015-05	EPI1306843|A/Avian/Pakistan/40/2015	EPI1306741|A/Avian/Pakistan/40/2015	Sealy,J.E.; Yaqub,T.; Peacock,T.P.; Chang,P.; Ermetal,B.; Clements,A.; Sadeyen,J.-R.; Mehboob,A.; Shelton,H.; Bryant,J.E.; Daniels,R.S.; McCauley,J.W.; Iqbal,M.
A/Avian/Pakistan/19/2015	Avian	Asia / Pakistan	2015-05	EPI1306842|A/Avian/Pakistan/19/2015	EPI1306740|A/Avian/Pakistan/19/2015	Sealy,J.E.; Yaqub,T.; Peacock,T.P.; Chang,P.; Ermetal,B.; Clements,A.; Sadeyen,J.-R.; Mehboob,A.; Shelton,H.; Bryant,J.E.; Daniels,R.S.; McCauley,J.W.; Iqbal,M.
A/Avian/Pakistan/411/2015	Avian	Asia / Pakistan	2015-06	EPI1306839|A/Avian/Pakistan/411/2015	EPI1306739|A/Avian/Pakistan/411/2015	Sealy,J.E.; Yaqub,T.; Peacock,T.P.; Chang,P.; Ermetal,B.; Clements,A.; Sadeyen,J.-R.; Mehboob,A.; Shelton,H.; Bryant,J.E.; Daniels,R.S.; McCauley,J.W.; Iqbal,M.
A/Avian/Pakistan/979/2015	Avian	Asia / Pakistan	2015-12	EPI1306837|A/Avian/Pakistan/979/2015	EPI1306737|A/Avian/Pakistan/979/2015	Sealy,J.E.; Yaqub,T.; Peacock,T.P.; Chang,P.; Ermetal,B.; Clements,A.; Sadeyen,J.-R.; Mehboob,A.; Shelton,H.; Bryant,J.E.; Daniels,R.S.; McCauley,J.W.; Iqbal,M.
A/Avian/Pakistan/978/2015	Avian	Asia / Pakistan	2015-12	EPI1306836|A/Avian/Pakistan/978/2015	EPI1306736|A/Avian/Pakistan/978/2015	Sealy,J.E.; Yaqub,T.; Peacock,T.P.; Chang,P.; Ermetal,B.; Clements,A.; Sadeyen,J.-R.; Mehboob,A.; Shelton,H.; Bryant,J.E.; Daniels,R.S.; McCauley,J.W.; Iqbal,M.
A/Avian/Pakistan/977/2015	Avian	Asia / Pakistan	2015-11	EPI1306834|A/Avian/Pakistan/977/2015	EPI1306735|A/Avian/Pakistan/977/2015	Sealy,J.E.; Yaqub,T.; Peacock,T.P.; Chang,P.; Ermetal,B.; Clements,A.; Sadeyen,J.-R.; Mehboob,A.; Shelton,H.; Bryant,J.E.; Daniels,R.S.; McCauley,J.W.; Iqbal,M.
A/Avian/Pakistan/409/2015	Avian	Asia / Pakistan	2015-05	EPI1306833|A/Avian/Pakistan/409/2015	EPI1306734|A/Avian/Pakistan/409/2015	Sealy,J.E.; Yaqub,T.; Peacock,T.P.; Chang,P.; Ermetal,B.; Clements,A.; Sadeyen,J.-R.; Mehboob,A.; Shelton,H.; Bryant,J.E.; Daniels,R.S.; McCauley,J.W.; Iqbal,M.
A/Avian/Pakistan/803/2015	Avian	Asia / Pakistan	2015-12	EPI1306831|A/Avian/Pakistan/803/2015	EPI1306732|A/Avian/Pakistan/803/2015	Sealy,J.E.; Yaqub,T.; Peacock,T.P.; Chang,P.; Ermetal,B.; Clements,A.; Sadeyen,J.-R.; Mehboob,A.; Shelton,H.; Bryant,J.E.; Daniels,R.S.; McCauley,J.W.; Iqbal,M.
A/Avian/Pakistan/802/2015	Avian	Asia / Pakistan	2015-12	EPI1306830|A/Avian/Pakistan/802/2015	EPI1306731|A/Avian/Pakistan/802/2015	Sealy,J.E.; Yaqub,T.; Peacock,T.P.; Chang,P.; Ermetal,B.; Clements,A.; Sadeyen,J.-R.; Mehboob,A.; Shelton,H.; Bryant,J.E.; Daniels,R.S.; McCauley,J.W.; Iqbal,M.
A/Avian/Pakistan/986/2015	Avian	Asia / Pakistan	2015-12	EPI1306770|A/Avian/Pakistan/986/2015	EPI1306749|A/Avian/Pakistan/986/2015	Sealy,J.E.; Yaqub,T.; Peacock,T.P.; Chang,P.; Ermetal,B.; Clements,A.; Sadeyen,J.-R.; Mehboob,A.; Shelton,H.; Bryant,J.E.; Daniels,R.S.; McCauley,J.W.; Iqbal,M.
A/Avian/Pakistan/844/2016	Avian	Asia / Pakistan	2016-01	EPI1306766|A/Avian/Pakistan/844/2016	EPI1306668|A/Avian/Pakistan/844/2016	Sealy,J.E.; Yaqub,T.; Peacock,T.P.; Chang,P.; Ermetal,B.; Clements,A.; Sadeyen,J.-R.; Mehboob,A.; Shelton,H.; Bryant,J.E.; Daniels,R.S.; McCauley,J.W.; Iqbal,M.
A/Avian/Pakistan/976/2015	Avian	Asia / Pakistan	2015-10	EPI1306857|A/Avian/Pakistan/976/2015	EPI1306751|A/Avian/Pakistan/976/2015	Sealy,J.E.; Yaqub,T.; Peacock,T.P.; Chang,P.; Ermetal,B.; Clements,A.; Sadeyen,J.-R.; Mehboob,A.; Shelton,H.; Bryant,J.E.; Daniels,R.S.; McCauley,J.W.; Iqbal,M.
A/Avian/Pakistan/951/2016	Avian	Asia / Pakistan	2016-01	EPI1306856|A/Avian/Pakistan/951/2016	EPI1306671|A/Avian/Pakistan/951/2016	Sealy,J.E.; Yaqub,T.; Peacock,T.P.; Chang,P.; Ermetal,B.; Clements,A.; Sadeyen,J.-R.; Mehboob,A.; Shelton,H.; Bryant,J.E.; Daniels,R.S.; McCauley,J.W.; Iqbal,M.
A/Avian/Pakistan/30/2015	Avian	Asia / Pakistan	2015-05	EPI1306854|A/Avian/Pakistan/30/2015	EPI1306750|A/Avian/Pakistan/30/2015	Sealy,J.E.; Yaqub,T.; Peacock,T.P.; Chang,P.; Ermetal,B.; Clements,A.; Sadeyen,J.-R.; Mehboob,A.; Shelton,H.; Bryant,J.E.; Daniels,R.S.; McCauley,J.W.; Iqbal,M.
A/Avian/Pakistan/151/2015	Avian	Asia / Pakistan	2015-05	EPI1306828|A/Avian/Pakistan/151/2015	EPI1306755|A/Avian/Pakistan/151/2015	Sealy,J.E.; Yaqub,T.; Peacock,T.P.; Chang,P.; Ermetal,B.; Clements,A.; Sadeyen,J.-R.; Mehboob,A.; Shelton,H.; Bryant,J.E.; Daniels,R.S.; McCauley,J.W.; Iqbal,M.
A/Avian/Pakistan/998/2015	Avian	Asia / Pakistan	2015-12	EPI1306777|A/Avian/Pakistan/998/2015	EPI1306682|A/Avian/Pakistan/998/2015	Sealy,J.E.; Yaqub,T.; Peacock,T.P.; Chang,P.; Ermetal,B.; Clements,A.; Sadeyen,J.-R.; Mehboob,A.; Shelton,H.; Bryant,J.E.; Daniels,R.S.; McCauley,J.W.; Iqbal,M.
A/Avian/Pakistan/997/2015	Avian	Asia / Pakistan	2015-12	EPI1306850|A/Avian/Pakistan/997/2015	EPI1306681|A/Avian/Pakistan/997/2015	Sealy,J.E.; Yaqub,T.; Peacock,T.P.; Chang,P.; Ermetal,B.; Clements,A.; Sadeyen,J.-R.; Mehboob,A.; Shelton,H.; Bryant,J.E.; Daniels,R.S.; McCauley,J.W.; Iqbal,M.
A/Avian/Pakistan/996/2015	Avian	Asia / Pakistan	2015-12	EPI1306776|A/Avian/Pakistan/996/2015	EPI1306680|A/Avian/Pakistan/996/2015	Sealy,J.E.; Yaqub,T.; Peacock,T.P.; Chang,P.; Ermetal,B.; Clements,A.; Sadeyen,J.-R.; Mehboob,A.; Shelton,H.; Bryant,J.E.; Daniels,R.S.; McCauley,J.W.; Iqbal,M.
A/Avian/Pakistan/995/2015	Avian	Asia / Pakistan	2015-11	EPI1306775|A/Avian/Pakistan/995/2015	EPI1306679|A/Avian/Pakistan/995/2015	Sealy,J.E.; Yaqub,T.; Peacock,T.P.; Chang,P.; Ermetal,B.; Clements,A.; Sadeyen,J.-R.; Mehboob,A.; Shelton,H.; Bryant,J.E.; Daniels,R.S.; McCauley,J.W.; Iqbal,M.
A/Avian/Pakistan/994/2015	Avian	Asia / Pakistan	2015-12	EPI1306844|A/Avian/Pakistan/994/2015	EPI1306678|A/Avian/Pakistan/994/2015	Sealy,J.E.; Yaqub,T.; Peacock,T.P.; Chang,P.; Ermetal,B.; Clements,A.; Sadeyen,J.-R.; Mehboob,A.; Shelton,H.; Bryant,J.E.; Daniels,R.S.; McCauley,J.W.; Iqbal,M.
A/Avian/Pakistan/989/2015	Avian	Asia / Pakistan	2015-12	EPI1306858|A/Avian/Pakistan/989/2015	EPI1306677|A/Avian/Pakistan/989/2015	Sealy,J.E.; Yaqub,T.; Peacock,T.P.; Chang,P.; Ermetal,B.; Clements,A.; Sadeyen,J.-R.; Mehboob,A.; Shelton,H.; Bryant,J.E.; Daniels,R.S.; McCauley,J.W.; Iqbal,M.
A/Avian/Pakistan/987/2016	Avian	Asia / Pakistan	2016-01	EPI1306772|A/Avian/Pakistan/987/2016	EPI1306676|A/Avian/Pakistan/987/2016	Sealy,J.E.; Yaqub,T.; Peacock,T.P.; Chang,P.; Ermetal,B.; Clements,A.; Sadeyen,J.-R.; Mehboob,A.; Shelton,H.; Bryant,J.E.; Daniels,R.S.; McCauley,J.W.; Iqbal,M.
A/Avian/Pakistan/984/2015	Avian	Asia / Pakistan	2015-12	EPI1306769|A/Avian/Pakistan/984/2015	EPI1306674|A/Avian/Pakistan/984/2015	Sealy,J.E.; Yaqub,T.; Peacock,T.P.; Chang,P.; Ermetal,B.; Clements,A.; Sadeyen,J.-R.; Mehboob,A.; Shelton,H.; Bryant,J.E.; Daniels,R.S.; McCauley,J.W.; Iqbal,M.
A/Avian/Pakistan/982/2016	Avian	Asia / Pakistan	2016-01	EPI1306835|A/Avian/Pakistan/982/2016	EPI1306673|A/Avian/Pakistan/982/2016	Sealy,J.E.; Yaqub,T.; Peacock,T.P.; Chang,P.; Ermetal,B.; Clements,A.; Sadeyen,J.-R.; Mehboob,A.; Shelton,H.; Bryant,J.E.; Daniels,R.S.; McCauley,J.W.; Iqbal,M.
A/Avian/Pakistan/981/2015	Avian	Asia / Pakistan	2015-12	EPI1306773|A/Avian/Pakistan/981/2015	EPI1306672|A/Avian/Pakistan/981/2015	Sealy,J.E.; Yaqub,T.; Peacock,T.P.; Chang,P.; Ermetal,B.; Clements,A.; Sadeyen,J.-R.; Mehboob,A.; Shelton,H.; Bryant,J.E.; Daniels,R.S.; McCauley,J.W.; Iqbal,M.
A/Avian/Pakistan/908/2016	Avian	Asia / Pakistan	2016-01	EPI1306768|A/Avian/Pakistan/908/2016	EPI1306670|A/Avian/Pakistan/908/2016	Sealy,J.E.; Yaqub,T.; Peacock,T.P.; Chang,P.; Ermetal,B.; Clements,A.; Sadeyen,J.-R.; Mehboob,A.; Shelton,H.; Bryant,J.E.; Daniels,R.S.; McCauley,J.W.; Iqbal,M.
A/Avian/Pakistan/845/2016	Avian	Asia / Pakistan	2016-01	EPI1306767|A/Avian/Pakistan/845/2016	EPI1306669|A/Avian/Pakistan/845/2016	Sealy,J.E.; Yaqub,T.; Peacock,T.P.; Chang,P.; Ermetal,B.; Clements,A.; Sadeyen,J.-R.; Mehboob,A.; Shelton,H.; Bryant,J.E.; Daniels,R.S.; McCauley,J.W.; Iqbal,M.
A/Avian/Pakistan/835/2016	Avian	Asia / Pakistan	2016-01	EPI1306771|A/Avian/Pakistan/835/2016	EPI1306667|A/Avian/Pakistan/835/2016	Sealy,J.E.; Yaqub,T.; Peacock,T.P.; Chang,P.; Ermetal,B.; Clements,A.; Sadeyen,J.-R.; Mehboob,A.; Shelton,H.; Bryant,J.E.; Daniels,R.S.; McCauley,J.W.; Iqbal,M.
A/Avian/Pakistan/831/2016	Avian	Asia / Pakistan	2016-01	EPI1306859|A/Avian/Pakistan/831/2016	EPI1306666|A/Avian/Pakistan/831/2016	Sealy,J.E.; Yaqub,T.; Peacock,T.P.; Chang,P.; Ermetal,B.; Clements,A.; Sadeyen,J.-R.; Mehboob,A.; Shelton,H.; Bryant,J.E.; Daniels,R.S.; McCauley,J.W.; Iqbal,M.
A/Avian/Pakistan/827/2016	Avian	Asia / Pakistan	2016-01	EPI1306855|A/Avian/Pakistan/827/2016	EPI1306664|A/Avian/Pakistan/827/2016	Sealy,J.E.; Yaqub,T.; Peacock,T.P.; Chang,P.; Ermetal,B.; Clements,A.; Sadeyen,J.-R.; Mehboob,A.; Shelton,H.; Bryant,J.E.; Daniels,R.S.; McCauley,J.W.; Iqbal,M.
A/Avian/Pakistan/826/2016	Avian	Asia / Pakistan	2016-01	EPI1306860|A/Avian/Pakistan/826/2016	EPI1306663|A/Avian/Pakistan/826/2016	Sealy,J.E.; Yaqub,T.; Peacock,T.P.; Chang,P.; Ermetal,B.; Clements,A.; Sadeyen,J.-R.; Mehboob,A.; Shelton,H.; Bryant,J.E.; Daniels,R.S.; McCauley,J.W.; Iqbal,M.
A/Avian/Pakistan/825/2016	Avian	Asia / Pakistan	2016-01	EPI1306763|A/Avian/Pakistan/825/2016	EPI1306762|A/Avian/Pakistan/825/2016	Sealy,J.E.; Yaqub,T.; Peacock,T.P.; Chang,P.; Ermetal,B.; Clements,A.; Sadeyen,J.-R.; Mehboob,A.; Shelton,H.; Bryant,J.E.; Daniels,R.S.; McCauley,J.W.; Iqbal,M.
A/Avian/Pakistan/572/2015	Avian	Asia / Pakistan	2015-12	EPI1306824|A/Avian/Pakistan/572/2015	EPI1306761|A/Avian/Pakistan/572/2015	Sealy,J.E.; Yaqub,T.; Peacock,T.P.; Chang,P.; Ermetal,B.; Clements,A.; Sadeyen,J.-R.; Mehboob,A.; Shelton,H.; Bryant,J.E.; Daniels,R.S.; McCauley,J.W.; Iqbal,M.
A/Avian/Pakistan/405/2015	Avian	Asia / Pakistan	2015-06	EPI1306840|A/Avian/Pakistan/405/2015	EPI1306760|A/Avian/Pakistan/405/2015	Sealy,J.E.; Yaqub,T.; Peacock,T.P.; Chang,P.; Ermetal,B.; Clements,A.; Sadeyen,J.-R.; Mehboob,A.; Shelton,H.; Bryant,J.E.; Daniels,R.S.; McCauley,J.W.; Iqbal,M.
A/Avian/Pakistan/403/2015	Avian	Asia / Pakistan	2015-05	EPI1306862|A/Avian/Pakistan/403/2015	EPI1306759|A/Avian/Pakistan/403/2015	Sealy,J.E.; Yaqub,T.; Peacock,T.P.; Chang,P.; Ermetal,B.; Clements,A.; Sadeyen,J.-R.; Mehboob,A.; Shelton,H.; Bryant,J.E.; Daniels,R.S.; McCauley,J.W.; Iqbal,M.
A/Avian/Pakistan/261/2015	Avian	Asia / Pakistan	2015-07	EPI1306765|A/Avian/Pakistan/261/2015	EPI1306758|A/Avian/Pakistan/261/2015	Sealy,J.E.; Yaqub,T.; Peacock,T.P.; Chang,P.; Ermetal,B.; Clements,A.; Sadeyen,J.-R.; Mehboob,A.; Shelton,H.; Bryant,J.E.; Daniels,R.S.; McCauley,J.W.; Iqbal,M.
A/Avian/Pakistan/202/2015	Avian	Asia / Pakistan	2015-06	EPI1306829|A/Avian/Pakistan/202/2015	EPI1306757|A/Avian/Pakistan/202/2015	Sealy,J.E.; Yaqub,T.; Peacock,T.P.; Chang,P.; Ermetal,B.; Clements,A.; Sadeyen,J.-R.; Mehboob,A.; Shelton,H.; Bryant,J.E.; Daniels,R.S.; McCauley,J.W.; Iqbal,M.
A/black-billed magpie/Guangxi/29/2005	Avian	Asia / China	2005-03	EPI340352|A/black-billed magpie/Guangxi/29/2005	EPI340350|A/black-billed magpie/Guangxi/29/2005	Dong,G.; He,H.; Wang,C.
A/black-billed magpie/Guangxi/30/2005	Avian	Asia / China	2005-05	EPI340344|A/black-billed magpie/Guangxi/30/2005	EPI340342|A/black-billed magpie/Guangxi/30/2005	Dong,G.; He,H.; Luo,J.
A/black-billed magpie/Guangxi/31/2005	Avian	Asia / China	2005-05	EPI340336|A/black-billed magpie/Guangxi/31/2005	EPI340332|A/black-billed magpie/Guangxi/31/2005	Dong,G.; He,H.; Luo,J.
A/chicken/China/GD2021/2021	Chicken	Asia / China	2021-01-01	EPI1904267|A/chicken/China/GD2021/2021	EPI1904265|A/chicken/China/GD2021/2021	He,J.
A/chicken/China/chicken/2014	Chicken	Asia / China	2014-05	EPI1903722|A/chicken/China/chicken/2014	EPI1903721|A/chicken/China/chicken/2014	Luo,Y.
A/chicken/China/C169/2018	Chicken	Asia / China	2018-05-08	EPI1903499|A/chicken/China/C169/2018	EPI1903450|A/chicken/China/C169/2018	Gao,X.; Wang,N.; Chen,Y.; Gu,X.; Huang,Y.; Liu,Y.; Jiang,F.; Bai,J.; Qi,L.; Yang,L.; Xin,S.; Shi,Y.; Wang,C.
A/chicken/China/C131/2018	Chicken	Asia / China	2018-05-08	EPI1903498|A/chicken/China/C131/2018	EPI1903449|A/chicken/China/C131/2018	Gao,X.; Wang,N.; Chen,Y.; Gu,X.; Huang,Y.; Liu,Y.; Jiang,F.; Bai,J.; Qi,L.; Yang,L.; Xin,S.; Shi,Y.; Wang,C.
A/chicken/China/C126/2018	Chicken	Asia / China	2018-05-08	EPI1903497|A/chicken/China/C126/2018	EPI1903448|A/chicken/China/C126/2018	Gao,X.; Wang,N.; Chen,Y.; Gu,X.; Huang,Y.; Liu,Y.; Jiang,F.; Bai,J.; Qi,L.; Yang,L.; Xin,S.; Shi,Y.; Wang,C.
A/chicken/China/C107/2018	Chicken	Asia / China	2018-05-08	EPI1903496|A/chicken/China/C107/2018	EPI1903447|A/chicken/China/C107/2018	Gao,X.; Wang,N.; Chen,Y.; Gu,X.; Huang,Y.; Liu,Y.; Jiang,F.; Bai,J.; Qi,L.; Yang,L.; Xin,S.; Shi,Y.; Wang,C.
A/chicken/China/C84/2018	Chicken	Asia / China	2018-05-08	EPI1903495|A/chicken/China/C84/2018	EPI1903446|A/chicken/China/C84/2018	Gao,X.; Wang,N.; Chen,Y.; Gu,X.; Huang,Y.; Liu,Y.; Jiang,F.; Bai,J.; Qi,L.; Yang,L.; Xin,S.; Shi,Y.; Wang,C.
A/chicken/China/C82/2018	Chicken	Asia / China	2018-05-08	EPI1903494|A/chicken/China/C82/2018	EPI1903445|A/chicken/China/C82/2018	Gao,X.; Wang,N.; Chen,Y.; Gu,X.; Huang,Y.; Liu,Y.; Jiang,F.; Bai,J.; Qi,L.; Yang,L.; Xin,S.; Shi,Y.; Wang,C.
A/chicken/China/C81/2018	Chicken	Asia / China	2018-05-08	EPI1903493|A/chicken/China/C81/2018	EPI1903444|A/chicken/China/C81/2018	Gao,X.; Wang,N.; Chen,Y.; Gu,X.; Huang,Y.; Liu,Y.; Jiang,F.; Bai,J.; Qi,L.; Yang,L.; Xin,S.; Shi,Y.; Wang,C.
A/chicken/China/C80/2018	Chicken	Asia / China	2018-05-08	EPI1903492|A/chicken/China/C80/2018	EPI1903443|A/chicken/China/C80/2018	Gao,X.; Wang,N.; Chen,Y.; Gu,X.; Huang,Y.; Liu,Y.; Jiang,F.; Bai,J.; Qi,L.; Yang,L.; Xin,S.; Shi,Y.; Wang,C.
A/chicken/China/C79/2018	Chicken	Asia / China	2018-05-08	EPI1903491|A/chicken/China/C79/2018	EPI1903442|A/chicken/China/C79/2018	Gao,X.; Wang,N.; Chen,Y.; Gu,X.; Huang,Y.; Liu,Y.; Jiang,F.; Bai,J.; Qi,L.; Yang,L.; Xin,S.; Shi,Y.; Wang,C.
A/chicken/China/C54/2018	Chicken	Asia / China	2018-05-08	EPI1903490|A/chicken/China/C54/2018	EPI1903441|A/chicken/China/C54/2018	Gao,X.; Wang,N.; Chen,Y.; Gu,X.; Huang,Y.; Liu,Y.; Jiang,F.; Bai,J.; Qi,L.; Yang,L.; Xin,S.; Shi,Y.; Wang,C.
A/chicken/China/C42/2018	Chicken	Asia / China	2018-05-08	EPI1903489|A/chicken/China/C42/2018	EPI1903440|A/chicken/China/C42/2018	Gao,X.; Wang,N.; Chen,Y.; Gu,X.; Huang,Y.; Liu,Y.; Jiang,F.; Bai,J.; Qi,L.; Yang,L.; Xin,S.; Shi,Y.; Wang,C.
A/chicken/China/C19/2018	Chicken	Asia / China	2018-05-08	EPI1903488|A/chicken/China/C19/2018	EPI1903439|A/chicken/China/C19/2018	Gao,X.; Wang,N.; Chen,Y.; Gu,X.; Huang,Y.; Liu,Y.; Jiang,F.; Bai,J.; Qi,L.; Yang,L.; Xin,S.; Shi,Y.; Wang,C.
A/chicken/China/C16/2018	Chicken	Asia / China	2018-05-08	EPI1903487|A/chicken/China/C16/2018	EPI1903438|A/chicken/China/C16/2018	Gao,X.; Wang,N.; Chen,Y.; Gu,X.; Huang,Y.; Liu,Y.; Jiang,F.; Bai,J.; Qi,L.; Yang,L.; Xin,S.; Shi,Y.; Wang,C.
A/chicken/China/C15/2018	Chicken	Asia / China	2018-05-08	EPI1903486|A/chicken/China/C15/2018	EPI1903437|A/chicken/China/C15/2018	Gao,X.; Wang,N.; Chen,Y.; Gu,X.; Huang,Y.; Liu,Y.; Jiang,F.; Bai,J.; Qi,L.; Yang,L.; Xin,S.; Shi,Y.; Wang,C.
A/chicken/China/C14/2018	Chicken	Asia / China	2018-05-08	EPI1903485|A/chicken/China/C14/2018	EPI1903436|A/chicken/China/C14/2018	Gao,X.; Wang,N.; Chen,Y.; Gu,X.; Huang,Y.; Liu,Y.; Jiang,F.; Bai,J.; Qi,L.; Yang,L.; Xin,S.; Shi,Y.; Wang,C.
A/chicken/China/C11/2018	Chicken	Asia / China	2018-05-08	EPI1903484|A/chicken/China/C11/2018	EPI1903435|A/chicken/China/C11/2018	Gao,X.; Wang,N.; Chen,Y.; Gu,X.; Huang,Y.; Liu,Y.; Jiang,F.; Bai,J.; Qi,L.; Yang,L.; Xin,S.; Shi,Y.; Wang,C.
A/chicken/China/262/2018	Chicken	Asia / China	2018-05-08	EPI1903483|A/chicken/China/262/2018	EPI1903434|A/chicken/China/262/2018	Gao,X.; Wang,N.; Chen,Y.; Gu,X.; Huang,Y.; Liu,Y.; Jiang,F.; Bai,J.; Qi,L.; Yang,L.; Xin,S.; Shi,Y.; Wang,C.
A/chicken/China/261/2018	Chicken	Asia / China	2018-05-08	EPI1903482|A/chicken/China/261/2018	EPI1903433|A/chicken/China/261/2018	Gao,X.; Wang,N.; Chen,Y.; Gu,X.; Huang,Y.; Liu,Y.; Jiang,F.; Bai,J.; Qi,L.; Yang,L.; Xin,S.; Shi,Y.; Wang,C.
A/chicken/China/251/2018	Chicken	Asia / China	2018-05-08	EPI1903481|A/chicken/China/251/2018	EPI1903432|A/chicken/China/251/2018	Gao,X.; Wang,N.; Chen,Y.; Gu,X.; Huang,Y.; Liu,Y.; Jiang,F.; Bai,J.; Qi,L.; Yang,L.; Xin,S.; Shi,Y.; Wang,C.
A/chicken/China/231/2018	Chicken	Asia / China	2018-05-08	EPI1903480|A/chicken/China/231/2018	EPI1903431|A/chicken/China/231/2018	Gao,X.; Wang,N.; Chen,Y.; Gu,X.; Huang,Y.; Liu,Y.; Jiang,F.; Bai,J.; Qi,L.; Yang,L.; Xin,S.; Shi,Y.; Wang,C.
A/chicken/China/226/2018	Chicken	Asia / China	2018-05-08	EPI1903479|A/chicken/China/226/2018	EPI1903430|A/chicken/China/226/2018	Gao,X.; Wang,N.; Chen,Y.; Gu,X.; Huang,Y.; Liu,Y.; Jiang,F.; Bai,J.; Qi,L.; Yang,L.; Xin,S.; Shi,Y.; Wang,C.
A/chicken/China/169/2018	Chicken	Asia / China	2018-05-08	EPI1903478|A/chicken/China/169/2018	EPI1903429|A/chicken/China/169/2018	Gao,X.; Wang,N.; Chen,Y.; Gu,X.; Huang,Y.; Liu,Y.; Jiang,F.; Bai,J.; Qi,L.; Yang,L.; Xin,S.; Shi,Y.; Wang,C.
A/chicken/China/160/2018	Chicken	Asia / China	2018-05-08	EPI1903477|A/chicken/China/160/2018	EPI1903428|A/chicken/China/160/2018	Gao,X.; Wang,N.; Chen,Y.; Gu,X.; Huang,Y.; Liu,Y.; Jiang,F.; Bai,J.; Qi,L.; Yang,L.; Xin,S.; Shi,Y.; Wang,C.
A/chicken/China/152/2018	Chicken	Asia / China	2018-05-08	EPI1903476|A/chicken/China/152/2018	EPI1903427|A/chicken/China/152/2018	Gao,X.; Wang,N.; Chen,Y.; Gu,X.; Huang,Y.; Liu,Y.; Jiang,F.; Bai,J.; Qi,L.; Yang,L.; Xin,S.; Shi,Y.; Wang,C.
A/chicken/China/149/2018	Chicken	Asia / China	2018-05-08	EPI1903475|A/chicken/China/149/2018	EPI1903426|A/chicken/China/149/2018	Gao,X.; Wang,N.; Chen,Y.; Gu,X.; Huang,Y.; Liu,Y.; Jiang,F.; Bai,J.; Qi,L.; Yang,L.; Xin,S.; Shi,Y.; Wang,C.
A/chicken/China/147/2018	Chicken	Asia / China	2018-05-08	EPI1903474|A/chicken/China/147/2018	EPI1903425|A/chicken/China/147/2018	Gao,X.; Wang,N.; Chen,Y.; Gu,X.; Huang,Y.; Liu,Y.; Jiang,F.; Bai,J.; Qi,L.; Yang,L.; Xin,S.; Shi,Y.; Wang,C.
A/chicken/China/146/2018	Chicken	Asia / China	2018-05-08	EPI1903473|A/chicken/China/146/2018	EPI1903424|A/chicken/China/146/2018	Gao,X.; Wang,N.; Chen,Y.; Gu,X.; Huang,Y.; Liu,Y.; Jiang,F.; Bai,J.; Qi,L.; Yang,L.; Xin,S.; Shi,Y.; Wang,C.
A/chicken/China/142/2018	Chicken	Asia / China	2018-05-08	EPI1903472|A/chicken/China/142/2018	EPI1903423|A/chicken/China/142/2018	Gao,X.; Wang,N.; Chen,Y.; Gu,X.; Huang,Y.; Liu,Y.; Jiang,F.; Bai,J.; Qi,L.; Yang,L.; Xin,S.; Shi,Y.; Wang,C.
A/chicken/China/131/2018	Chicken	Asia / China	2018-05-08	EPI1903471|A/chicken/China/131/2018	EPI1903422|A/chicken/China/131/2018	Gao,X.; Wang,N.; Chen,Y.; Gu,X.; Huang,Y.; Liu,Y.; Jiang,F.; Bai,J.; Qi,L.; Yang,L.; Xin,S.; Shi,Y.; Wang,C.
A/chicken/China/127/2018	Chicken	Asia / China	2018-05-08	EPI1903470|A/chicken/China/127/2018	EPI1903421|A/chicken/China/127/2018	Gao,X.; Wang,N.; Chen,Y.; Gu,X.; Huang,Y.; Liu,Y.; Jiang,F.; Bai,J.; Qi,L.; Yang,L.; Xin,S.; Shi,Y.; Wang,C.
A/chicken/China/126/2018	Chicken	Asia / China	2018-05-08	EPI1903469|A/chicken/China/126/2018	EPI1903420|A/chicken/China/126/2018	Gao,X.; Wang,N.; Chen,Y.; Gu,X.; Huang,Y.; Liu,Y.; Jiang,F.; Bai,J.; Qi,L.; Yang,L.; Xin,S.; Shi,Y.; Wang,C.
A/chicken/China/107/2018	Chicken	Asia / China	2018-05-08	EPI1903468|A/chicken/China/107/2018	EPI1903419|A/chicken/China/107/2018	Gao,X.; Wang,N.; Chen,Y.; Gu,X.; Huang,Y.; Liu,Y.; Jiang,F.; Bai,J.; Qi,L.; Yang,L.; Xin,S.; Shi,Y.; Wang,C.
A/chicken/China/95/2018	Chicken	Asia / China	2018-05-08	EPI1903467|A/chicken/China/95/2018	EPI1903418|A/chicken/China/95/2018	Gao,X.; Wang,N.; Chen,Y.; Gu,X.; Huang,Y.; Liu,Y.; Jiang,F.; Bai,J.; Qi,L.; Yang,L.; Xin,S.; Shi,Y.; Wang,C.
A/chicken/China/92/2018	Chicken	Asia / China	2018-05-08	EPI1903466|A/chicken/China/92/2018	EPI1903417|A/chicken/China/92/2018	Gao,X.; Wang,N.; Chen,Y.; Gu,X.; Huang,Y.; Liu,Y.; Jiang,F.; Bai,J.; Qi,L.; Yang,L.; Xin,S.; Shi,Y.; Wang,C.
A/chicken/China/90/2018	Chicken	Asia / China	2018-05-08	EPI1903465|A/chicken/China/90/2018	EPI1903416|A/chicken/China/90/2018	Gao,X.; Wang,N.; Chen,Y.; Gu,X.; Huang,Y.; Liu,Y.; Jiang,F.; Bai,J.; Qi,L.; Yang,L.; Xin,S.; Shi,Y.; Wang,C.
A/chicken/China/85/2018	Chicken	Asia / China	2018-05-08	EPI1903464|A/chicken/China/85/2018	EPI1903415|A/chicken/China/85/2018	Gao,X.; Wang,N.; Chen,Y.; Gu,X.; Huang,Y.; Liu,Y.; Jiang,F.; Bai,J.; Qi,L.; Yang,L.; Xin,S.; Shi,Y.; Wang,C.
A/chicken/China/81/2018	Chicken	Asia / China	2018-05-08	EPI1903463|A/chicken/China/81/2018	EPI1903414|A/chicken/China/81/2018	Gao,X.; Wang,N.; Chen,Y.; Gu,X.; Huang,Y.; Liu,Y.; Jiang,F.; Bai,J.; Qi,L.; Yang,L.; Xin,S.; Shi,Y.; Wang,C.
A/chicken/China/80/2018	Chicken	Asia / China	2018-05-08	EPI1903462|A/chicken/China/80/2018	EPI1903413|A/chicken/China/80/2018	Gao,X.; Wang,N.; Chen,Y.; Gu,X.; Huang,Y.; Liu,Y.; Jiang,F.; Bai,J.; Qi,L.; Yang,L.; Xin,S.; Shi,Y.; Wang,C.
A/chicken/China/78/2018	Chicken	Asia / China	2018-05-08	EPI1903461|A/chicken/China/78/2018	EPI1903412|A/chicken/China/78/2018	Gao,X.; Wang,N.; Chen,Y.; Gu,X.; Huang,Y.; Liu,Y.; Jiang,F.; Bai,J.; Qi,L.; Yang,L.; Xin,S.; Shi,Y.; Wang,C.
A/chicken/China/77/2018	Chicken	Asia / China	2018-05-08	EPI1903460|A/chicken/China/77/2018	EPI1903411|A/chicken/China/77/2018	Gao,X.; Wang,N.; Chen,Y.; Gu,X.; Huang,Y.; Liu,Y.; Jiang,F.; Bai,J.; Qi,L.; Yang,L.; Xin,S.; Shi,Y.; Wang,C.
A/chicken/China/76/2018	Chicken	Asia / China	2018-05-08	EPI1903459|A/chicken/China/76/2018	EPI1903410|A/chicken/China/76/2018	Gao,X.; Wang,N.; Chen,Y.; Gu,X.; Huang,Y.; Liu,Y.; Jiang,F.; Bai,J.; Qi,L.; Yang,L.; Xin,S.; Shi,Y.; Wang,C.
A/chicken/China/65/2018	Chicken	Asia / China	2018-05-08	EPI1903458|A/chicken/China/65/2018	EPI1903409|A/chicken/China/65/2018	Gao,X.; Wang,N.; Chen,Y.; Gu,X.; Huang,Y.; Liu,Y.; Jiang,F.; Bai,J.; Qi,L.; Yang,L.; Xin,S.; Shi,Y.; Wang,C.
A/chicken/China/63/2018	Chicken	Asia / China	2018-05-08	EPI1903457|A/chicken/China/63/2018	EPI1903408|A/chicken/China/63/2018	Gao,X.; Wang,N.; Chen,Y.; Gu,X.; Huang,Y.; Liu,Y.; Jiang,F.; Bai,J.; Qi,L.; Yang,L.; Xin,S.; Shi,Y.; Wang,C.
A/chicken/China/61/2018	Chicken	Asia / China	2018-05-08	EPI1903456|A/chicken/China/61/2018	EPI1903407|A/chicken/China/61/2018	Gao,X.; Wang,N.; Chen,Y.; Gu,X.; Huang,Y.; Liu,Y.; Jiang,F.; Bai,J.; Qi,L.; Yang,L.; Xin,S.; Shi,Y.; Wang,C.
A/chicken/Tehran/Marand/1998	Chicken	Asia / Iran, Islamic Republic of / Ostan-e Tehran	1998-06	EPI1899203|A/chicken/Tehran/Marand/1998	EPI1899132|A/chicken/Tehran/Marand/1998	Bashashati,M.; Fallah Mehrabadi,M.H.; Molouki,A.; Banani,M.; Motamed,N.; Ameghi Roudsari,A.; Taghizadeh,M.; Mojahedi,Z.
A/chicken/Kermanshah/RIV-10/2018	Chicken	Asia / Iran, Islamic Republic of / Ostan-e Kermanshah	2018-04	EPI1899202|A/chicken/Kermanshah/RIV-10/2018	EPI1899131|A/chicken/Kermanshah/RIV-10/2018	Bashashati,M.; Fallah Mehrabadi,M.H.; Molouki,A.; Banani,M.; Motamed,N.; Ameghi Roudsari,A.; Taghizadeh,M.; Mojahedi,Z.
A/chicken/Mazandaran/RIV-9/2018	Chicken	Asia / Iran, Islamic Republic of / Mazandaran Province	2018-02	EPI1899201|A/chicken/Mazandaran/RIV-9/2018	EPI1899130|A/chicken/Mazandaran/RIV-9/2018	Bashashati,M.; Fallah Mehrabadi,M.H.; Molouki,A.; Banani,M.; Motamed,N.; Ameghi Roudsari,A.; Taghizadeh,M.; Mojahedi,Z.
A/chicken/Mazandaran/RIV-8/2018	Chicken	Asia / Iran, Islamic Republic of / Mazandaran Province	2018-02	EPI1899200|A/chicken/Mazandaran/RIV-8/2018	EPI1899129|A/chicken/Mazandaran/RIV-8/2018	Bashashati,M.; Fallah Mehrabadi,M.H.; Molouki,A.; Banani,M.; Motamed,N.; Ameghi Roudsari,A.; Taghizadeh,M.; Mojahedi,Z.
A/chicken/Mazandaran/RIV-7/2018	Chicken	Asia / Iran, Islamic Republic of / Mazandaran Province	2018-01	EPI1899199|A/chicken/Mazandaran/RIV-7/2018	EPI1899128|A/chicken/Mazandaran/RIV-7/2018	Bashashati,M.; Fallah Mehrabadi,M.H.; Molouki,A.; Banani,M.; Motamed,N.; Ameghi Roudsari,A.; Taghizadeh,M.; Mojahedi,Z.
A/chicken/Yazd/RIV-6/2018	Chicken	Asia / Iran, Islamic Republic of / Ostan-e Yazd	2018-01	EPI1899198|A/chicken/Yazd/RIV-6/2018	EPI1899127|A/chicken/Yazd/RIV-6/2018	Bashashati,M.; Fallah Mehrabadi,M.H.; Molouki,A.; Banani,M.; Motamed,N.; Ameghi Roudsari,A.; Taghizadeh,M.; Mojahedi,Z.
A/chicken/Mazandaran/RIV-5/2017	Chicken	Asia / Iran, Islamic Republic of / Mazandaran Province	2017-12	EPI1899197|A/chicken/Mazandaran/RIV-5/2017	EPI1899126|A/chicken/Mazandaran/RIV-5/2017	Bashashati,M.; Fallah Mehrabadi,M.H.; Molouki,A.; Banani,M.; Motamed,N.; Ameghi Roudsari,A.; Taghizadeh,M.; Mojahedi,Z.
A/chicken/Mazandaran/RIV-4/2017	Chicken	Asia / Iran, Islamic Republic of / Mazandaran Province	2017-12	EPI1899196|A/chicken/Mazandaran/RIV-4/2017	EPI1899125|A/chicken/Mazandaran/RIV-4/2017	Bashashati,M.; Fallah Mehrabadi,M.H.; Molouki,A.; Banani,M.; Motamed,N.; Ameghi Roudsari,A.; Taghizadeh,M.; Mojahedi,Z.
A/chicken/Markazi/RIV-3/2017	Chicken	Asia / Iran, Islamic Republic of / Markazi Province	2017-11	EPI1899195|A/chicken/Markazi/RIV-3/2017	EPI1899124|A/chicken/Markazi/RIV-3/2017	Bashashati,M.; Fallah Mehrabadi,M.H.; Molouki,A.; Banani,M.; Motamed,N.; Ameghi Roudsari,A.; Taghizadeh,M.; Mojahedi,Z.
A/chicken/Alborz/FBM-4/2017	Chicken	Asia / Iran, Islamic Republic of	2017-11	EPI1899192|A/chicken/Alborz/FBM-4/2017	EPI1899123|A/chicken/Alborz/FBM-4/2017	Bashashati,M.; Fallah Mehrabadi,M.H.; Molouki,A.; Banani,M.; Motamed,N.; Ameghi Roudsari,A.; Taghizadeh,M.; Mojahedi,Z.
A/chicken/Yazd/RIV-2/2017	Chicken	Asia / Iran, Islamic Republic of / Ostan-e Yazd	2017-09	EPI1899194|A/chicken/Yazd/RIV-2/2017	EPI1899122|A/chicken/Yazd/RIV-2/2017	Bashashati,M.; Fallah Mehrabadi,M.H.; Molouki,A.; Banani,M.; Motamed,N.; Ameghi Roudsari,A.; Taghizadeh,M.; Mojahedi,Z.
A/chicken/Hamadan/RIV-1/2017	Chicken	Asia / Iran, Islamic Republic of / Ostan-e Hamadan	2017-09	EPI1899193|A/chicken/Hamadan/RIV-1/2017	EPI1899121|A/chicken/Hamadan/RIV-1/2017	Bashashati,M.; Fallah Mehrabadi,M.H.; Molouki,A.; Banani,M.; Motamed,N.; Ameghi Roudsari,A.; Taghizadeh,M.; Mojahedi,Z.
A/chicken/Tehran/FBM-3/2014	Chicken	Asia / Iran, Islamic Republic of / Ostan-e Tehran	2014-12	EPI1899191|A/chicken/Tehran/FBM-3/2014	EPI1899120|A/chicken/Tehran/FBM-3/2014	Bashashati,M.; Fallah Mehrabadi,M.H.; Molouki,A.; Banani,M.; Motamed,N.; Ameghi Roudsari,A.; Taghizadeh,M.; Mojahedi,Z.
A/chicken/Isfahan/FBM-2/2014	Chicken	Asia / Iran, Islamic Republic of	2014-11	EPI1899190|A/chicken/Isfahan/FBM-2/2014	EPI1899119|A/chicken/Isfahan/FBM-2/2014	Bashashati,M.; Fallah Mehrabadi,M.H.; Molouki,A.; Banani,M.; Motamed,N.; Ameghi Roudsari,A.; Taghizadeh,M.; Mojahedi,Z.
A/chicken/Isfahan/FBM-1/2013	Chicken	Asia / Iran, Islamic Republic of	2013-08	EPI1899189|A/chicken/Isfahan/FBM-1/2013	EPI1899118|A/chicken/Isfahan/FBM-1/2013	Bashashati,M.; Fallah Mehrabadi,M.H.; Molouki,A.; Banani,M.; Motamed,N.; Ameghi Roudsari,A.; Taghizadeh,M.; Mojahedi,Z.
A/chicken/Shandong/YT819/2015	Chicken	Asia / China	2015-06-07	EPI1898243|A/chicken/Shandong/YT819/2015	EPI1898245|A/chicken/Shandong/YT819/2015	Yin,Y.; Xu,S.; Wang,J.; Zhang,Y.; Bi,Y.; Wang,D.; Liu,L.; Fan,D.; Liu,H.; Wang,S.; Luo,N.; Yang,Z.; Li,C.; Cao,Z.; Zhu,M.; Guo,X.; Qi,J.
A/chicken/Hebei/083/2019	Chicken	Asia / China / Hebei Province	2019-04-16	EPI1889334|A/chicken/Hebei/083/2019	EPI1898057|A/chicken/Hebei/083/2019	Ding,F.; Duan,Q.F.; Chen,L.B.; Mu,Y.L.; Xie,J.; Wang,X.J.; Liu,J.X.; Chen,L.G.
A/chicken/Guangxi/NN10.19K2-NGS/2018	Chicken	Asia / China / Guangxi Zhuang Autonomous Region	2018-10-19	EPI1856293|A/Chicken/Guangxi/NN10_19_K2_NGS/2018	EPI1856295|A/Chicken/Guangxi/NN10_19_K2_NGS/2018	Yang,Jing; Zhang,Cheng; Li,Shanqin; Yuan,Manhua; Zhang,Chunge; Bi,Yuhai
A/chicken/Guangxi/NN10.19L1-NGS/2018	Chicken	Asia / China / Guangxi Zhuang Autonomous Region	2018-10-19	EPI1856285|A/Chicken/Guangxi/NN10_19_L1_NGS/2018	EPI1856287|A/Chicken/Guangxi/NN10_19_L1_NGS/2018	Yang,Jing; Zhang,Cheng; Li,Shanqin; Yuan,Manhua; Zhang,Chunge; Bi,Yuhai
A/chicken/Hainan/12.29_HKPL008-O/2017	Chicken	Asia / China / Hainan Province	2017-12-29	EPI1820159|A/chicken/Hainan/12.29_HKPL008-O/2017	EPI1822523|A/chicken/Hainan/12.29_HKPL008-O/2017	Bi,Y.; Li,J.; Li,S.; Fu,G.; Jin,T.; Zhang,C.; Yang,Y.; Ma,Z.; Tian,W.; Xiao,S.; Li,L.; Yin,R.; Zhang,Y.; Wang,L.; Qin,Y.; Yao,Z.; Meng,F.; Hu,D.; Li,D.; Wong,G.; Liu,F.; Lv,N.; Fu,L.; Peng,Y.; Ma,J.; Sharshov,K.; Shestopalov,A.; Gulyaeva,M.; Gao,G.F.; Chen,J.; Shi,Y.; Liu,W.J.; Chu,D.; Huang,Y.; Liu,Y.; Liu,L.; Chen,Q.; Shi,W.
A/chicken/Hunan/07.25_YYGK9U2-OC/2017	Chicken	Asia / China / Hunan Province	2017-07-25	EPI1820064|A/chicken/Hunan/07.25_YYGK9U2-OC/2017	EPI1822430|A/chicken/Hunan/07.25_YYGK9U2-OC/2017	Bi,Y.; Li,J.; Li,S.; Fu,G.; Jin,T.; Zhang,C.; Yang,Y.; Ma,Z.; Tian,W.; Xiao,S.; Li,L.; Yin,R.; Zhang,Y.; Wang,L.; Qin,Y.; Yao,Z.; Meng,F.; Hu,D.; Li,D.; Wong,G.; Liu,F.; Lv,N.; Fu,L.; Peng,Y.; Ma,J.; Sharshov,K.; Shestopalov,A.; Gulyaeva,M.; Gao,G.F.; Chen,J.; Shi,Y.; Liu,W.J.; Chu,D.; Huang,Y.; Liu,Y.; Liu,L.; Chen,Q.; Shi,W.
A/chicken/Jiangxi/11.29_NCNP8D3-OC/2017	Chicken	Asia / China / Jiangxi Province	2017-11-29	EPI1820053|A/chicken/Jiangxi/11.29_NCNP8D3-OC/2017	EPI1822419|A/chicken/Jiangxi/11.29_NCNP8D3-OC/2017	Bi,Y.; Li,J.; Li,S.; Fu,G.; Jin,T.; Zhang,C.; Yang,Y.; Ma,Z.; Tian,W.; Xiao,S.; Li,L.; Yin,R.; Zhang,Y.; Wang,L.; Qin,Y.; Yao,Z.; Meng,F.; Hu,D.; Li,D.; Wong,G.; Liu,F.; Lv,N.; Fu,L.; Peng,Y.; Ma,J.; Sharshov,K.; Shestopalov,A.; Gulyaeva,M.; Gao,G.F.; Chen,J.; Shi,Y.; Liu,W.J.; Chu,D.; Huang,Y.; Liu,Y.; Liu,L.; Chen,Q.; Shi,W.
A/chicken/Hunan/08.25_YYGK6V2-OC/2017	Chicken	Asia / China / Hunan Province	2017-08-25	EPI1820027|A/chicken/Hunan/08.25_YYGK6V2-OC/2017	EPI1822394|A/chicken/Hunan/08.25_YYGK6V2-OC/2017	Bi,Y.; Li,J.; Li,S.; Fu,G.; Jin,T.; Zhang,C.; Yang,Y.; Ma,Z.; Tian,W.; Xiao,S.; Li,L.; Yin,R.; Zhang,Y.; Wang,L.; Qin,Y.; Yao,Z.; Meng,F.; Hu,D.; Li,D.; Wong,G.; Liu,F.; Lv,N.; Fu,L.; Peng,Y.; Ma,J.; Sharshov,K.; Shestopalov,A.; Gulyaeva,M.; Gao,G.F.; Chen,J.; Shi,Y.; Liu,W.J.; Chu,D.; Huang,Y.; Liu,Y.; Liu,L.; Chen,Q.; Shi,W.
A/chicken/Jiangxi/11.29_NCNP6D3-OC/2017	Chicken	Asia / China / Jiangxi Province	2017-11-29	EPI1820026|A/chicken/Jiangxi/11.29_NCNP6D3-OC/2017	EPI1822393|A/chicken/Jiangxi/11.29_NCNP6D3-OC/2017	Bi,Y.; Li,J.; Li,S.; Fu,G.; Jin,T.; Zhang,C.; Yang,Y.; Ma,Z.; Tian,W.; Xiao,S.; Li,L.; Yin,R.; Zhang,Y.; Wang,L.; Qin,Y.; Yao,Z.; Meng,F.; Hu,D.; Li,D.; Wong,G.; Liu,F.; Lv,N.; Fu,L.; Peng,Y.; Ma,J.; Sharshov,K.; Shestopalov,A.; Gulyaeva,M.; Gao,G.F.; Chen,J.; Shi,Y.; Liu,W.J.; Chu,D.; Huang,Y.; Liu,Y.; Liu,L.; Chen,Q.; Shi,W.
A/chicken/Hunan/09.22_YYGK54A3-OC/2017	Chicken	Asia / China / Hunan Province	2017-09-22	EPI1820017|A/chicken/Hunan/09.22_YYGK54A3-OC/2017	EPI1822383|A/chicken/Hunan/09.22_YYGK54A3-OC/2017	Bi,Y.; Li,J.; Li,S.; Fu,G.; Jin,T.; Zhang,C.; Yang,Y.; Ma,Z.; Tian,W.; Xiao,S.; Li,L.; Yin,R.; Zhang,Y.; Wang,L.; Qin,Y.; Yao,Z.; Meng,F.; Hu,D.; Li,D.; Wong,G.; Liu,F.; Lv,N.; Fu,L.; Peng,Y.; Ma,J.; Sharshov,K.; Shestopalov,A.; Gulyaeva,M.; Gao,G.F.; Chen,J.; Shi,Y.; Liu,W.J.; Chu,D.; Huang,Y.; Liu,Y.; Liu,L.; Chen,Q.; Shi,W.
A/chicken/Jiangxi/2.28_NCDZT53K3-OC/2018	Chicken	Asia / China / Jiangxi Province	2018-02-28	EPI1820016|A/chicken/Jiangxi/2.28_NCDZT53K3-OC/2018	EPI1822382|A/chicken/Jiangxi/2.28_NCDZT53K3-OC/2018	Bi,Y.; Li,J.; Li,S.; Fu,G.; Jin,T.; Zhang,C.; Yang,Y.; Ma,Z.; Tian,W.; Xiao,S.; Li,L.; Yin,R.; Zhang,Y.; Wang,L.; Qin,Y.; Yao,Z.; Meng,F.; Hu,D.; Li,D.; Wong,G.; Liu,F.; Lv,N.; Fu,L.; Peng,Y.; Ma,J.; Sharshov,K.; Shestopalov,A.; Gulyaeva,M.; Gao,G.F.; Chen,J.; Shi,Y.; Liu,W.J.; Chu,D.; Huang,Y.; Liu,Y.; Liu,L.; Chen,Q.; Shi,W.
A/chicken/Hunan/10.31_YYGK4C3-OC/2017	Chicken	Asia / China / Hunan Province	2017-10-31	EPI1820011|A/chicken/Hunan/10.31_YYGK4C3-OC/2017	EPI1822377|A/chicken/Hunan/10.31_YYGK4C3-OC/2017	Bi,Y.; Li,J.; Li,S.; Fu,G.; Jin,T.; Zhang,C.; Yang,Y.; Ma,Z.; Tian,W.; Xiao,S.; Li,L.; Yin,R.; Zhang,Y.; Wang,L.; Qin,Y.; Yao,Z.; Meng,F.; Hu,D.; Li,D.; Wong,G.; Liu,F.; Lv,N.; Fu,L.; Peng,Y.; Ma,J.; Sharshov,K.; Shestopalov,A.; Gulyaeva,M.; Gao,G.F.; Chen,J.; Shi,Y.; Liu,W.J.; Chu,D.; Huang,Y.; Liu,Y.; Liu,L.; Chen,Q.; Shi,W.
A/chicken/Hunan/09.22_YYGK41A3-OC/2017	Chicken	Asia / China / Hunan Province	2017-09-22	EPI1819995|A/chicken/Hunan/09.22_YYGK41A3-OC/2017	EPI1822362|A/chicken/Hunan/09.22_YYGK41A3-OC/2017	Bi,Y.; Li,J.; Li,S.; Fu,G.; Jin,T.; Zhang,C.; Yang,Y.; Ma,Z.; Tian,W.; Xiao,S.; Li,L.; Yin,R.; Zhang,Y.; Wang,L.; Qin,Y.; Yao,Z.; Meng,F.; Hu,D.; Li,D.; Wong,G.; Liu,F.; Lv,N.; Fu,L.; Peng,Y.; Ma,J.; Sharshov,K.; Shestopalov,A.; Gulyaeva,M.; Gao,G.F.; Chen,J.; Shi,Y.; Liu,W.J.; Chu,D.; Huang,Y.; Liu,Y.; Liu,L.; Chen,Q.; Shi,W.
A/chicken/Hunan/2.06_YYGK40J3-OC/2018	Chicken	Asia / China / Hunan Province	2018-02-06	EPI1819993|A/chicken/Hunan/2.06_YYGK40J3-OC/2018	EPI1822360|A/chicken/Hunan/2.06_YYGK40J3-OC/2018	Bi,Y.; Li,J.; Li,S.; Fu,G.; Jin,T.; Zhang,C.; Yang,Y.; Ma,Z.; Tian,W.; Xiao,S.; Li,L.; Yin,R.; Zhang,Y.; Wang,L.; Qin,Y.; Yao,Z.; Meng,F.; Hu,D.; Li,D.; Wong,G.; Liu,F.; Lv,N.; Fu,L.; Peng,Y.; Ma,J.; Sharshov,K.; Shestopalov,A.; Gulyaeva,M.; Gao,G.F.; Chen,J.; Shi,Y.; Liu,W.J.; Chu,D.; Huang,Y.; Liu,Y.; Liu,L.; Chen,Q.; Shi,W.
A/chicken/Jiangxi/12.26_NCNP3F3-OC/2017	Chicken	Asia / China / Jiangxi Province	2017-12-26	EPI1819991|A/chicken/Jiangxi/12.26_NCNP3F3-OC/2017	EPI1822358|A/chicken/Jiangxi/12.26_NCNP3F3-OC/2017	Bi,Y.; Li,J.; Li,S.; Fu,G.; Jin,T.; Zhang,C.; Yang,Y.; Ma,Z.; Tian,W.; Xiao,S.; Li,L.; Yin,R.; Zhang,Y.; Wang,L.; Qin,Y.; Yao,Z.; Meng,F.; Hu,D.; Li,D.; Wong,G.; Liu,F.; Lv,N.; Fu,L.; Peng,Y.; Ma,J.; Sharshov,K.; Shestopalov,A.; Gulyaeva,M.; Gao,G.F.; Chen,J.; Shi,Y.; Liu,W.J.; Chu,D.; Huang,Y.; Liu,Y.; Liu,L.; Chen,Q.; Shi,W.
A/chicken/Hunan/10.27_YYGK32B2-C/2016	Chicken	Asia / China / Hunan Province	2016-10-27	EPI1819984|A/chicken/Hunan/10.27_YYGK32B2-C/2016	EPI1822350|A/chicken/Hunan/10.27_YYGK32B2-C/2016	Bi,Y.; Li,J.; Li,S.; Fu,G.; Jin,T.; Zhang,C.; Yang,Y.; Ma,Z.; Tian,W.; Xiao,S.; Li,L.; Yin,R.; Zhang,Y.; Wang,L.; Qin,Y.; Yao,Z.; Meng,F.; Hu,D.; Li,D.; Wong,G.; Liu,F.; Lv,N.; Fu,L.; Peng,Y.; Ma,J.; Sharshov,K.; Shestopalov,A.; Gulyaeva,M.; Gao,G.F.; Chen,J.; Shi,Y.; Liu,W.J.; Chu,D.; Huang,Y.; Liu,Y.; Liu,L.; Chen,Q.; Shi,W.
A/chicken/Hunan/09.22_YYGK32A3-OC/2017	Chicken	Asia / China / Hunan Province	2017-09-22	EPI1819983|A/chicken/Hunan/09.22_YYGK32A3-OC/2017	EPI1822349|A/chicken/Hunan/09.22_YYGK32A3-OC/2017	Bi,Y.; Li,J.; Li,S.; Fu,G.; Jin,T.; Zhang,C.; Yang,Y.; Ma,Z.; Tian,W.; Xiao,S.; Li,L.; Yin,R.; Zhang,Y.; Wang,L.; Qin,Y.; Yao,Z.; Meng,F.; Hu,D.; Li,D.; Wong,G.; Liu,F.; Lv,N.; Fu,L.; Peng,Y.; Ma,J.; Sharshov,K.; Shestopalov,A.; Gulyaeva,M.; Gao,G.F.; Chen,J.; Shi,Y.; Liu,W.J.; Chu,D.; Huang,Y.; Liu,Y.; Liu,L.; Chen,Q.; Shi,W.
A/chicken/Hunan/10.31_YYGK31C3-OC/2017	Chicken	Asia / China / Hunan Province	2017-10-31	EPI1819981|A/chicken/Hunan/10.31_YYGK31C3-OC/2017	EPI1822347|A/chicken/Hunan/10.31_YYGK31C3-OC/2017	Bi,Y.; Li,J.; Li,S.; Fu,G.; Jin,T.; Zhang,C.; Yang,Y.; Ma,Z.; Tian,W.; Xiao,S.; Li,L.; Yin,R.; Zhang,Y.; Wang,L.; Qin,Y.; Yao,Z.; Meng,F.; Hu,D.; Li,D.; Wong,G.; Liu,F.; Lv,N.; Fu,L.; Peng,Y.; Ma,J.; Sharshov,K.; Shestopalov,A.; Gulyaeva,M.; Gao,G.F.; Chen,J.; Shi,Y.; Liu,W.J.; Chu,D.; Huang,Y.; Liu,Y.; Liu,L.; Chen,Q.; Shi,W.
A/chicken/Hunan/10.31_YYGK2C3-OC/2017	Chicken	Asia / China / Hunan Province	2017-10-31	EPI1819979|A/chicken/Hunan/10.31_YYGK2C3-OC/2017	EPI1822344|A/chicken/Hunan/10.31_YYGK2C3-OC/2017	Bi,Y.; Li,J.; Li,S.; Fu,G.; Jin,T.; Zhang,C.; Yang,Y.; Ma,Z.; Tian,W.; Xiao,S.; Li,L.; Yin,R.; Zhang,Y.; Wang,L.; Qin,Y.; Yao,Z.; Meng,F.; Hu,D.; Li,D.; Wong,G.; Liu,F.; Lv,N.; Fu,L.; Peng,Y.; Ma,J.; Sharshov,K.; Shestopalov,A.; Gulyaeva,M.; Gao,G.F.; Chen,J.; Shi,Y.; Liu,W.J.; Chu,D.; Huang,Y.; Liu,Y.; Liu,L.; Chen,Q.; Shi,W.
A/chicken/Hunan/08.25_YYGK29V2-OC/2017	Chicken	Asia / China / Hunan Province	2017-08-25	EPI1819977|A/chicken/Hunan/08.25_YYGK29V2-OC/2017	EPI1822342|A/chicken/Hunan/08.25_YYGK29V2-OC/2017	Bi,Y.; Li,J.; Li,S.; Fu,G.; Jin,T.; Zhang,C.; Yang,Y.; Ma,Z.; Tian,W.; Xiao,S.; Li,L.; Yin,R.; Zhang,Y.; Wang,L.; Qin,Y.; Yao,Z.; Meng,F.; Hu,D.; Li,D.; Wong,G.; Liu,F.; Lv,N.; Fu,L.; Peng,Y.; Ma,J.; Sharshov,K.; Shestopalov,A.; Gulyaeva,M.; Gao,G.F.; Chen,J.; Shi,Y.; Liu,W.J.; Chu,D.; Huang,Y.; Liu,Y.; Liu,L.; Chen,Q.; Shi,W.
A/chicken/Hunan/08.25_YYGK28V2-OC/2017	Chicken	Asia / China / Hunan Province	2017-08-25	EPI1819975|A/chicken/Hunan/08.25_YYGK28V2-OC/2017	EPI1822340|A/chicken/Hunan/08.25_YYGK28V2-OC/2017	Bi,Y.; Li,J.; Li,S.; Fu,G.; Jin,T.; Zhang,C.; Yang,Y.; Ma,Z.; Tian,W.; Xiao,S.; Li,L.; Yin,R.; Zhang,Y.; Wang,L.; Qin,Y.; Yao,Z.; Meng,F.; Hu,D.; Li,D.; Wong,G.; Liu,F.; Lv,N.; Fu,L.; Peng,Y.; Ma,J.; Sharshov,K.; Shestopalov,A.; Gulyaeva,M.; Gao,G.F.; Chen,J.; Shi,Y.; Liu,W.J.; Chu,D.; Huang,Y.; Liu,Y.; Liu,L.; Chen,Q.; Shi,W.
A/chicken/Hunan/11.30_YYGK24E3-OC/2017	Chicken	Asia / China / Hunan Province	2017-11-03	EPI1819968|A/chicken/Hunan/11.30_YYGK24E3-OC/2017	EPI1822332|A/chicken/Hunan/11.30_YYGK24E3-OC/2017	Bi,Y.; Li,J.; Li,S.; Fu,G.; Jin,T.; Zhang,C.; Yang,Y.; Ma,Z.; Tian,W.; Xiao,S.; Li,L.; Yin,R.; Zhang,Y.; Wang,L.; Qin,Y.; Yao,Z.; Meng,F.; Hu,D.; Li,D.; Wong,G.; Liu,F.; Lv,N.; Fu,L.; Peng,Y.; Ma,J.; Sharshov,K.; Shestopalov,A.; Gulyaeva,M.; Gao,G.F.; Chen,J.; Shi,Y.; Liu,W.J.; Chu,D.; Huang,Y.; Liu,Y.; Liu,L.; Chen,Q.; Shi,W.
A/chicken/Hunan/10.31_YYGK23C3-OC/2017	Chicken	Asia / China / Hunan Province	2017-10-31	EPI1819966|A/chicken/Hunan/10.31_YYGK23C3-OC/2017	EPI1822330|A/chicken/Hunan/10.31_YYGK23C3-OC/2017	Bi,Y.; Li,J.; Li,S.; Fu,G.; Jin,T.; Zhang,C.; Yang,Y.; Ma,Z.; Tian,W.; Xiao,S.; Li,L.; Yin,R.; Zhang,Y.; Wang,L.; Qin,Y.; Yao,Z.; Meng,F.; Hu,D.; Li,D.; Wong,G.; Liu,F.; Lv,N.; Fu,L.; Peng,Y.; Ma,J.; Sharshov,K.; Shestopalov,A.; Gulyaeva,M.; Gao,G.F.; Chen,J.; Shi,Y.; Liu,W.J.; Chu,D.; Huang,Y.; Liu,Y.; Liu,L.; Chen,Q.; Shi,W.
A/chicken/Jiangxi/07.24_NCDZT21T2-OC/2017	Chicken	Asia / China / Jiangxi Province	2017-07-24	EPI1819962|A/chicken/Jiangxi/07.24_NCDZT21T2-OC/2017	EPI1822326|A/chicken/Jiangxi/07.24_NCDZT21T2-OC/2017	Bi,Y.; Li,J.; Li,S.; Fu,G.; Jin,T.; Zhang,C.; Yang,Y.; Ma,Z.; Tian,W.; Xiao,S.; Li,L.; Yin,R.; Zhang,Y.; Wang,L.; Qin,Y.; Yao,Z.; Meng,F.; Hu,D.; Li,D.; Wong,G.; Liu,F.; Lv,N.; Fu,L.; Peng,Y.; Ma,J.; Sharshov,K.; Shestopalov,A.; Gulyaeva,M.; Gao,G.F.; Chen,J.; Shi,Y.; Liu,W.J.; Chu,D.; Huang,Y.; Liu,Y.; Liu,L.; Chen,Q.; Shi,W.
A/chicken/Hunan/11.30_YYGK21E3-OC/2017	Chicken	Asia / China / Hunan Province	2017-11-03	EPI1819960|A/chicken/Hunan/11.30_YYGK21E3-OC/2017	EPI1822324|A/chicken/Hunan/11.30_YYGK21E3-OC/2017	Bi,Y.; Li,J.; Li,S.; Fu,G.; Jin,T.; Zhang,C.; Yang,Y.; Ma,Z.; Tian,W.; Xiao,S.; Li,L.; Yin,R.; Zhang,Y.; Wang,L.; Qin,Y.; Yao,Z.; Meng,F.; Hu,D.; Li,D.; Wong,G.; Liu,F.; Lv,N.; Fu,L.; Peng,Y.; Ma,J.; Sharshov,K.; Shestopalov,A.; Gulyaeva,M.; Gao,G.F.; Chen,J.; Shi,Y.; Liu,W.J.; Chu,D.; Huang,Y.; Liu,Y.; Liu,L.; Chen,Q.; Shi,W.
A/chicken/Hunan/11.30_YYGK1E3-OC/2017	Chicken	Asia / China / Hunan Province	2017-11-03	EPI1819957|A/chicken/Hunan/11.30_YYGK1E3-OC/2017	EPI1822321|A/chicken/Hunan/11.30_YYGK1E3-OC/2017	Bi,Y.; Li,J.; Li,S.; Fu,G.; Jin,T.; Zhang,C.; Yang,Y.; Ma,Z.; Tian,W.; Xiao,S.; Li,L.; Yin,R.; Zhang,Y.; Wang,L.; Qin,Y.; Yao,Z.; Meng,F.; Hu,D.; Li,D.; Wong,G.; Liu,F.; Lv,N.; Fu,L.; Peng,Y.; Ma,J.; Sharshov,K.; Shestopalov,A.; Gulyaeva,M.; Gao,G.F.; Chen,J.; Shi,Y.; Liu,W.J.; Chu,D.; Huang,Y.; Liu,Y.; Liu,L.; Chen,Q.; Shi,W.
A/chicken/Hunan/08.25_YYGK16V2-OC/2017	Chicken	Asia / China / Hunan Province	2017-08-25	EPI1819951|A/chicken/Hunan/08.25_YYGK16V2-OC/2017	EPI1822315|A/chicken/Hunan/08.25_YYGK16V2-OC/2017	Bi,Y.; Li,J.; Li,S.; Fu,G.; Jin,T.; Zhang,C.; Yang,Y.; Ma,Z.; Tian,W.; Xiao,S.; Li,L.; Yin,R.; Zhang,Y.; Wang,L.; Qin,Y.; Yao,Z.; Meng,F.; Hu,D.; Li,D.; Wong,G.; Liu,F.; Lv,N.; Fu,L.; Peng,Y.; Ma,J.; Sharshov,K.; Shestopalov,A.; Gulyaeva,M.; Gao,G.F.; Chen,J.; Shi,Y.; Liu,W.J.; Chu,D.; Huang,Y.; Liu,Y.; Liu,L.; Chen,Q.; Shi,W.
A/chicken/Jiangxi/08.24_NCDZT15X2-OC/2017	Chicken	Asia / China / Jiangxi Province	2017-08-24	EPI1819948|A/chicken/Jiangxi/08.24_NCDZT15X2-OC/2017	EPI1822312|A/chicken/Jiangxi/08.24_NCDZT15X2-OC/2017	Bi,Y.; Li,J.; Li,S.; Fu,G.; Jin,T.; Zhang,C.; Yang,Y.; Ma,Z.; Tian,W.; Xiao,S.; Li,L.; Yin,R.; Zhang,Y.; Wang,L.; Qin,Y.; Yao,Z.; Meng,F.; Hu,D.; Li,D.; Wong,G.; Liu,F.; Lv,N.; Fu,L.; Peng,Y.; Ma,J.; Sharshov,K.; Shestopalov,A.; Gulyaeva,M.; Gao,G.F.; Chen,J.; Shi,Y.; Liu,W.J.; Chu,D.; Huang,Y.; Liu,Y.; Liu,L.; Chen,Q.; Shi,W.
A/chicken/Hunan/07.25_YYGK15U2-OC/2017	Chicken	Asia / China / Hunan Province	2017-07-25	EPI1819947|A/chicken/Hunan/07.25_YYGK15U2-OC/2017	EPI1822311|A/chicken/Hunan/07.25_YYGK15U2-OC/2017	Bi,Y.; Li,J.; Li,S.; Fu,G.; Jin,T.; Zhang,C.; Yang,Y.; Ma,Z.; Tian,W.; Xiao,S.; Li,L.; Yin,R.; Zhang,Y.; Wang,L.; Qin,Y.; Yao,Z.; Meng,F.; Hu,D.; Li,D.; Wong,G.; Liu,F.; Lv,N.; Fu,L.; Peng,Y.; Ma,J.; Sharshov,K.; Shestopalov,A.; Gulyaeva,M.; Gao,G.F.; Chen,J.; Shi,Y.; Liu,W.J.; Chu,D.; Huang,Y.; Liu,Y.; Liu,L.; Chen,Q.; Shi,W.
A/chicken/Hunan/02.06_YYGK11J3-OC/2018	Chicken	Asia / China / Hunan Province	2018-02-06	EPI1819943|A/chicken/Hunan/02.06_YYGK11J3-OC/2018	EPI1822305|A/chicken/Hunan/02.06_YYGK11J3-OC/2018	Bi,Y.; Li,J.; Li,S.; Fu,G.; Jin,T.; Zhang,C.; Yang,Y.; Ma,Z.; Tian,W.; Xiao,S.; Li,L.; Yin,R.; Zhang,Y.; Wang,L.; Qin,Y.; Yao,Z.; Meng,F.; Hu,D.; Li,D.; Wong,G.; Liu,F.; Lv,N.; Fu,L.; Peng,Y.; Ma,J.; Sharshov,K.; Shestopalov,A.; Gulyaeva,M.; Gao,G.F.; Chen,J.; Shi,Y.; Liu,W.J.; Chu,D.; Huang,Y.; Liu,Y.; Liu,L.; Chen,Q.; Shi,W.
A/chicken/Jiangxi/11.29_NCNP11D3-OC/2017	Chicken	Asia / China / Jiangxi Province	2017-11-29	EPI1819942|A/chicken/Jiangxi/11.29_NCNP11D3-OC/2017	EPI1822304|A/chicken/Jiangxi/11.29_NCNP11D3-OC/2017	Bi,Y.; Li,J.; Li,S.; Fu,G.; Jin,T.; Zhang,C.; Yang,Y.; Ma,Z.; Tian,W.; Xiao,S.; Li,L.; Yin,R.; Zhang,Y.; Wang,L.; Qin,Y.; Yao,Z.; Meng,F.; Hu,D.; Li,D.; Wong,G.; Liu,F.; Lv,N.; Fu,L.; Peng,Y.; Ma,J.; Sharshov,K.; Shestopalov,A.; Gulyaeva,M.; Gao,G.F.; Chen,J.; Shi,Y.; Liu,W.J.; Chu,D.; Huang,Y.; Liu,Y.; Liu,L.; Chen,Q.; Shi,W.
A/chicken/Jiangxi/09.21_NCNP10Z2-OC/2017	Chicken	Asia / China / Jiangxi Province	2017-09-21	EPI1819940|A/chicken/Jiangxi/09.21_NCNP10Z2-OC/2017	EPI1822302|A/chicken/Jiangxi/09.21_NCNP10Z2-OC/2017	Bi,Y.; Li,J.; Li,S.; Fu,G.; Jin,T.; Zhang,C.; Yang,Y.; Ma,Z.; Tian,W.; Xiao,S.; Li,L.; Yin,R.; Zhang,Y.; Wang,L.; Qin,Y.; Yao,Z.; Meng,F.; Hu,D.; Li,D.; Wong,G.; Liu,F.; Lv,N.; Fu,L.; Peng,Y.; Ma,J.; Sharshov,K.; Shestopalov,A.; Gulyaeva,M.; Gao,G.F.; Chen,J.; Shi,Y.; Liu,W.J.; Chu,D.; Huang,Y.; Liu,Y.; Liu,L.; Chen,Q.; Shi,W.
A/chicken/Hunan/08.25_YYGK10V2-OC/2017	Chicken	Asia / China / Hunan Province	2017-08-25	EPI1819939|A/chicken/Hunan/08.25_YYGK10V2-OC/2017	EPI1822301|A/chicken/Hunan/08.25_YYGK10V2-OC/2017	Bi,Y.; Li,J.; Li,S.; Fu,G.; Jin,T.; Zhang,C.; Yang,Y.; Ma,Z.; Tian,W.; Xiao,S.; Li,L.; Yin,R.; Zhang,Y.; Wang,L.; Qin,Y.; Yao,Z.; Meng,F.; Hu,D.; Li,D.; Wong,G.; Liu,F.; Lv,N.; Fu,L.; Peng,Y.; Ma,J.; Sharshov,K.; Shestopalov,A.; Gulyaeva,M.; Gao,G.F.; Chen,J.; Shi,Y.; Liu,W.J.; Chu,D.; Huang,Y.; Liu,Y.; Liu,L.; Chen,Q.; Shi,W.
A/chicken/Jiangxi/07.24_NCNP10T2-OC/2017	Chicken	Asia / China / Jiangxi Province	2017-07-24	EPI1819938|A/chicken/Jiangxi/07.24_NCNP10T2-OC/2017	EPI1822300|A/chicken/Jiangxi/07.24_NCNP10T2-OC/2017	Bi,Y.; Li,J.; Li,S.; Fu,G.; Jin,T.; Zhang,C.; Yang,Y.; Ma,Z.; Tian,W.; Xiao,S.; Li,L.; Yin,R.; Zhang,Y.; Wang,L.; Qin,Y.; Yao,Z.; Meng,F.; Hu,D.; Li,D.; Wong,G.; Liu,F.; Lv,N.; Fu,L.; Peng,Y.; Ma,J.; Sharshov,K.; Shestopalov,A.; Gulyaeva,M.; Gao,G.F.; Chen,J.; Shi,Y.; Liu,W.J.; Chu,D.; Huang,Y.; Liu,Y.; Liu,L.; Chen,Q.; Shi,W.
A/chicken/Shanxi/12.27_TGRL020-C/2018	Chicken	Asia / China / Shanxi Province	2018-12-27	EPI1821227|A/chicken/Shanxi/12.27_TGRL020-C/2018	EPI1823346|A/chicken/Shanxi/12.27_TGRL020-C/2018	Bi,Y.; Li,J.; Li,S.; Fu,G.; Jin,T.; Zhang,C.; Yang,Y.; Ma,Z.; Tian,W.; Xiao,S.; Li,L.; Yin,R.; Zhang,Y.; Wang,L.; Qin,Y.; Yao,Z.; Meng,F.; Hu,D.; Li,D.; Wong,G.; Liu,F.; Lv,N.; Fu,L.; Peng,Y.; Ma,J.; Sharshov,K.; Shestopalov,A.; Gulyaeva,M.; Gao,G.F.; Chen,J.; Shi,Y.; Liu,W.J.; Chu,D.; Huang,Y.; Liu,Y.; Liu,L.; Chen,Q.; Shi,W.
A/chicken/Shanxi/12.27_TGRL019-C/2018	Chicken	Asia / China / Shanxi Province	2018-12-27	EPI1821226|A/chicken/Shanxi/12.27_TGRL019-C/2018	EPI1823345|A/chicken/Shanxi/12.27_TGRL019-C/2018	Bi,Y.; Li,J.; Li,S.; Fu,G.; Jin,T.; Zhang,C.; Yang,Y.; Ma,Z.; Tian,W.; Xiao,S.; Li,L.; Yin,R.; Zhang,Y.; Wang,L.; Qin,Y.; Yao,Z.; Meng,F.; Hu,D.; Li,D.; Wong,G.; Liu,F.; Lv,N.; Fu,L.; Peng,Y.; Ma,J.; Sharshov,K.; Shestopalov,A.; Gulyaeva,M.; Gao,G.F.; Chen,J.; Shi,Y.; Liu,W.J.; Chu,D.; Huang,Y.; Liu,Y.; Liu,L.; Chen,Q.; Shi,W.
A/chicken/Shanxi/12.27_TGRL018-C/2018	Chicken	Asia / China / Shanxi Province	2018-12-27	EPI1821225|A/chicken/Shanxi/12.27_TGRL018-C/2018	EPI1823344|A/chicken/Shanxi/12.27_TGRL018-C/2018	Bi,Y.; Li,J.; Li,S.; Fu,G.; Jin,T.; Zhang,C.; Yang,Y.; Ma,Z.; Tian,W.; Xiao,S.; Li,L.; Yin,R.; Zhang,Y.; Wang,L.; Qin,Y.; Yao,Z.; Meng,F.; Hu,D.; Li,D.; Wong,G.; Liu,F.; Lv,N.; Fu,L.; Peng,Y.; Ma,J.; Sharshov,K.; Shestopalov,A.; Gulyaeva,M.; Gao,G.F.; Chen,J.; Shi,Y.; Liu,W.J.; Chu,D.; Huang,Y.; Liu,Y.; Liu,L.; Chen,Q.; Shi,W.
A/chicken/Shanxi/12.27_TGRL017-C/2018	Chicken	Asia / China / Shanxi Province	2018-12-27	EPI1821224|A/chicken/Shanxi/12.27_TGRL017-C/2018	EPI1823343|A/chicken/Shanxi/12.27_TGRL017-C/2018	Bi,Y.; Li,J.; Li,S.; Fu,G.; Jin,T.; Zhang,C.; Yang,Y.; Ma,Z.; Tian,W.; Xiao,S.; Li,L.; Yin,R.; Zhang,Y.; Wang,L.; Qin,Y.; Yao,Z.; Meng,F.; Hu,D.; Li,D.; Wong,G.; Liu,F.; Lv,N.; Fu,L.; Peng,Y.; Ma,J.; Sharshov,K.; Shestopalov,A.; Gulyaeva,M.; Gao,G.F.; Chen,J.; Shi,Y.; Liu,W.J.; Chu,D.; Huang,Y.; Liu,Y.; Liu,L.; Chen,Q.; Shi,W.
A/chicken/Shanxi/12.27_TGRL016-C/2018	Chicken	Asia / China / Shanxi Province	2018-12-27	EPI1821223|A/chicken/Shanxi/12.27_TGRL016-C/2018	EPI1823342|A/chicken/Shanxi/12.27_TGRL016-C/2018	Bi,Y.; Li,J.; Li,S.; Fu,G.; Jin,T.; Zhang,C.; Yang,Y.; Ma,Z.; Tian,W.; Xiao,S.; Li,L.; Yin,R.; Zhang,Y.; Wang,L.; Qin,Y.; Yao,Z.; Meng,F.; Hu,D.; Li,D.; Wong,G.; Liu,F.; Lv,N.; Fu,L.; Peng,Y.; Ma,J.; Sharshov,K.; Shestopalov,A.; Gulyaeva,M.; Gao,G.F.; Chen,J.; Shi,Y.; Liu,W.J.; Chu,D.; Huang,Y.; Liu,Y.; Liu,L.; Chen,Q.; Shi,W.
A/chicken/Shanxi/12.27_TGRL015-C/2018	Chicken	Asia / China / Shanxi Province	2018-12-27	EPI1821222|A/chicken/Shanxi/12.27_TGRL015-C/2018	EPI1823341|A/chicken/Shanxi/12.27_TGRL015-C/2018	Bi,Y.; Li,J.; Li,S.; Fu,G.; Jin,T.; Zhang,C.; Yang,Y.; Ma,Z.; Tian,W.; Xiao,S.; Li,L.; Yin,R.; Zhang,Y.; Wang,L.; Qin,Y.; Yao,Z.; Meng,F.; Hu,D.; Li,D.; Wong,G.; Liu,F.; Lv,N.; Fu,L.; Peng,Y.; Ma,J.; Sharshov,K.; Shestopalov,A.; Gulyaeva,M.; Gao,G.F.; Chen,J.; Shi,Y.; Liu,W.J.; Chu,D.; Huang,Y.; Liu,Y.; Liu,L.; Chen,Q.; Shi,W.
A/chicken/Shanxi/12.27_TGRL014-C/2018	Chicken	Asia / China / Shanxi Province	2018-12-27	EPI1821221|A/chicken/Shanxi/12.27_TGRL014-C/2018	EPI1823340|A/chicken/Shanxi/12.27_TGRL014-C/2018	Bi,Y.; Li,J.; Li,S.; Fu,G.; Jin,T.; Zhang,C.; Yang,Y.; Ma,Z.; Tian,W.; Xiao,S.; Li,L.; Yin,R.; Zhang,Y.; Wang,L.; Qin,Y.; Yao,Z.; Meng,F.; Hu,D.; Li,D.; Wong,G.; Liu,F.; Lv,N.; Fu,L.; Peng,Y.; Ma,J.; Sharshov,K.; Shestopalov,A.; Gulyaeva,M.; Gao,G.F.; Chen,J.; Shi,Y.; Liu,W.J.; Chu,D.; Huang,Y.; Liu,Y.; Liu,L.; Chen,Q.; Shi,W.
A/chicken/Shanxi/12.27_TGRL013-C/2018	Chicken	Asia / China / Shanxi Province	2018-12-27	EPI1821220|A/chicken/Shanxi/12.27_TGRL013-C/2018	EPI1823339|A/chicken/Shanxi/12.27_TGRL013-C/2018	Bi,Y.; Li,J.; Li,S.; Fu,G.; Jin,T.; Zhang,C.; Yang,Y.; Ma,Z.; Tian,W.; Xiao,S.; Li,L.; Yin,R.; Zhang,Y.; Wang,L.; Qin,Y.; Yao,Z.; Meng,F.; Hu,D.; Li,D.; Wong,G.; Liu,F.; Lv,N.; Fu,L.; Peng,Y.; Ma,J.; Sharshov,K.; Shestopalov,A.; Gulyaeva,M.; Gao,G.F.; Chen,J.; Shi,Y.; Liu,W.J.; Chu,D.; Huang,Y.; Liu,Y.; Liu,L.; Chen,Q.; Shi,W.
A/chicken/Shanxi/12.27_TGRL012-C/2018	Chicken	Asia / China / Shanxi Province	2018-12-27	EPI1821219|A/chicken/Shanxi/12.27_TGRL012-C/2018	EPI1823338|A/chicken/Shanxi/12.27_TGRL012-C/2018	Bi,Y.; Li,J.; Li,S.; Fu,G.; Jin,T.; Zhang,C.; Yang,Y.; Ma,Z.; Tian,W.; Xiao,S.; Li,L.; Yin,R.; Zhang,Y.; Wang,L.; Qin,Y.; Yao,Z.; Meng,F.; Hu,D.; Li,D.; Wong,G.; Liu,F.; Lv,N.; Fu,L.; Peng,Y.; Ma,J.; Sharshov,K.; Shestopalov,A.; Gulyaeva,M.; Gao,G.F.; Chen,J.; Shi,Y.; Liu,W.J.; Chu,D.; Huang,Y.; Liu,Y.; Liu,L.; Chen,Q.; Shi,W.
A/chicken/Shanxi/12.27_TGRL010-C/2018	Chicken	Asia / China / Shanxi Province	2018-12-27	EPI1821218|A/chicken/Shanxi/12.27_TGRL010-C/2018	EPI1823337|A/chicken/Shanxi/12.27_TGRL010-C/2018	Bi,Y.; Li,J.; Li,S.; Fu,G.; Jin,T.; Zhang,C.; Yang,Y.; Ma,Z.; Tian,W.; Xiao,S.; Li,L.; Yin,R.; Zhang,Y.; Wang,L.; Qin,Y.; Yao,Z.; Meng,F.; Hu,D.; Li,D.; Wong,G.; Liu,F.; Lv,N.; Fu,L.; Peng,Y.; Ma,J.; Sharshov,K.; Shestopalov,A.; Gulyaeva,M.; Gao,G.F.; Chen,J.; Shi,Y.; Liu,W.J.; Chu,D.; Huang,Y.; Liu,Y.; Liu,L.; Chen,Q.; Shi,W.
A/chicken/Shanxi/12.27_TGRL009-C/2018	Chicken	Asia / China / Shanxi Province	2018-12-27	EPI1821217|A/chicken/Shanxi/12.27_TGRL009-C/2018	EPI1823336|A/chicken/Shanxi/12.27_TGRL009-C/2018	Bi,Y.; Li,J.; Li,S.; Fu,G.; Jin,T.; Zhang,C.; Yang,Y.; Ma,Z.; Tian,W.; Xiao,S.; Li,L.; Yin,R.; Zhang,Y.; Wang,L.; Qin,Y.; Yao,Z.; Meng,F.; Hu,D.; Li,D.; Wong,G.; Liu,F.; Lv,N.; Fu,L.; Peng,Y.; Ma,J.; Sharshov,K.; Shestopalov,A.; Gulyaeva,M.; Gao,G.F.; Chen,J.; Shi,Y.; Liu,W.J.; Chu,D.; Huang,Y.; Liu,Y.; Liu,L.; Chen,Q.; Shi,W.
A/chicken/Shanxi/12.27_TGRL008-C/2018	Chicken	Asia / China / Shanxi Province	2018-12-27	EPI1821216|A/chicken/Shanxi/12.27_TGRL008-C/2018	EPI1823335|A/chicken/Shanxi/12.27_TGRL008-C/2018	Bi,Y.; Li,J.; Li,S.; Fu,G.; Jin,T.; Zhang,C.; Yang,Y.; Ma,Z.; Tian,W.; Xiao,S.; Li,L.; Yin,R.; Zhang,Y.; Wang,L.; Qin,Y.; Yao,Z.; Meng,F.; Hu,D.; Li,D.; Wong,G.; Liu,F.; Lv,N.; Fu,L.; Peng,Y.; Ma,J.; Sharshov,K.; Shestopalov,A.; Gulyaeva,M.; Gao,G.F.; Chen,J.; Shi,Y.; Liu,W.J.; Chu,D.; Huang,Y.; Liu,Y.; Liu,L.; Chen,Q.; Shi,W.
A/chicken/Shanxi/12.27_TGRL007-C/2018	Chicken	Asia / China / Shanxi Province	2018-12-27	EPI1821215|A/chicken/Shanxi/12.27_TGRL007-C/2018	EPI1823334|A/chicken/Shanxi/12.27_TGRL007-C/2018	Bi,Y.; Li,J.; Li,S.; Fu,G.; Jin,T.; Zhang,C.; Yang,Y.; Ma,Z.; Tian,W.; Xiao,S.; Li,L.; Yin,R.; Zhang,Y.; Wang,L.; Qin,Y.; Yao,Z.; Meng,F.; Hu,D.; Li,D.; Wong,G.; Liu,F.; Lv,N.; Fu,L.; Peng,Y.; Ma,J.; Sharshov,K.; Shestopalov,A.; Gulyaeva,M.; Gao,G.F.; Chen,J.; Shi,Y.; Liu,W.J.; Chu,D.; Huang,Y.; Liu,Y.; Liu,L.; Chen,Q.; Shi,W.
A/chicken/Shanxi/12.27_TGRL002-C/2018	Chicken	Asia / China / Shanxi Province	2018-12-27	EPI1821213|A/chicken/Shanxi/12.27_TGRL002-C/2018	EPI1823332|A/chicken/Shanxi/12.27_TGRL002-C/2018	Bi,Y.; Li,J.; Li,S.; Fu,G.; Jin,T.; Zhang,C.; Yang,Y.; Ma,Z.; Tian,W.; Xiao,S.; Li,L.; Yin,R.; Zhang,Y.; Wang,L.; Qin,Y.; Yao,Z.; Meng,F.; Hu,D.; Li,D.; Wong,G.; Liu,F.; Lv,N.; Fu,L.; Peng,Y.; Ma,J.; Sharshov,K.; Shestopalov,A.; Gulyaeva,M.; Gao,G.F.; Chen,J.; Shi,Y.; Liu,W.J.; Chu,D.; Huang,Y.; Liu,Y.; Liu,L.; Chen,Q.; Shi,W.
A/chicken/Shanxi/12.27_TGRL001-C/2018	Chicken	Asia / China / Shanxi Province	2018-12-27	EPI1821212|A/chicken/Shanxi/12.27_TGRL001-C/2018	EPI1823331|A/chicken/Shanxi/12.27_TGRL001-C/2018	Bi,Y.; Li,J.; Li,S.; Fu,G.; Jin,T.; Zhang,C.; Yang,Y.; Ma,Z.; Tian,W.; Xiao,S.; Li,L.; Yin,R.; Zhang,Y.; Wang,L.; Qin,Y.; Yao,Z.; Meng,F.; Hu,D.; Li,D.; Wong,G.; Liu,F.; Lv,N.; Fu,L.; Peng,Y.; Ma,J.; Sharshov,K.; Shestopalov,A.; Gulyaeva,M.; Gao,G.F.; Chen,J.; Shi,Y.; Liu,W.J.; Chu,D.; Huang,Y.; Liu,Y.; Liu,L.; Chen,Q.; Shi,W.
A/chicken/Shanxi/12.27_TGRL025-O/2018	Chicken	Asia / China / Shanxi Province	2018-12-27	EPI1821211|A/chicken/Shanxi/12.27_TGRL025-O/2018	EPI1823330|A/chicken/Shanxi/12.27_TGRL025-O/2018	Bi,Y.; Li,J.; Li,S.; Fu,G.; Jin,T.; Zhang,C.; Yang,Y.; Ma,Z.; Tian,W.; Xiao,S.; Li,L.; Yin,R.; Zhang,Y.; Wang,L.; Qin,Y.; Yao,Z.; Meng,F.; Hu,D.; Li,D.; Wong,G.; Liu,F.; Lv,N.; Fu,L.; Peng,Y.; Ma,J.; Sharshov,K.; Shestopalov,A.; Gulyaeva,M.; Gao,G.F.; Chen,J.; Shi,Y.; Liu,W.J.; Chu,D.; Huang,Y.; Liu,Y.; Liu,L.; Chen,Q.; Shi,W.
A/chicken/Shanxi/12.27_TGRL024-O/2018	Chicken	Asia / China / Shanxi Province	2018-12-27	EPI1821210|A/chicken/Shanxi/12.27_TGRL024-O/2018	EPI1823329|A/chicken/Shanxi/12.27_TGRL024-O/2018	Bi,Y.; Li,J.; Li,S.; Fu,G.; Jin,T.; Zhang,C.; Yang,Y.; Ma,Z.; Tian,W.; Xiao,S.; Li,L.; Yin,R.; Zhang,Y.; Wang,L.; Qin,Y.; Yao,Z.; Meng,F.; Hu,D.; Li,D.; Wong,G.; Liu,F.; Lv,N.; Fu,L.; Peng,Y.; Ma,J.; Sharshov,K.; Shestopalov,A.; Gulyaeva,M.; Gao,G.F.; Chen,J.; Shi,Y.; Liu,W.J.; Chu,D.; Huang,Y.; Liu,Y.; Liu,L.; Chen,Q.; Shi,W.
A/chicken/Shanxi/12.27_TGRL023-O/2018	Chicken	Asia / China / Shanxi Province	2018-12-27	EPI1821209|A/chicken/Shanxi/12.27_TGRL023-O/2018	EPI1823328|A/chicken/Shanxi/12.27_TGRL023-O/2018	Bi,Y.; Li,J.; Li,S.; Fu,G.; Jin,T.; Zhang,C.; Yang,Y.; Ma,Z.; Tian,W.; Xiao,S.; Li,L.; Yin,R.; Zhang,Y.; Wang,L.; Qin,Y.; Yao,Z.; Meng,F.; Hu,D.; Li,D.; Wong,G.; Liu,F.; Lv,N.; Fu,L.; Peng,Y.; Ma,J.; Sharshov,K.; Shestopalov,A.; Gulyaeva,M.; Gao,G.F.; Chen,J.; Shi,Y.; Liu,W.J.; Chu,D.; Huang,Y.; Liu,Y.; Liu,L.; Chen,Q.; Shi,W.
A/chicken/Hunan/12.24_YYGK53E4-O/2018	Chicken	Asia / China / Hunan Province	2018-12-24	EPI1821065|A/chicken/Hunan/12.24_YYGK53E4-O/2018	EPI1823294|A/chicken/Hunan/12.24_YYGK53E4-O/2018	Bi,Y.; Li,J.; Li,S.; Fu,G.; Jin,T.; Zhang,C.; Yang,Y.; Ma,Z.; Tian,W.; Xiao,S.; Li,L.; Yin,R.; Zhang,Y.; Wang,L.; Qin,Y.; Yao,Z.; Meng,F.; Hu,D.; Li,D.; Wong,G.; Liu,F.; Lv,N.; Fu,L.; Peng,Y.; Ma,J.; Sharshov,K.; Shestopalov,A.; Gulyaeva,M.; Gao,G.F.; Chen,J.; Shi,Y.; Liu,W.J.; Chu,D.; Huang,Y.; Liu,Y.; Liu,L.; Chen,Q.; Shi,W.
A/chicken/Hunan/10.27_YYGK66B4-OC/2018	Chicken	Asia / China / Hunan Province	2018-10-27	EPI1821060|A/chicken/Hunan/10.27_YYGK66B4-OC/2018	EPI1823288|A/chicken/Hunan/10.27_YYGK66B4-OC/2018	Bi,Y.; Li,J.; Li,S.; Fu,G.; Jin,T.; Zhang,C.; Yang,Y.; Ma,Z.; Tian,W.; Xiao,S.; Li,L.; Yin,R.; Zhang,Y.; Wang,L.; Qin,Y.; Yao,Z.; Meng,F.; Hu,D.; Li,D.; Wong,G.; Liu,F.; Lv,N.; Fu,L.; Peng,Y.; Ma,J.; Sharshov,K.; Shestopalov,A.; Gulyaeva,M.; Gao,G.F.; Chen,J.; Shi,Y.; Liu,W.J.; Chu,D.; Huang,Y.; Liu,Y.; Liu,L.; Chen,Q.; Shi,W.
A/chicken/Hunan/10.27_YYGK49B4-OC/2018	Chicken	Asia / China / Hunan Province	2018-10-27	EPI1821059|A/chicken/Hunan/10.27_YYGK49B4-OC/2018	EPI1823287|A/chicken/Hunan/10.27_YYGK49B4-OC/2018	Bi,Y.; Li,J.; Li,S.; Fu,G.; Jin,T.; Zhang,C.; Yang,Y.; Ma,Z.; Tian,W.; Xiao,S.; Li,L.; Yin,R.; Zhang,Y.; Wang,L.; Qin,Y.; Yao,Z.; Meng,F.; Hu,D.; Li,D.; Wong,G.; Liu,F.; Lv,N.; Fu,L.; Peng,Y.; Ma,J.; Sharshov,K.; Shestopalov,A.; Gulyaeva,M.; Gao,G.F.; Chen,J.; Shi,Y.; Liu,W.J.; Chu,D.; Huang,Y.; Liu,Y.; Liu,L.; Chen,Q.; Shi,W.
A/chicken/Hunan/10.27_YYGK48B4-OC/2018	Chicken	Asia / China / Hunan Province	2018-10-27	EPI1821058|A/chicken/Hunan/10.27_YYGK48B4-OC/2018	EPI1823286|A/chicken/Hunan/10.27_YYGK48B4-OC/2018	Bi,Y.; Li,J.; Li,S.; Fu,G.; Jin,T.; Zhang,C.; Yang,Y.; Ma,Z.; Tian,W.; Xiao,S.; Li,L.; Yin,R.; Zhang,Y.; Wang,L.; Qin,Y.; Yao,Z.; Meng,F.; Hu,D.; Li,D.; Wong,G.; Liu,F.; Lv,N.; Fu,L.; Peng,Y.; Ma,J.; Sharshov,K.; Shestopalov,A.; Gulyaeva,M.; Gao,G.F.; Chen,J.; Shi,Y.; Liu,W.J.; Chu,D.; Huang,Y.; Liu,Y.; Liu,L.; Chen,Q.; Shi,W.
A/chicken/Hunan/9.22_YYGK64Y3-OC/2018	Chicken	Asia / China / Hunan Province	2018-09-22	EPI1821057|A/chicken/Hunan/9.22_YYGK64Y3-OC/2018	EPI1823285|A/chicken/Hunan/9.22_YYGK64Y3-OC/2018	Bi,Y.; Li,J.; Li,S.; Fu,G.; Jin,T.; Zhang,C.; Yang,Y.; Ma,Z.; Tian,W.; Xiao,S.; Li,L.; Yin,R.; Zhang,Y.; Wang,L.; Qin,Y.; Yao,Z.; Meng,F.; Hu,D.; Li,D.; Wong,G.; Liu,F.; Lv,N.; Fu,L.; Peng,Y.; Ma,J.; Sharshov,K.; Shestopalov,A.; Gulyaeva,M.; Gao,G.F.; Chen,J.; Shi,Y.; Liu,W.J.; Chu,D.; Huang,Y.; Liu,Y.; Liu,L.; Chen,Q.; Shi,W.
A/chicken/Hunan/9.22_YYGK62Y3-OC/2018	Chicken	Asia / China / Hunan Province	2018-09-22	EPI1821056|A/chicken/Hunan/9.22_YYGK62Y3-OC/2018	EPI1823284|A/chicken/Hunan/9.22_YYGK62Y3-OC/2018	Bi,Y.; Li,J.; Li,S.; Fu,G.; Jin,T.; Zhang,C.; Yang,Y.; Ma,Z.; Tian,W.; Xiao,S.; Li,L.; Yin,R.; Zhang,Y.; Wang,L.; Qin,Y.; Yao,Z.; Meng,F.; Hu,D.; Li,D.; Wong,G.; Liu,F.; Lv,N.; Fu,L.; Peng,Y.; Ma,J.; Sharshov,K.; Shestopalov,A.; Gulyaeva,M.; Gao,G.F.; Chen,J.; Shi,Y.; Liu,W.J.; Chu,D.; Huang,Y.; Liu,Y.; Liu,L.; Chen,Q.; Shi,W.
A/chicken/Hunan/8.27_YYGK45W3-OC/2018	Chicken	Asia / China / Hunan Province	2018-08-27	EPI1821052|A/chicken/Hunan/8.27_YYGK45W3-OC/2018	EPI1823281|A/chicken/Hunan/8.27_YYGK45W3-OC/2018	Bi,Y.; Li,J.; Li,S.; Fu,G.; Jin,T.; Zhang,C.; Yang,Y.; Ma,Z.; Tian,W.; Xiao,S.; Li,L.; Yin,R.; Zhang,Y.; Wang,L.; Qin,Y.; Yao,Z.; Meng,F.; Hu,D.; Li,D.; Wong,G.; Liu,F.; Lv,N.; Fu,L.; Peng,Y.; Ma,J.; Sharshov,K.; Shestopalov,A.; Gulyaeva,M.; Gao,G.F.; Chen,J.; Shi,Y.; Liu,W.J.; Chu,D.; Huang,Y.; Liu,Y.; Liu,L.; Chen,Q.; Shi,W.
A/chicken/Hunan/06.22_YYGK5T3-OC/2018	Chicken	Asia / China / Hunan Province	2018-06-22	EPI1821047|A/chicken/Hunan/06.22_YYGK5T3-OC/2018	EPI1823277|A/chicken/Hunan/06.22_YYGK5T3-OC/2018	Bi,Y.; Li,J.; Li,S.; Fu,G.; Jin,T.; Zhang,C.; Yang,Y.; Ma,Z.; Tian,W.; Xiao,S.; Li,L.; Yin,R.; Zhang,Y.; Wang,L.; Qin,Y.; Yao,Z.; Meng,F.; Hu,D.; Li,D.; Wong,G.; Liu,F.; Lv,N.; Fu,L.; Peng,Y.; Ma,J.; Sharshov,K.; Shestopalov,A.; Gulyaeva,M.; Gao,G.F.; Chen,J.; Shi,Y.; Liu,W.J.; Chu,D.; Huang,Y.; Liu,Y.; Liu,L.; Chen,Q.; Shi,W.
A/chicken/Jiangxi/8.28_NCDZT71X3-OC/2018	Chicken	Asia / China / Jiangxi Province	2018-08-28	EPI1821028|A/chicken/Jiangxi/8.28_NCDZT71X3-OC/2018	EPI1823251|A/chicken/Jiangxi/8.28_NCDZT71X3-OC/2018	Bi,Y.; Li,J.; Li,S.; Fu,G.; Jin,T.; Zhang,C.; Yang,Y.; Ma,Z.; Tian,W.; Xiao,S.; Li,L.; Yin,R.; Zhang,Y.; Wang,L.; Qin,Y.; Yao,Z.; Meng,F.; Hu,D.; Li,D.; Wong,G.; Liu,F.; Lv,N.; Fu,L.; Peng,Y.; Ma,J.; Sharshov,K.; Shestopalov,A.; Gulyaeva,M.; Gao,G.F.; Chen,J.; Shi,Y.; Liu,W.J.; Chu,D.; Huang,Y.; Liu,Y.; Liu,L.; Chen,Q.; Shi,W.
A/chicken/Jiangxi/8.28_NCDZT58X3-OC/2018	Chicken	Asia / China / Jiangxi Province	2018-08-28	EPI1821025|A/chicken/Jiangxi/8.28_NCDZT58X3-OC/2018	EPI1823248|A/chicken/Jiangxi/8.28_NCDZT58X3-OC/2018	Bi,Y.; Li,J.; Li,S.; Fu,G.; Jin,T.; Zhang,C.; Yang,Y.; Ma,Z.; Tian,W.; Xiao,S.; Li,L.; Yin,R.; Zhang,Y.; Wang,L.; Qin,Y.; Yao,Z.; Meng,F.; Hu,D.; Li,D.; Wong,G.; Liu,F.; Lv,N.; Fu,L.; Peng,Y.; Ma,J.; Sharshov,K.; Shestopalov,A.; Gulyaeva,M.; Gao,G.F.; Chen,J.; Shi,Y.; Liu,W.J.; Chu,D.; Huang,Y.; Liu,Y.; Liu,L.; Chen,Q.; Shi,W.
A/chicken/Jiangxi/7.25_NCDZT10U3-OC/2018	Chicken	Asia / China / Jiangxi Province	2018-07-25	EPI1821023|A/chicken/Jiangxi/7.25_NCDZT10U3-OC/2018	EPI1823246|A/chicken/Jiangxi/7.25_NCDZT10U3-OC/2018	Bi,Y.; Li,J.; Li,S.; Fu,G.; Jin,T.; Zhang,C.; Yang,Y.; Ma,Z.; Tian,W.; Xiao,S.; Li,L.; Yin,R.; Zhang,Y.; Wang,L.; Qin,Y.; Yao,Z.; Meng,F.; Hu,D.; Li,D.; Wong,G.; Liu,F.; Lv,N.; Fu,L.; Peng,Y.; Ma,J.; Sharshov,K.; Shestopalov,A.; Gulyaeva,M.; Gao,G.F.; Chen,J.; Shi,Y.; Liu,W.J.; Chu,D.; Huang,Y.; Liu,Y.; Liu,L.; Chen,Q.; Shi,W.
A/chicken/Jiangxi/7.25_NCDZT7U3-OC/2018	Chicken	Asia / China / Jiangxi Province	2018-07-25	EPI1821022|A/chicken/Jiangxi/7.25_NCDZT7U3-OC/2018	EPI1823245|A/chicken/Jiangxi/7.25_NCDZT7U3-OC/2018	Bi,Y.; Li,J.; Li,S.; Fu,G.; Jin,T.; Zhang,C.; Yang,Y.; Ma,Z.; Tian,W.; Xiao,S.; Li,L.; Yin,R.; Zhang,Y.; Wang,L.; Qin,Y.; Yao,Z.; Meng,F.; Hu,D.; Li,D.; Wong,G.; Liu,F.; Lv,N.; Fu,L.; Peng,Y.; Ma,J.; Sharshov,K.; Shestopalov,A.; Gulyaeva,M.; Gao,G.F.; Chen,J.; Shi,Y.; Liu,W.J.; Chu,D.; Huang,Y.; Liu,Y.; Liu,L.; Chen,Q.; Shi,W.
A/chicken/Jiangxi/4.25_NCNP3Q3-OC/2018	Chicken	Asia / China / Jiangxi Province	2018-04-25	EPI1821018|A/chicken/Jiangxi/4.25_NCNP3Q3-OC/2018	EPI1823241|A/chicken/Jiangxi/4.25_NCNP3Q3-OC/2018	Bi,Y.; Li,J.; Li,S.; Fu,G.; Jin,T.; Zhang,C.; Yang,Y.; Ma,Z.; Tian,W.; Xiao,S.; Li,L.; Yin,R.; Zhang,Y.; Wang,L.; Qin,Y.; Yao,Z.; Meng,F.; Hu,D.; Li,D.; Wong,G.; Liu,F.; Lv,N.; Fu,L.; Peng,Y.; Ma,J.; Sharshov,K.; Shestopalov,A.; Gulyaeva,M.; Gao,G.F.; Chen,J.; Shi,Y.; Liu,W.J.; Chu,D.; Huang,Y.; Liu,Y.; Liu,L.; Chen,Q.; Shi,W.
A/chicken/Shandong/01.26_TAWL015-C/2019	Chicken	Asia / China / Shandong Province	2019-01-26	EPI1820818|A/chicken/Shandong/01.26_TAWL015-C/2019	EPI1823170|A/chicken/Shandong/01.26_TAWL015-C/2019	Bi,Y.; Li,J.; Li,S.; Fu,G.; Jin,T.; Zhang,C.; Yang,Y.; Ma,Z.; Tian,W.; Xiao,S.; Li,L.; Yin,R.; Zhang,Y.; Wang,L.; Qin,Y.; Yao,Z.; Meng,F.; Hu,D.; Li,D.; Wong,G.; Liu,F.; Lv,N.; Fu,L.; Peng,Y.; Ma,J.; Sharshov,K.; Shestopalov,A.; Gulyaeva,M.; Gao,G.F.; Chen,J.; Shi,Y.; Liu,W.J.; Chu,D.; Huang,Y.; Liu,Y.; Liu,L.; Chen,Q.; Shi,W.
A/chicken/Shandong/01.26_TAWL014-C/2019	Chicken	Asia / China / Shandong Province	2019-01-26	EPI1820817|A/chicken/Shandong/01.26_TAWL014-C/2019	EPI1823169|A/chicken/Shandong/01.26_TAWL014-C/2019	Bi,Y.; Li,J.; Li,S.; Fu,G.; Jin,T.; Zhang,C.; Yang,Y.; Ma,Z.; Tian,W.; Xiao,S.; Li,L.; Yin,R.; Zhang,Y.; Wang,L.; Qin,Y.; Yao,Z.; Meng,F.; Hu,D.; Li,D.; Wong,G.; Liu,F.; Lv,N.; Fu,L.; Peng,Y.; Ma,J.; Sharshov,K.; Shestopalov,A.; Gulyaeva,M.; Gao,G.F.; Chen,J.; Shi,Y.; Liu,W.J.; Chu,D.; Huang,Y.; Liu,Y.; Liu,L.; Chen,Q.; Shi,W.
A/chicken/Shandong/01.26_TAWL012-C/2019	Chicken	Asia / China / Shandong Province	2019-01-26	EPI1820816|A/chicken/Shandong/01.26_TAWL012-C/2019	EPI1823168|A/chicken/Shandong/01.26_TAWL012-C/2019	Bi,Y.; Li,J.; Li,S.; Fu,G.; Jin,T.; Zhang,C.; Yang,Y.; Ma,Z.; Tian,W.; Xiao,S.; Li,L.; Yin,R.; Zhang,Y.; Wang,L.; Qin,Y.; Yao,Z.; Meng,F.; Hu,D.; Li,D.; Wong,G.; Liu,F.; Lv,N.; Fu,L.; Peng,Y.; Ma,J.; Sharshov,K.; Shestopalov,A.; Gulyaeva,M.; Gao,G.F.; Chen,J.; Shi,Y.; Liu,W.J.; Chu,D.; Huang,Y.; Liu,Y.; Liu,L.; Chen,Q.; Shi,W.
A/chicken/Shandong/01.26_TAWL016-O/2019	Chicken	Asia / China / Shandong Province	2019-01-26	EPI1820813|A/chicken/Shandong/01.26_TAWL016-O/2019	EPI1823165|A/chicken/Shandong/01.26_TAWL016-O/2019	Bi,Y.; Li,J.; Li,S.; Fu,G.; Jin,T.; Zhang,C.; Yang,Y.; Ma,Z.; Tian,W.; Xiao,S.; Li,L.; Yin,R.; Zhang,Y.; Wang,L.; Qin,Y.; Yao,Z.; Meng,F.; Hu,D.; Li,D.; Wong,G.; Liu,F.; Lv,N.; Fu,L.; Peng,Y.; Ma,J.; Sharshov,K.; Shestopalov,A.; Gulyaeva,M.; Gao,G.F.; Chen,J.; Shi,Y.; Liu,W.J.; Chu,D.; Huang,Y.; Liu,Y.; Liu,L.; Chen,Q.; Shi,W.
A/chicken/Shandong/01.26_TAWL015-O/2019	Chicken	Asia / China / Shandong Province	2019-01-26	EPI1820812|A/chicken/Shandong/01.26_TAWL015-O/2019	EPI1823164|A/chicken/Shandong/01.26_TAWL015-O/2019	Bi,Y.; Li,J.; Li,S.; Fu,G.; Jin,T.; Zhang,C.; Yang,Y.; Ma,Z.; Tian,W.; Xiao,S.; Li,L.; Yin,R.; Zhang,Y.; Wang,L.; Qin,Y.; Yao,Z.; Meng,F.; Hu,D.; Li,D.; Wong,G.; Liu,F.; Lv,N.; Fu,L.; Peng,Y.; Ma,J.; Sharshov,K.; Shestopalov,A.; Gulyaeva,M.; Gao,G.F.; Chen,J.; Shi,Y.; Liu,W.J.; Chu,D.; Huang,Y.; Liu,Y.; Liu,L.; Chen,Q.; Shi,W.
A/chicken/Shandong/01.26_TAWL010-O/2019	Chicken	Asia / China / Shandong Province	2019-01-26	EPI1820811|A/chicken/Shandong/01.26_TAWL010-O/2019	EPI1823163|A/chicken/Shandong/01.26_TAWL010-O/2019	Bi,Y.; Li,J.; Li,S.; Fu,G.; Jin,T.; Zhang,C.; Yang,Y.; Ma,Z.; Tian,W.; Xiao,S.; Li,L.; Yin,R.; Zhang,Y.; Wang,L.; Qin,Y.; Yao,Z.; Meng,F.; Hu,D.; Li,D.; Wong,G.; Liu,F.; Lv,N.; Fu,L.; Peng,Y.; Ma,J.; Sharshov,K.; Shestopalov,A.; Gulyaeva,M.; Gao,G.F.; Chen,J.; Shi,Y.; Liu,W.J.; Chu,D.; Huang,Y.; Liu,Y.; Liu,L.; Chen,Q.; Shi,W.
A/chicken/Shandong/01.26_TAWL009-O/2019	Chicken	Asia / China / Shandong Province	2019-01-26	EPI1820810|A/chicken/Shandong/01.26_TAWL009-O/2019	EPI1823162|A/chicken/Shandong/01.26_TAWL009-O/2019	Bi,Y.; Li,J.; Li,S.; Fu,G.; Jin,T.; Zhang,C.; Yang,Y.; Ma,Z.; Tian,W.; Xiao,S.; Li,L.; Yin,R.; Zhang,Y.; Wang,L.; Qin,Y.; Yao,Z.; Meng,F.; Hu,D.; Li,D.; Wong,G.; Liu,F.; Lv,N.; Fu,L.; Peng,Y.; Ma,J.; Sharshov,K.; Shestopalov,A.; Gulyaeva,M.; Gao,G.F.; Chen,J.; Shi,Y.; Liu,W.J.; Chu,D.; Huang,Y.; Liu,Y.; Liu,L.; Chen,Q.; Shi,W.
A/chicken/Shanxi/01.23_TGRL016-C/2019	Chicken	Asia / China / Shanxi Province	2019-01-23	EPI1820808|A/chicken/Shanxi/01.23_TGRL016-C/2019	EPI1823160|A/chicken/Shanxi/01.23_TGRL016-C/2019	Bi,Y.; Li,J.; Li,S.; Fu,G.; Jin,T.; Zhang,C.; Yang,Y.; Ma,Z.; Tian,W.; Xiao,S.; Li,L.; Yin,R.; Zhang,Y.; Wang,L.; Qin,Y.; Yao,Z.; Meng,F.; Hu,D.; Li,D.; Wong,G.; Liu,F.; Lv,N.; Fu,L.; Peng,Y.; Ma,J.; Sharshov,K.; Shestopalov,A.; Gulyaeva,M.; Gao,G.F.; Chen,J.; Shi,Y.; Liu,W.J.; Chu,D.; Huang,Y.; Liu,Y.; Liu,L.; Chen,Q.; Shi,W.
A/chicken/Shanxi/01.23_TGRL015-C/2019	Chicken	Asia / China / Shanxi Province	2019-01-23	EPI1820807|A/chicken/Shanxi/01.23_TGRL015-C/2019	EPI1823159|A/chicken/Shanxi/01.23_TGRL015-C/2019	Bi,Y.; Li,J.; Li,S.; Fu,G.; Jin,T.; Zhang,C.; Yang,Y.; Ma,Z.; Tian,W.; Xiao,S.; Li,L.; Yin,R.; Zhang,Y.; Wang,L.; Qin,Y.; Yao,Z.; Meng,F.; Hu,D.; Li,D.; Wong,G.; Liu,F.; Lv,N.; Fu,L.; Peng,Y.; Ma,J.; Sharshov,K.; Shestopalov,A.; Gulyaeva,M.; Gao,G.F.; Chen,J.; Shi,Y.; Liu,W.J.; Chu,D.; Huang,Y.; Liu,Y.; Liu,L.; Chen,Q.; Shi,W.
A/chicken/Shanxi/01.23_TGRL013-C/2019	Chicken	Asia / China / Shanxi Province	2019-01-23	EPI1820806|A/chicken/Shanxi/01.23_TGRL013-C/2019	EPI1823158|A/chicken/Shanxi/01.23_TGRL013-C/2019	Bi,Y.; Li,J.; Li,S.; Fu,G.; Jin,T.; Zhang,C.; Yang,Y.; Ma,Z.; Tian,W.; Xiao,S.; Li,L.; Yin,R.; Zhang,Y.; Wang,L.; Qin,Y.; Yao,Z.; Meng,F.; Hu,D.; Li,D.; Wong,G.; Liu,F.; Lv,N.; Fu,L.; Peng,Y.; Ma,J.; Sharshov,K.; Shestopalov,A.; Gulyaeva,M.; Gao,G.F.; Chen,J.; Shi,Y.; Liu,W.J.; Chu,D.; Huang,Y.; Liu,Y.; Liu,L.; Chen,Q.; Shi,W.
A/chicken/Shanxi/01.23_TGRL023-O/2019	Chicken	Asia / China / Shanxi Province	2019-01-23	EPI1820805|A/chicken/Shanxi/01.23_TGRL023-O/2019	EPI1823157|A/chicken/Shanxi/01.23_TGRL023-O/2019	Bi,Y.; Li,J.; Li,S.; Fu,G.; Jin,T.; Zhang,C.; Yang,Y.; Ma,Z.; Tian,W.; Xiao,S.; Li,L.; Yin,R.; Zhang,Y.; Wang,L.; Qin,Y.; Yao,Z.; Meng,F.; Hu,D.; Li,D.; Wong,G.; Liu,F.; Lv,N.; Fu,L.; Peng,Y.; Ma,J.; Sharshov,K.; Shestopalov,A.; Gulyaeva,M.; Gao,G.F.; Chen,J.; Shi,Y.; Liu,W.J.; Chu,D.; Huang,Y.; Liu,Y.; Liu,L.; Chen,Q.; Shi,W.
A/chicken/Shanxi/01.23_TGRL022-O/2019	Chicken	Asia / China / Shanxi Province	2019-01-23	EPI1820804|A/chicken/Shanxi/01.23_TGRL022-O/2019	EPI1823156|A/chicken/Shanxi/01.23_TGRL022-O/2019	Bi,Y.; Li,J.; Li,S.; Fu,G.; Jin,T.; Zhang,C.; Yang,Y.; Ma,Z.; Tian,W.; Xiao,S.; Li,L.; Yin,R.; Zhang,Y.; Wang,L.; Qin,Y.; Yao,Z.; Meng,F.; Hu,D.; Li,D.; Wong,G.; Liu,F.; Lv,N.; Fu,L.; Peng,Y.; Ma,J.; Sharshov,K.; Shestopalov,A.; Gulyaeva,M.; Gao,G.F.; Chen,J.; Shi,Y.; Liu,W.J.; Chu,D.; Huang,Y.; Liu,Y.; Liu,L.; Chen,Q.; Shi,W.
A/chicken/Shanxi/01.23_TGRL021-O/2019	Chicken	Asia / China / Shanxi Province	2019-01-23	EPI1820803|A/chicken/Shanxi/01.23_TGRL021-O/2019	EPI1823155|A/chicken/Shanxi/01.23_TGRL021-O/2019	Bi,Y.; Li,J.; Li,S.; Fu,G.; Jin,T.; Zhang,C.; Yang,Y.; Ma,Z.; Tian,W.; Xiao,S.; Li,L.; Yin,R.; Zhang,Y.; Wang,L.; Qin,Y.; Yao,Z.; Meng,F.; Hu,D.; Li,D.; Wong,G.; Liu,F.; Lv,N.; Fu,L.; Peng,Y.; Ma,J.; Sharshov,K.; Shestopalov,A.; Gulyaeva,M.; Gao,G.F.; Chen,J.; Shi,Y.; Liu,W.J.; Chu,D.; Huang,Y.; Liu,Y.; Liu,L.; Chen,Q.; Shi,W.
A/chicken/Shanxi/01.23_TGRL020-O/2019	Chicken	Asia / China / Shanxi Province	2019-01-23	EPI1820802|A/chicken/Shanxi/01.23_TGRL020-O/2019	EPI1823154|A/chicken/Shanxi/01.23_TGRL020-O/2019	Bi,Y.; Li,J.; Li,S.; Fu,G.; Jin,T.; Zhang,C.; Yang,Y.; Ma,Z.; Tian,W.; Xiao,S.; Li,L.; Yin,R.; Zhang,Y.; Wang,L.; Qin,Y.; Yao,Z.; Meng,F.; Hu,D.; Li,D.; Wong,G.; Liu,F.; Lv,N.; Fu,L.; Peng,Y.; Ma,J.; Sharshov,K.; Shestopalov,A.; Gulyaeva,M.; Gao,G.F.; Chen,J.; Shi,Y.; Liu,W.J.; Chu,D.; Huang,Y.; Liu,Y.; Liu,L.; Chen,Q.; Shi,W.
A/chicken/Shanxi/01.23_TGRL019-O/2019	Chicken	Asia / China / Shanxi Province	2019-01-23	EPI1820801|A/chicken/Shanxi/01.23_TGRL019-O/2019	EPI1823153|A/chicken/Shanxi/01.23_TGRL019-O/2019	Bi,Y.; Li,J.; Li,S.; Fu,G.; Jin,T.; Zhang,C.; Yang,Y.; Ma,Z.; Tian,W.; Xiao,S.; Li,L.; Yin,R.; Zhang,Y.; Wang,L.; Qin,Y.; Yao,Z.; Meng,F.; Hu,D.; Li,D.; Wong,G.; Liu,F.; Lv,N.; Fu,L.; Peng,Y.; Ma,J.; Sharshov,K.; Shestopalov,A.; Gulyaeva,M.; Gao,G.F.; Chen,J.; Shi,Y.; Liu,W.J.; Chu,D.; Huang,Y.; Liu,Y.; Liu,L.; Chen,Q.; Shi,W.
A/chicken/Shanxi/01.23_TGRL018-O/2019	Chicken	Asia / China / Shanxi Province	2019-01-23	EPI1820800|A/chicken/Shanxi/01.23_TGRL018-O/2019	EPI1823152|A/chicken/Shanxi/01.23_TGRL018-O/2019	Bi,Y.; Li,J.; Li,S.; Fu,G.; Jin,T.; Zhang,C.; Yang,Y.; Ma,Z.; Tian,W.; Xiao,S.; Li,L.; Yin,R.; Zhang,Y.; Wang,L.; Qin,Y.; Yao,Z.; Meng,F.; Hu,D.; Li,D.; Wong,G.; Liu,F.; Lv,N.; Fu,L.; Peng,Y.; Ma,J.; Sharshov,K.; Shestopalov,A.; Gulyaeva,M.; Gao,G.F.; Chen,J.; Shi,Y.; Liu,W.J.; Chu,D.; Huang,Y.; Liu,Y.; Liu,L.; Chen,Q.; Shi,W.
A/chicken/Shanxi/01.23_TGRL015-O/2019	Chicken	Asia / China / Shanxi Province	2019-01-23	EPI1820799|A/chicken/Shanxi/01.23_TGRL015-O/2019	EPI1823151|A/chicken/Shanxi/01.23_TGRL015-O/2019	Bi,Y.; Li,J.; Li,S.; Fu,G.; Jin,T.; Zhang,C.; Yang,Y.; Ma,Z.; Tian,W.; Xiao,S.; Li,L.; Yin,R.; Zhang,Y.; Wang,L.; Qin,Y.; Yao,Z.; Meng,F.; Hu,D.; Li,D.; Wong,G.; Liu,F.; Lv,N.; Fu,L.; Peng,Y.; Ma,J.; Sharshov,K.; Shestopalov,A.; Gulyaeva,M.; Gao,G.F.; Chen,J.; Shi,Y.; Liu,W.J.; Chu,D.; Huang,Y.; Liu,Y.; Liu,L.; Chen,Q.; Shi,W.
A/chicken/Shanxi/01.23_TGRL013-O/2019	Chicken	Asia / China / Shanxi Province	2019-01-23	EPI1820798|A/chicken/Shanxi/01.23_TGRL013-O/2019	EPI1823150|A/chicken/Shanxi/01.23_TGRL013-O/2019	Bi,Y.; Li,J.; Li,S.; Fu,G.; Jin,T.; Zhang,C.; Yang,Y.; Ma,Z.; Tian,W.; Xiao,S.; Li,L.; Yin,R.; Zhang,Y.; Wang,L.; Qin,Y.; Yao,Z.; Meng,F.; Hu,D.; Li,D.; Wong,G.; Liu,F.; Lv,N.; Fu,L.; Peng,Y.; Ma,J.; Sharshov,K.; Shestopalov,A.; Gulyaeva,M.; Gao,G.F.; Chen,J.; Shi,Y.; Liu,W.J.; Chu,D.; Huang,Y.; Liu,Y.; Liu,L.; Chen,Q.; Shi,W.
A/chicken/Shanxi/01.23_TGRL012-O/2019	Chicken	Asia / China / Shanxi Province	2019-01-23	EPI1820797|A/chicken/Shanxi/01.23_TGRL012-O/2019	EPI1823149|A/chicken/Shanxi/01.23_TGRL012-O/2019	Bi,Y.; Li,J.; Li,S.; Fu,G.; Jin,T.; Zhang,C.; Yang,Y.; Ma,Z.; Tian,W.; Xiao,S.; Li,L.; Yin,R.; Zhang,Y.; Wang,L.; Qin,Y.; Yao,Z.; Meng,F.; Hu,D.; Li,D.; Wong,G.; Liu,F.; Lv,N.; Fu,L.; Peng,Y.; Ma,J.; Sharshov,K.; Shestopalov,A.; Gulyaeva,M.; Gao,G.F.; Chen,J.; Shi,Y.; Liu,W.J.; Chu,D.; Huang,Y.; Liu,Y.; Liu,L.; Chen,Q.; Shi,W.
A/chicken/Shanxi/1.23_TGRL011-O/2019	Chicken	Asia / China / Shanxi Province	2019-01-23	EPI1820796|A/chicken/Shanxi/1.23_TGRL011-O/2019	EPI1823148|A/chicken/Shanxi/1.23_TGRL011-O/2019	Bi,Y.; Li,J.; Li,S.; Fu,G.; Jin,T.; Zhang,C.; Yang,Y.; Ma,Z.; Tian,W.; Xiao,S.; Li,L.; Yin,R.; Zhang,Y.; Wang,L.; Qin,Y.; Yao,Z.; Meng,F.; Hu,D.; Li,D.; Wong,G.; Liu,F.; Lv,N.; Fu,L.; Peng,Y.; Ma,J.; Sharshov,K.; Shestopalov,A.; Gulyaeva,M.; Gao,G.F.; Chen,J.; Shi,Y.; Liu,W.J.; Chu,D.; Huang,Y.; Liu,Y.; Liu,L.; Chen,Q.; Shi,W.
A/chicken/Shanxi/1.23_TGRL010-O/2019	Chicken	Asia / China / Shanxi Province	2019-01-23	EPI1820795|A/chicken/Shanxi/1.23_TGRL010-O/2019	EPI1823147|A/chicken/Shanxi/1.23_TGRL010-O/2019	Bi,Y.; Li,J.; Li,S.; Fu,G.; Jin,T.; Zhang,C.; Yang,Y.; Ma,Z.; Tian,W.; Xiao,S.; Li,L.; Yin,R.; Zhang,Y.; Wang,L.; Qin,Y.; Yao,Z.; Meng,F.; Hu,D.; Li,D.; Wong,G.; Liu,F.; Lv,N.; Fu,L.; Peng,Y.; Ma,J.; Sharshov,K.; Shestopalov,A.; Gulyaeva,M.; Gao,G.F.; Chen,J.; Shi,Y.; Liu,W.J.; Chu,D.; Huang,Y.; Liu,Y.; Liu,L.; Chen,Q.; Shi,W.
A/chicken/Shanxi/1.23_TGRL009-O/2019	Chicken	Asia / China / Shanxi Province	2019-01-23	EPI1820794|A/chicken/Shanxi/1.23_TGRL009-O/2019	EPI1823146|A/chicken/Shanxi/1.23_TGRL009-O/2019	Bi,Y.; Li,J.; Li,S.; Fu,G.; Jin,T.; Zhang,C.; Yang,Y.; Ma,Z.; Tian,W.; Xiao,S.; Li,L.; Yin,R.; Zhang,Y.; Wang,L.; Qin,Y.; Yao,Z.; Meng,F.; Hu,D.; Li,D.; Wong,G.; Liu,F.; Lv,N.; Fu,L.; Peng,Y.; Ma,J.; Sharshov,K.; Shestopalov,A.; Gulyaeva,M.; Gao,G.F.; Chen,J.; Shi,Y.; Liu,W.J.; Chu,D.; Huang,Y.; Liu,Y.; Liu,L.; Chen,Q.; Shi,W.
A/chicken/Shanxi/1.23_TGRL006-O/2019	Chicken	Asia / China / Shanxi Province	2019-01-23	EPI1820793|A/chicken/Shanxi/1.23_TGRL006-O/2019	EPI1823145|A/chicken/Shanxi/1.23_TGRL006-O/2019	Bi,Y.; Li,J.; Li,S.; Fu,G.; Jin,T.; Zhang,C.; Yang,Y.; Ma,Z.; Tian,W.; Xiao,S.; Li,L.; Yin,R.; Zhang,Y.; Wang,L.; Qin,Y.; Yao,Z.; Meng,F.; Hu,D.; Li,D.; Wong,G.; Liu,F.; Lv,N.; Fu,L.; Peng,Y.; Ma,J.; Sharshov,K.; Shestopalov,A.; Gulyaeva,M.; Gao,G.F.; Chen,J.; Shi,Y.; Liu,W.J.; Chu,D.; Huang,Y.; Liu,Y.; Liu,L.; Chen,Q.; Shi,W.
A/chicken/Shanxi/1.23_TGRL003-O/2019	Chicken	Asia / China / Shanxi Province	2019-01-23	EPI1820792|A/chicken/Shanxi/1.23_TGRL003-O/2019	EPI1823144|A/chicken/Shanxi/1.23_TGRL003-O/2019	Bi,Y.; Li,J.; Li,S.; Fu,G.; Jin,T.; Zhang,C.; Yang,Y.; Ma,Z.; Tian,W.; Xiao,S.; Li,L.; Yin,R.; Zhang,Y.; Wang,L.; Qin,Y.; Yao,Z.; Meng,F.; Hu,D.; Li,D.; Wong,G.; Liu,F.; Lv,N.; Fu,L.; Peng,Y.; Ma,J.; Sharshov,K.; Shestopalov,A.; Gulyaeva,M.; Gao,G.F.; Chen,J.; Shi,Y.; Liu,W.J.; Chu,D.; Huang,Y.; Liu,Y.; Liu,L.; Chen,Q.; Shi,W.
A/chicken/Shanxi/1.23_TGRL002-O/2019	Chicken	Asia / China / Shanxi Province	2019-01-23	EPI1820791|A/chicken/Shanxi/1.23_TGRL002-O/2019	EPI1823143|A/chicken/Shanxi/1.23_TGRL002-O/2019	Bi,Y.; Li,J.; Li,S.; Fu,G.; Jin,T.; Zhang,C.; Yang,Y.; Ma,Z.; Tian,W.; Xiao,S.; Li,L.; Yin,R.; Zhang,Y.; Wang,L.; Qin,Y.; Yao,Z.; Meng,F.; Hu,D.; Li,D.; Wong,G.; Liu,F.; Lv,N.; Fu,L.; Peng,Y.; Ma,J.; Sharshov,K.; Shestopalov,A.; Gulyaeva,M.; Gao,G.F.; Chen,J.; Shi,Y.; Liu,W.J.; Chu,D.; Huang,Y.; Liu,Y.; Liu,L.; Chen,Q.; Shi,W.
A/chicken/Shanxi/1.23_TGRL001-O/2019	Chicken	Asia / China / Shanxi Province	2019-01-23	EPI1820790|A/chicken/Shanxi/1.23_TGRL001-O/2019	EPI1823142|A/chicken/Shanxi/1.23_TGRL001-O/2019	Bi,Y.; Li,J.; Li,S.; Fu,G.; Jin,T.; Zhang,C.; Yang,Y.; Ma,Z.; Tian,W.; Xiao,S.; Li,L.; Yin,R.; Zhang,Y.; Wang,L.; Qin,Y.; Yao,Z.; Meng,F.; Hu,D.; Li,D.; Wong,G.; Liu,F.; Lv,N.; Fu,L.; Peng,Y.; Ma,J.; Sharshov,K.; Shestopalov,A.; Gulyaeva,M.; Gao,G.F.; Chen,J.; Shi,Y.; Liu,W.J.; Chu,D.; Huang,Y.; Liu,Y.; Liu,L.; Chen,Q.; Shi,W.
A/chicken/Anhui/1.20_YHZGS009-C/2019	Chicken	Asia / China / Anhui Province	2019-01-02	EPI1820786|A/chicken/Anhui/1.20_YHZGS009-C/2019	EPI1823138|A/chicken/Anhui/1.20_YHZGS009-C/2019	Bi,Y.; Li,J.; Li,S.; Fu,G.; Jin,T.; Zhang,C.; Yang,Y.; Ma,Z.; Tian,W.; Xiao,S.; Li,L.; Yin,R.; Zhang,Y.; Wang,L.; Qin,Y.; Yao,Z.; Meng,F.; Hu,D.; Li,D.; Wong,G.; Liu,F.; Lv,N.; Fu,L.; Peng,Y.; Ma,J.; Sharshov,K.; Shestopalov,A.; Gulyaeva,M.; Gao,G.F.; Chen,J.; Shi,Y.; Liu,W.J.; Chu,D.; Huang,Y.; Liu,Y.; Liu,L.; Chen,Q.; Shi,W.
A/chicken/Anhui/1.20_YHZGS023-O/2019	Chicken	Asia / China / Anhui Province	2019-01-02	EPI1820785|A/chicken/Anhui/1.20_YHZGS023-O/2019	EPI1823137|A/chicken/Anhui/1.20_YHZGS023-O/2019	Bi,Y.; Li,J.; Li,S.; Fu,G.; Jin,T.; Zhang,C.; Yang,Y.; Ma,Z.; Tian,W.; Xiao,S.; Li,L.; Yin,R.; Zhang,Y.; Wang,L.; Qin,Y.; Yao,Z.; Meng,F.; Hu,D.; Li,D.; Wong,G.; Liu,F.; Lv,N.; Fu,L.; Peng,Y.; Ma,J.; Sharshov,K.; Shestopalov,A.; Gulyaeva,M.; Gao,G.F.; Chen,J.; Shi,Y.; Liu,W.J.; Chu,D.; Huang,Y.; Liu,Y.; Liu,L.; Chen,Q.; Shi,W.
A/chicken/Anhui/10.29_YHZGS025-O/2018	Chicken	Asia / China / Anhui Province	2018-10-29	EPI1820762|A/chicken/Anhui/10.29_YHZGS025-O/2018	EPI1823119|A/chicken/Anhui/10.29_YHZGS025-O/2018	Bi,Y.; Li,J.; Li,S.; Fu,G.; Jin,T.; Zhang,C.; Yang,Y.; Ma,Z.; Tian,W.; Xiao,S.; Li,L.; Yin,R.; Zhang,Y.; Wang,L.; Qin,Y.; Yao,Z.; Meng,F.; Hu,D.; Li,D.; Wong,G.; Liu,F.; Lv,N.; Fu,L.; Peng,Y.; Ma,J.; Sharshov,K.; Shestopalov,A.; Gulyaeva,M.; Gao,G.F.; Chen,J.; Shi,Y.; Liu,W.J.; Chu,D.; Huang,Y.; Liu,Y.; Liu,L.; Chen,Q.; Shi,W.
A/chicken/Shandong/10.23_TAWL002-C/2018	Chicken	Asia / China / Shandong Province	2018-10-23	EPI1820751|A/chicken/Shandong/10.23_TAWL002-C/2018	EPI1823109|A/chicken/Shandong/10.23_TAWL002-C/2018	Bi,Y.; Li,J.; Li,S.; Fu,G.; Jin,T.; Zhang,C.; Yang,Y.; Ma,Z.; Tian,W.; Xiao,S.; Li,L.; Yin,R.; Zhang,Y.; Wang,L.; Qin,Y.; Yao,Z.; Meng,F.; Hu,D.; Li,D.; Wong,G.; Liu,F.; Lv,N.; Fu,L.; Peng,Y.; Ma,J.; Sharshov,K.; Shestopalov,A.; Gulyaeva,M.; Gao,G.F.; Chen,J.; Shi,Y.; Liu,W.J.; Chu,D.; Huang,Y.; Liu,Y.; Liu,L.; Chen,Q.; Shi,W.
A/chicken/Shandong/10.23_TAWL025-O/2018	Chicken	Asia / China / Shandong Province	2018-10-23	EPI1820750|A/chicken/Shandong/10.23_TAWL025-O/2018	EPI1823108|A/chicken/Shandong/10.23_TAWL025-O/2018	Bi,Y.; Li,J.; Li,S.; Fu,G.; Jin,T.; Zhang,C.; Yang,Y.; Ma,Z.; Tian,W.; Xiao,S.; Li,L.; Yin,R.; Zhang,Y.; Wang,L.; Qin,Y.; Yao,Z.; Meng,F.; Hu,D.; Li,D.; Wong,G.; Liu,F.; Lv,N.; Fu,L.; Peng,Y.; Ma,J.; Sharshov,K.; Shestopalov,A.; Gulyaeva,M.; Gao,G.F.; Chen,J.; Shi,Y.; Liu,W.J.; Chu,D.; Huang,Y.; Liu,Y.; Liu,L.; Chen,Q.; Shi,W.
A/chicken/Shandong/10.23_TAWL020-O/2018	Chicken	Asia / China / Shandong Province	2018-10-23	EPI1820749|A/chicken/Shandong/10.23_TAWL020-O/2018	EPI1823107|A/chicken/Shandong/10.23_TAWL020-O/2018	Bi,Y.; Li,J.; Li,S.; Fu,G.; Jin,T.; Zhang,C.; Yang,Y.; Ma,Z.; Tian,W.; Xiao,S.; Li,L.; Yin,R.; Zhang,Y.; Wang,L.; Qin,Y.; Yao,Z.; Meng,F.; Hu,D.; Li,D.; Wong,G.; Liu,F.; Lv,N.; Fu,L.; Peng,Y.; Ma,J.; Sharshov,K.; Shestopalov,A.; Gulyaeva,M.; Gao,G.F.; Chen,J.; Shi,Y.; Liu,W.J.; Chu,D.; Huang,Y.; Liu,Y.; Liu,L.; Chen,Q.; Shi,W.
A/chicken/Shandong/10.23_TAWL017-O/2018	Chicken	Asia / China / Shandong Province	2018-10-23	EPI1820748|A/chicken/Shandong/10.23_TAWL017-O/2018	EPI1823106|A/chicken/Shandong/10.23_TAWL017-O/2018	Bi,Y.; Li,J.; Li,S.; Fu,G.; Jin,T.; Zhang,C.; Yang,Y.; Ma,Z.; Tian,W.; Xiao,S.; Li,L.; Yin,R.; Zhang,Y.; Wang,L.; Qin,Y.; Yao,Z.; Meng,F.; Hu,D.; Li,D.; Wong,G.; Liu,F.; Lv,N.; Fu,L.; Peng,Y.; Ma,J.; Sharshov,K.; Shestopalov,A.; Gulyaeva,M.; Gao,G.F.; Chen,J.; Shi,Y.; Liu,W.J.; Chu,D.; Huang,Y.; Liu,Y.; Liu,L.; Chen,Q.; Shi,W.
A/chicken/Shandong/10.23_TAWL012-O/2018	Chicken	Asia / China / Shandong Province	2018-10-23	EPI1820747|A/chicken/Shandong/10.23_TAWL012-O/2018	EPI1823105|A/chicken/Shandong/10.23_TAWL012-O/2018	Bi,Y.; Li,J.; Li,S.; Fu,G.; Jin,T.; Zhang,C.; Yang,Y.; Ma,Z.; Tian,W.; Xiao,S.; Li,L.; Yin,R.; Zhang,Y.; Wang,L.; Qin,Y.; Yao,Z.; Meng,F.; Hu,D.; Li,D.; Wong,G.; Liu,F.; Lv,N.; Fu,L.; Peng,Y.; Ma,J.; Sharshov,K.; Shestopalov,A.; Gulyaeva,M.; Gao,G.F.; Chen,J.; Shi,Y.; Liu,W.J.; Chu,D.; Huang,Y.; Liu,Y.; Liu,L.; Chen,Q.; Shi,W.
A/chicken/Shandong/10.23_TAWL002-O/2018	Chicken	Asia / China / Shandong Province	2018-10-23	EPI1820746|A/chicken/Shandong/10.23_TAWL002-O/2018	EPI1823104|A/chicken/Shandong/10.23_TAWL002-O/2018	Bi,Y.; Li,J.; Li,S.; Fu,G.; Jin,T.; Zhang,C.; Yang,Y.; Ma,Z.; Tian,W.; Xiao,S.; Li,L.; Yin,R.; Zhang,Y.; Wang,L.; Qin,Y.; Yao,Z.; Meng,F.; Hu,D.; Li,D.; Wong,G.; Liu,F.; Lv,N.; Fu,L.; Peng,Y.; Ma,J.; Sharshov,K.; Shestopalov,A.; Gulyaeva,M.; Gao,G.F.; Chen,J.; Shi,Y.; Liu,W.J.; Chu,D.; Huang,Y.; Liu,Y.; Liu,L.; Chen,Q.; Shi,W.
A/chicken/Shandong/10.23_TAWL001-O/2018	Chicken	Asia / China / Shandong Province	2018-10-23	EPI1820745|A/chicken/Shandong/10.23_TAWL001-O/2018	EPI1823103|A/chicken/Shandong/10.23_TAWL001-O/2018	Bi,Y.; Li,J.; Li,S.; Fu,G.; Jin,T.; Zhang,C.; Yang,Y.; Ma,Z.; Tian,W.; Xiao,S.; Li,L.; Yin,R.; Zhang,Y.; Wang,L.; Qin,Y.; Yao,Z.; Meng,F.; Hu,D.; Li,D.; Wong,G.; Liu,F.; Lv,N.; Fu,L.; Peng,Y.; Ma,J.; Sharshov,K.; Shestopalov,A.; Gulyaeva,M.; Gao,G.F.; Chen,J.; Shi,Y.; Liu,W.J.; Chu,D.; Huang,Y.; Liu,Y.; Liu,L.; Chen,Q.; Shi,W.
A/chicken/Shanxi/10.30_TGRL018-C/2018	Chicken	Asia / China / Shanxi Province	2018-10-03	EPI1820743|A/chicken/Shanxi/10.30_TGRL018-C/2018	EPI1823101|A/chicken/Shanxi/10.30_TGRL018-C/2018	Bi,Y.; Li,J.; Li,S.; Fu,G.; Jin,T.; Zhang,C.; Yang,Y.; Ma,Z.; Tian,W.; Xiao,S.; Li,L.; Yin,R.; Zhang,Y.; Wang,L.; Qin,Y.; Yao,Z.; Meng,F.; Hu,D.; Li,D.; Wong,G.; Liu,F.; Lv,N.; Fu,L.; Peng,Y.; Ma,J.; Sharshov,K.; Shestopalov,A.; Gulyaeva,M.; Gao,G.F.; Chen,J.; Shi,Y.; Liu,W.J.; Chu,D.; Huang,Y.; Liu,Y.; Liu,L.; Chen,Q.; Shi,W.
A/chicken/Shanxi/10.30_TGRL017-C/2018	Chicken	Asia / China / Shanxi Province	2018-10-03	EPI1820741|A/chicken/Shanxi/10.30_TGRL017-C/2018	EPI1823100|A/chicken/Shanxi/10.30_TGRL017-C/2018	Bi,Y.; Li,J.; Li,S.; Fu,G.; Jin,T.; Zhang,C.; Yang,Y.; Ma,Z.; Tian,W.; Xiao,S.; Li,L.; Yin,R.; Zhang,Y.; Wang,L.; Qin,Y.; Yao,Z.; Meng,F.; Hu,D.; Li,D.; Wong,G.; Liu,F.; Lv,N.; Fu,L.; Peng,Y.; Ma,J.; Sharshov,K.; Shestopalov,A.; Gulyaeva,M.; Gao,G.F.; Chen,J.; Shi,Y.; Liu,W.J.; Chu,D.; Huang,Y.; Liu,Y.; Liu,L.; Chen,Q.; Shi,W.
A/chicken/Shanxi/10.30_TGRL003-C/2018	Chicken	Asia / China / Shanxi Province	2018-10-03	EPI1820740|A/chicken/Shanxi/10.30_TGRL003-C/2018	EPI1823099|A/chicken/Shanxi/10.30_TGRL003-C/2018	Bi,Y.; Li,J.; Li,S.; Fu,G.; Jin,T.; Zhang,C.; Yang,Y.; Ma,Z.; Tian,W.; Xiao,S.; Li,L.; Yin,R.; Zhang,Y.; Wang,L.; Qin,Y.; Yao,Z.; Meng,F.; Hu,D.; Li,D.; Wong,G.; Liu,F.; Lv,N.; Fu,L.; Peng,Y.; Ma,J.; Sharshov,K.; Shestopalov,A.; Gulyaeva,M.; Gao,G.F.; Chen,J.; Shi,Y.; Liu,W.J.; Chu,D.; Huang,Y.; Liu,Y.; Liu,L.; Chen,Q.; Shi,W.
A/chicken/Shanxi/10.30_TGRL023-O/2018	Chicken	Asia / China / Shanxi Province	2018-10-03	EPI1820739|A/chicken/Shanxi/10.30_TGRL023-O/2018	EPI1823098|A/chicken/Shanxi/10.30_TGRL023-O/2018	Bi,Y.; Li,J.; Li,S.; Fu,G.; Jin,T.; Zhang,C.; Yang,Y.; Ma,Z.; Tian,W.; Xiao,S.; Li,L.; Yin,R.; Zhang,Y.; Wang,L.; Qin,Y.; Yao,Z.; Meng,F.; Hu,D.; Li,D.; Wong,G.; Liu,F.; Lv,N.; Fu,L.; Peng,Y.; Ma,J.; Sharshov,K.; Shestopalov,A.; Gulyaeva,M.; Gao,G.F.; Chen,J.; Shi,Y.; Liu,W.J.; Chu,D.; Huang,Y.; Liu,Y.; Liu,L.; Chen,Q.; Shi,W.
A/chicken/Shanxi/10.30_TGRL022-O/2018	Chicken	Asia / China / Shanxi Province	2018-10-03	EPI1820738|A/chicken/Shanxi/10.30_TGRL022-O/2018	EPI1823097|A/chicken/Shanxi/10.30_TGRL022-O/2018	Bi,Y.; Li,J.; Li,S.; Fu,G.; Jin,T.; Zhang,C.; Yang,Y.; Ma,Z.; Tian,W.; Xiao,S.; Li,L.; Yin,R.; Zhang,Y.; Wang,L.; Qin,Y.; Yao,Z.; Meng,F.; Hu,D.; Li,D.; Wong,G.; Liu,F.; Lv,N.; Fu,L.; Peng,Y.; Ma,J.; Sharshov,K.; Shestopalov,A.; Gulyaeva,M.; Gao,G.F.; Chen,J.; Shi,Y.; Liu,W.J.; Chu,D.; Huang,Y.; Liu,Y.; Liu,L.; Chen,Q.; Shi,W.
A/chicken/Shanxi/10.30_TGRL021-O/2018	Chicken	Asia / China / Shanxi Province	2018-10-03	EPI1820737|A/chicken/Shanxi/10.30_TGRL021-O/2018	EPI1823096|A/chicken/Shanxi/10.30_TGRL021-O/2018	Bi,Y.; Li,J.; Li,S.; Fu,G.; Jin,T.; Zhang,C.; Yang,Y.; Ma,Z.; Tian,W.; Xiao,S.; Li,L.; Yin,R.; Zhang,Y.; Wang,L.; Qin,Y.; Yao,Z.; Meng,F.; Hu,D.; Li,D.; Wong,G.; Liu,F.; Lv,N.; Fu,L.; Peng,Y.; Ma,J.; Sharshov,K.; Shestopalov,A.; Gulyaeva,M.; Gao,G.F.; Chen,J.; Shi,Y.; Liu,W.J.; Chu,D.; Huang,Y.; Liu,Y.; Liu,L.; Chen,Q.; Shi,W.
A/chicken/Shanxi/10.30_TGRL018-O/2018	Chicken	Asia / China / Shanxi Province	2018-10-03	EPI1820736|A/chicken/Shanxi/10.30_TGRL018-O/2018	EPI1823095|A/chicken/Shanxi/10.30_TGRL018-O/2018	Bi,Y.; Li,J.; Li,S.; Fu,G.; Jin,T.; Zhang,C.; Yang,Y.; Ma,Z.; Tian,W.; Xiao,S.; Li,L.; Yin,R.; Zhang,Y.; Wang,L.; Qin,Y.; Yao,Z.; Meng,F.; Hu,D.; Li,D.; Wong,G.; Liu,F.; Lv,N.; Fu,L.; Peng,Y.; Ma,J.; Sharshov,K.; Shestopalov,A.; Gulyaeva,M.; Gao,G.F.; Chen,J.; Shi,Y.; Liu,W.J.; Chu,D.; Huang,Y.; Liu,Y.; Liu,L.; Chen,Q.; Shi,W.
A/chicken/Shanxi/10.30_TGRL017-O/2018	Chicken	Asia / China / Shanxi Province	2018-10-03	EPI1820735|A/chicken/Shanxi/10.30_TGRL017-O/2018	EPI1823094|A/chicken/Shanxi/10.30_TGRL017-O/2018	Bi,Y.; Li,J.; Li,S.; Fu,G.; Jin,T.; Zhang,C.; Yang,Y.; Ma,Z.; Tian,W.; Xiao,S.; Li,L.; Yin,R.; Zhang,Y.; Wang,L.; Qin,Y.; Yao,Z.; Meng,F.; Hu,D.; Li,D.; Wong,G.; Liu,F.; Lv,N.; Fu,L.; Peng,Y.; Ma,J.; Sharshov,K.; Shestopalov,A.; Gulyaeva,M.; Gao,G.F.; Chen,J.; Shi,Y.; Liu,W.J.; Chu,D.; Huang,Y.; Liu,Y.; Liu,L.; Chen,Q.; Shi,W.
A/chicken/Shanxi/10.30_TGRL016-O/2018	Chicken	Asia / China / Shanxi Province	2018-10-03	EPI1820734|A/chicken/Shanxi/10.30_TGRL016-O/2018	EPI1823093|A/chicken/Shanxi/10.30_TGRL016-O/2018	Bi,Y.; Li,J.; Li,S.; Fu,G.; Jin,T.; Zhang,C.; Yang,Y.; Ma,Z.; Tian,W.; Xiao,S.; Li,L.; Yin,R.; Zhang,Y.; Wang,L.; Qin,Y.; Yao,Z.; Meng,F.; Hu,D.; Li,D.; Wong,G.; Liu,F.; Lv,N.; Fu,L.; Peng,Y.; Ma,J.; Sharshov,K.; Shestopalov,A.; Gulyaeva,M.; Gao,G.F.; Chen,J.; Shi,Y.; Liu,W.J.; Chu,D.; Huang,Y.; Liu,Y.; Liu,L.; Chen,Q.; Shi,W.
A/chicken/Shanxi/10.30_TGRL015-O/2018	Chicken	Asia / China / Shanxi Province	2018-10-03	EPI1820733|A/chicken/Shanxi/10.30_TGRL015-O/2018	EPI1823092|A/chicken/Shanxi/10.30_TGRL015-O/2018	Bi,Y.; Li,J.; Li,S.; Fu,G.; Jin,T.; Zhang,C.; Yang,Y.; Ma,Z.; Tian,W.; Xiao,S.; Li,L.; Yin,R.; Zhang,Y.; Wang,L.; Qin,Y.; Yao,Z.; Meng,F.; Hu,D.; Li,D.; Wong,G.; Liu,F.; Lv,N.; Fu,L.; Peng,Y.; Ma,J.; Sharshov,K.; Shestopalov,A.; Gulyaeva,M.; Gao,G.F.; Chen,J.; Shi,Y.; Liu,W.J.; Chu,D.; Huang,Y.; Liu,Y.; Liu,L.; Chen,Q.; Shi,W.
A/chicken/Shanxi/10.30_TGRL001-O/2018	Chicken	Asia / China / Shanxi Province	2018-10-03	EPI1820732|A/chicken/Shanxi/10.30_TGRL001-O/2018	EPI1823091|A/chicken/Shanxi/10.30_TGRL001-O/2018	Bi,Y.; Li,J.; Li,S.; Fu,G.; Jin,T.; Zhang,C.; Yang,Y.; Ma,Z.; Tian,W.; Xiao,S.; Li,L.; Yin,R.; Zhang,Y.; Wang,L.; Qin,Y.; Yao,Z.; Meng,F.; Hu,D.; Li,D.; Wong,G.; Liu,F.; Lv,N.; Fu,L.; Peng,Y.; Ma,J.; Sharshov,K.; Shestopalov,A.; Gulyaeva,M.; Gao,G.F.; Chen,J.; Shi,Y.; Liu,W.J.; Chu,D.; Huang,Y.; Liu,Y.; Liu,L.; Chen,Q.; Shi,W.
A/chicken/Henan/10.31_XXHM001-C/2018	Chicken	Asia / China / Henan Province	2018-10-31	EPI1820730|A/chicken/Henan/10.31_XXHM001-C/2018	EPI1823089|A/chicken/Henan/10.31_XXHM001-C/2018	Bi,Y.; Li,J.; Li,S.; Fu,G.; Jin,T.; Zhang,C.; Yang,Y.; Ma,Z.; Tian,W.; Xiao,S.; Li,L.; Yin,R.; Zhang,Y.; Wang,L.; Qin,Y.; Yao,Z.; Meng,F.; Hu,D.; Li,D.; Wong,G.; Liu,F.; Lv,N.; Fu,L.; Peng,Y.; Ma,J.; Sharshov,K.; Shestopalov,A.; Gulyaeva,M.; Gao,G.F.; Chen,J.; Shi,Y.; Liu,W.J.; Chu,D.; Huang,Y.; Liu,Y.; Liu,L.; Chen,Q.; Shi,W.
A/chicken/Henan/11.01_XXHM016-O/2018	Chicken	Asia / China / Henan Province	2018-11-01	EPI1820729|A/chicken/Henan/11.01_XXHM016-O/2018	EPI1823088|A/chicken/Henan/11.01_XXHM016-O/2018	Bi,Y.; Li,J.; Li,S.; Fu,G.; Jin,T.; Zhang,C.; Yang,Y.; Ma,Z.; Tian,W.; Xiao,S.; Li,L.; Yin,R.; Zhang,Y.; Wang,L.; Qin,Y.; Yao,Z.; Meng,F.; Hu,D.; Li,D.; Wong,G.; Liu,F.; Lv,N.; Fu,L.; Peng,Y.; Ma,J.; Sharshov,K.; Shestopalov,A.; Gulyaeva,M.; Gao,G.F.; Chen,J.; Shi,Y.; Liu,W.J.; Chu,D.; Huang,Y.; Liu,Y.; Liu,L.; Chen,Q.; Shi,W.
A/chicken/Henan/11.01_XXHM013-O/2018	Chicken	Asia / China / Henan Province	2018-11-01	EPI1820728|A/chicken/Henan/11.01_XXHM013-O/2018	EPI1823087|A/chicken/Henan/11.01_XXHM013-O/2018	Bi,Y.; Li,J.; Li,S.; Fu,G.; Jin,T.; Zhang,C.; Yang,Y.; Ma,Z.; Tian,W.; Xiao,S.; Li,L.; Yin,R.; Zhang,Y.; Wang,L.; Qin,Y.; Yao,Z.; Meng,F.; Hu,D.; Li,D.; Wong,G.; Liu,F.; Lv,N.; Fu,L.; Peng,Y.; Ma,J.; Sharshov,K.; Shestopalov,A.; Gulyaeva,M.; Gao,G.F.; Chen,J.; Shi,Y.; Liu,W.J.; Chu,D.; Huang,Y.; Liu,Y.; Liu,L.; Chen,Q.; Shi,W.
A/chicken/Henan/11.01_XXHM009-O/2018	Chicken	Asia / China / Henan Province	2018-11-01	EPI1820727|A/chicken/Henan/11.01_XXHM009-O/2018	EPI1823086|A/chicken/Henan/11.01_XXHM009-O/2018	Bi,Y.; Li,J.; Li,S.; Fu,G.; Jin,T.; Zhang,C.; Yang,Y.; Ma,Z.; Tian,W.; Xiao,S.; Li,L.; Yin,R.; Zhang,Y.; Wang,L.; Qin,Y.; Yao,Z.; Meng,F.; Hu,D.; Li,D.; Wong,G.; Liu,F.; Lv,N.; Fu,L.; Peng,Y.; Ma,J.; Sharshov,K.; Shestopalov,A.; Gulyaeva,M.; Gao,G.F.; Chen,J.; Shi,Y.; Liu,W.J.; Chu,D.; Huang,Y.; Liu,Y.; Liu,L.; Chen,Q.; Shi,W.
A/chicken/Henan/10.31_XXHM005-O/2018	Chicken	Asia / China / Henan Province	2018-10-31	EPI1820726|A/chicken/Henan/10.31_XXHM005-O/2018	EPI1823085|A/chicken/Henan/10.31_XXHM005-O/2018	Bi,Y.; Li,J.; Li,S.; Fu,G.; Jin,T.; Zhang,C.; Yang,Y.; Ma,Z.; Tian,W.; Xiao,S.; Li,L.; Yin,R.; Zhang,Y.; Wang,L.; Qin,Y.; Yao,Z.; Meng,F.; Hu,D.; Li,D.; Wong,G.; Liu,F.; Lv,N.; Fu,L.; Peng,Y.; Ma,J.; Sharshov,K.; Shestopalov,A.; Gulyaeva,M.; Gao,G.F.; Chen,J.; Shi,Y.; Liu,W.J.; Chu,D.; Huang,Y.; Liu,Y.; Liu,L.; Chen,Q.; Shi,W.
A/chicken/Henan/11.01_XXHM003-O/2018	Chicken	Asia / China / Henan Province	2018-11-01	EPI1820725|A/chicken/Henan/11.01_XXHM003-O/2018	EPI1823084|A/chicken/Henan/11.01_XXHM003-O/2018	Bi,Y.; Li,J.; Li,S.; Fu,G.; Jin,T.; Zhang,C.; Yang,Y.; Ma,Z.; Tian,W.; Xiao,S.; Li,L.; Yin,R.; Zhang,Y.; Wang,L.; Qin,Y.; Yao,Z.; Meng,F.; Hu,D.; Li,D.; Wong,G.; Liu,F.; Lv,N.; Fu,L.; Peng,Y.; Ma,J.; Sharshov,K.; Shestopalov,A.; Gulyaeva,M.; Gao,G.F.; Chen,J.; Shi,Y.; Liu,W.J.; Chu,D.; Huang,Y.; Liu,Y.; Liu,L.; Chen,Q.; Shi,W.
A/chicken/Henan/10.31_XXHM002-O/2018	Chicken	Asia / China / Henan Province	2018-10-31	EPI1820724|A/chicken/Henan/10.31_XXHM002-O/2018	EPI1823083|A/chicken/Henan/10.31_XXHM002-O/2018	Bi,Y.; Li,J.; Li,S.; Fu,G.; Jin,T.; Zhang,C.; Yang,Y.; Ma,Z.; Tian,W.; Xiao,S.; Li,L.; Yin,R.; Zhang,Y.; Wang,L.; Qin,Y.; Yao,Z.; Meng,F.; Hu,D.; Li,D.; Wong,G.; Liu,F.; Lv,N.; Fu,L.; Peng,Y.; Ma,J.; Sharshov,K.; Shestopalov,A.; Gulyaeva,M.; Gao,G.F.; Chen,J.; Shi,Y.; Liu,W.J.; Chu,D.; Huang,Y.; Liu,Y.; Liu,L.; Chen,Q.; Shi,W.
A/chicken/Henan/10.31_XXHM001-O/2018	Chicken	Asia / China / Henan Province	2018-10-31	EPI1820723|A/chicken/Henan/10.31_XXHM001-O/2018	EPI1823082|A/chicken/Henan/10.31_XXHM001-O/2018	Bi,Y.; Li,J.; Li,S.; Fu,G.; Jin,T.; Zhang,C.; Yang,Y.; Ma,Z.; Tian,W.; Xiao,S.; Li,L.; Yin,R.; Zhang,Y.; Wang,L.; Qin,Y.; Yao,Z.; Meng,F.; Hu,D.; Li,D.; Wong,G.; Liu,F.; Lv,N.; Fu,L.; Peng,Y.; Ma,J.; Sharshov,K.; Shestopalov,A.; Gulyaeva,M.; Gao,G.F.; Chen,J.; Shi,Y.; Liu,W.J.; Chu,D.; Huang,Y.; Liu,Y.; Liu,L.; Chen,Q.; Shi,W.
A/chicken/Henan/09.30_XXHM018-C/2018	Chicken	Asia / China / Henan Province	2018-09-03	EPI1820721|A/chicken/Henan/09.30_XXHM018-C/2018	EPI1823081|A/chicken/Henan/09.30_XXHM018-C/2018	Bi,Y.; Li,J.; Li,S.; Fu,G.; Jin,T.; Zhang,C.; Yang,Y.; Ma,Z.; Tian,W.; Xiao,S.; Li,L.; Yin,R.; Zhang,Y.; Wang,L.; Qin,Y.; Yao,Z.; Meng,F.; Hu,D.; Li,D.; Wong,G.; Liu,F.; Lv,N.; Fu,L.; Peng,Y.; Ma,J.; Sharshov,K.; Shestopalov,A.; Gulyaeva,M.; Gao,G.F.; Chen,J.; Shi,Y.; Liu,W.J.; Chu,D.; Huang,Y.; Liu,Y.; Liu,L.; Chen,Q.; Shi,W.
A/chicken/Chongqing/8.31_RCTYH008-O/2018	Chicken	Asia / China	2018-08-31	EPI1820719|A/chicken/Chongqing/8.31_RCTYH008-O/2018	EPI1823079|A/chicken/Chongqing/8.31_RCTYH008-O/2018	Bi,Y.; Li,J.; Li,S.; Fu,G.; Jin,T.; Zhang,C.; Yang,Y.; Ma,Z.; Tian,W.; Xiao,S.; Li,L.; Yin,R.; Zhang,Y.; Wang,L.; Qin,Y.; Yao,Z.; Meng,F.; Hu,D.; Li,D.; Wong,G.; Liu,F.; Lv,N.; Fu,L.; Peng,Y.; Ma,J.; Sharshov,K.; Shestopalov,A.; Gulyaeva,M.; Gao,G.F.; Chen,J.; Shi,Y.; Liu,W.J.; Chu,D.; Huang,Y.; Liu,Y.; Liu,L.; Chen,Q.; Shi,W.
A/chicken/Shandong/9.30_TAWL009-O/2018	Chicken	Asia / China / Shandong Province	2018-09-03	EPI1820718|A/chicken/Shandong/9.30_TAWL009-O/2018	EPI1823078|A/chicken/Shandong/9.30_TAWL009-O/2018	Bi,Y.; Li,J.; Li,S.; Fu,G.; Jin,T.; Zhang,C.; Yang,Y.; Ma,Z.; Tian,W.; Xiao,S.; Li,L.; Yin,R.; Zhang,Y.; Wang,L.; Qin,Y.; Yao,Z.; Meng,F.; Hu,D.; Li,D.; Wong,G.; Liu,F.; Lv,N.; Fu,L.; Peng,Y.; Ma,J.; Sharshov,K.; Shestopalov,A.; Gulyaeva,M.; Gao,G.F.; Chen,J.; Shi,Y.; Liu,W.J.; Chu,D.; Huang,Y.; Liu,Y.; Liu,L.; Chen,Q.; Shi,W.
A/chicken/Shandong/9.30_TAWL008-O/2018	Chicken	Asia / China / Shandong Province	2018-09-03	EPI1820717|A/chicken/Shandong/9.30_TAWL008-O/2018	EPI1823077|A/chicken/Shandong/9.30_TAWL008-O/2018	Bi,Y.; Li,J.; Li,S.; Fu,G.; Jin,T.; Zhang,C.; Yang,Y.; Ma,Z.; Tian,W.; Xiao,S.; Li,L.; Yin,R.; Zhang,Y.; Wang,L.; Qin,Y.; Yao,Z.; Meng,F.; Hu,D.; Li,D.; Wong,G.; Liu,F.; Lv,N.; Fu,L.; Peng,Y.; Ma,J.; Sharshov,K.; Shestopalov,A.; Gulyaeva,M.; Gao,G.F.; Chen,J.; Shi,Y.; Liu,W.J.; Chu,D.; Huang,Y.; Liu,Y.; Liu,L.; Chen,Q.; Shi,W.
A/chicken/Shanxi/9.28_TGRL012-O/2018	Chicken	Asia / China / Shanxi Province	2018-09-28	EPI1820714|A/chicken/Shanxi/9.28_TGRL012-O/2018	EPI1823074|A/chicken/Shanxi/9.28_TGRL012-O/2018	Bi,Y.; Li,J.; Li,S.; Fu,G.; Jin,T.; Zhang,C.; Yang,Y.; Ma,Z.; Tian,W.; Xiao,S.; Li,L.; Yin,R.; Zhang,Y.; Wang,L.; Qin,Y.; Yao,Z.; Meng,F.; Hu,D.; Li,D.; Wong,G.; Liu,F.; Lv,N.; Fu,L.; Peng,Y.; Ma,J.; Sharshov,K.; Shestopalov,A.; Gulyaeva,M.; Gao,G.F.; Chen,J.; Shi,Y.; Liu,W.J.; Chu,D.; Huang,Y.; Liu,Y.; Liu,L.; Chen,Q.; Shi,W.
A/chicken/Shanxi/9.28_TGRL006-O/2018	Chicken	Asia / China / Shanxi Province	2018-09-28	EPI1820713|A/chicken/Shanxi/9.28_TGRL006-O/2018	EPI1823073|A/chicken/Shanxi/9.28_TGRL006-O/2018	Bi,Y.; Li,J.; Li,S.; Fu,G.; Jin,T.; Zhang,C.; Yang,Y.; Ma,Z.; Tian,W.; Xiao,S.; Li,L.; Yin,R.; Zhang,Y.; Wang,L.; Qin,Y.; Yao,Z.; Meng,F.; Hu,D.; Li,D.; Wong,G.; Liu,F.; Lv,N.; Fu,L.; Peng,Y.; Ma,J.; Sharshov,K.; Shestopalov,A.; Gulyaeva,M.; Gao,G.F.; Chen,J.; Shi,Y.; Liu,W.J.; Chu,D.; Huang,Y.; Liu,Y.; Liu,L.; Chen,Q.; Shi,W.
A/chicken/Shanxi/9.28_TGRL003-O/2018	Chicken	Asia / China / Shanxi Province	2018-09-28	EPI1820712|A/chicken/Shanxi/9.28_TGRL003-O/2018	EPI1823072|A/chicken/Shanxi/9.28_TGRL003-O/2018	Bi,Y.; Li,J.; Li,S.; Fu,G.; Jin,T.; Zhang,C.; Yang,Y.; Ma,Z.; Tian,W.; Xiao,S.; Li,L.; Yin,R.; Zhang,Y.; Wang,L.; Qin,Y.; Yao,Z.; Meng,F.; Hu,D.; Li,D.; Wong,G.; Liu,F.; Lv,N.; Fu,L.; Peng,Y.; Ma,J.; Sharshov,K.; Shestopalov,A.; Gulyaeva,M.; Gao,G.F.; Chen,J.; Shi,Y.; Liu,W.J.; Chu,D.; Huang,Y.; Liu,Y.; Liu,L.; Chen,Q.; Shi,W.
A/chicken/Shanxi/9.28_TGRL002-O/2018	Chicken	Asia / China / Shanxi Province	2018-09-28	EPI1820711|A/chicken/Shanxi/9.28_TGRL002-O/2018	EPI1823071|A/chicken/Shanxi/9.28_TGRL002-O/2018	Bi,Y.; Li,J.; Li,S.; Fu,G.; Jin,T.; Zhang,C.; Yang,Y.; Ma,Z.; Tian,W.; Xiao,S.; Li,L.; Yin,R.; Zhang,Y.; Wang,L.; Qin,Y.; Yao,Z.; Meng,F.; Hu,D.; Li,D.; Wong,G.; Liu,F.; Lv,N.; Fu,L.; Peng,Y.; Ma,J.; Sharshov,K.; Shestopalov,A.; Gulyaeva,M.; Gao,G.F.; Chen,J.; Shi,Y.; Liu,W.J.; Chu,D.; Huang,Y.; Liu,Y.; Liu,L.; Chen,Q.; Shi,W.
A/chicken/Chongqing/9.28_RCTYH017-C/2018	Chicken	Asia / China	2018-09-28	EPI1820710|A/chicken/Chongqing/9.28_RCTYH017-C/2018	EPI1823070|A/chicken/Chongqing/9.28_RCTYH017-C/2018	Bi,Y.; Li,J.; Li,S.; Fu,G.; Jin,T.; Zhang,C.; Yang,Y.; Ma,Z.; Tian,W.; Xiao,S.; Li,L.; Yin,R.; Zhang,Y.; Wang,L.; Qin,Y.; Yao,Z.; Meng,F.; Hu,D.; Li,D.; Wong,G.; Liu,F.; Lv,N.; Fu,L.; Peng,Y.; Ma,J.; Sharshov,K.; Shestopalov,A.; Gulyaeva,M.; Gao,G.F.; Chen,J.; Shi,Y.; Liu,W.J.; Chu,D.; Huang,Y.; Liu,Y.; Liu,L.; Chen,Q.; Shi,W.
A/chicken/Chongqing/9.28_RCTYH016-C/2018	Chicken	Asia / China	2018-09-28	EPI1820709|A/chicken/Chongqing/9.28_RCTYH016-C/2018	EPI1823069|A/chicken/Chongqing/9.28_RCTYH016-C/2018	Bi,Y.; Li,J.; Li,S.; Fu,G.; Jin,T.; Zhang,C.; Yang,Y.; Ma,Z.; Tian,W.; Xiao,S.; Li,L.; Yin,R.; Zhang,Y.; Wang,L.; Qin,Y.; Yao,Z.; Meng,F.; Hu,D.; Li,D.; Wong,G.; Liu,F.; Lv,N.; Fu,L.; Peng,Y.; Ma,J.; Sharshov,K.; Shestopalov,A.; Gulyaeva,M.; Gao,G.F.; Chen,J.; Shi,Y.; Liu,W.J.; Chu,D.; Huang,Y.; Liu,Y.; Liu,L.; Chen,Q.; Shi,W.
A/chicken/Chongqing/9.28_RCTYH014-C/2018	Chicken	Asia / China	2018-09-28	EPI1820708|A/chicken/Chongqing/9.28_RCTYH014-C/2018	EPI1823068|A/chicken/Chongqing/9.28_RCTYH014-C/2018	Bi,Y.; Li,J.; Li,S.; Fu,G.; Jin,T.; Zhang,C.; Yang,Y.; Ma,Z.; Tian,W.; Xiao,S.; Li,L.; Yin,R.; Zhang,Y.; Wang,L.; Qin,Y.; Yao,Z.; Meng,F.; Hu,D.; Li,D.; Wong,G.; Liu,F.; Lv,N.; Fu,L.; Peng,Y.; Ma,J.; Sharshov,K.; Shestopalov,A.; Gulyaeva,M.; Gao,G.F.; Chen,J.; Shi,Y.; Liu,W.J.; Chu,D.; Huang,Y.; Liu,Y.; Liu,L.; Chen,Q.; Shi,W.
A/chicken/Chongqing/9.28_RCTYH018-O/2018	Chicken	Asia / China	2018-09-28	EPI1820707|A/chicken/Chongqing/9.28_RCTYH018-O/2018	EPI1823067|A/chicken/Chongqing/9.28_RCTYH018-O/2018	Bi,Y.; Li,J.; Li,S.; Fu,G.; Jin,T.; Zhang,C.; Yang,Y.; Ma,Z.; Tian,W.; Xiao,S.; Li,L.; Yin,R.; Zhang,Y.; Wang,L.; Qin,Y.; Yao,Z.; Meng,F.; Hu,D.; Li,D.; Wong,G.; Liu,F.; Lv,N.; Fu,L.; Peng,Y.; Ma,J.; Sharshov,K.; Shestopalov,A.; Gulyaeva,M.; Gao,G.F.; Chen,J.; Shi,Y.; Liu,W.J.; Chu,D.; Huang,Y.; Liu,Y.; Liu,L.; Chen,Q.; Shi,W.
A/chicken/Chongqing/9.28_RCTYH016-O/2018	Chicken	Asia / China	2018-09-28	EPI1820706|A/chicken/Chongqing/9.28_RCTYH016-O/2018	EPI1823066|A/chicken/Chongqing/9.28_RCTYH016-O/2018	Bi,Y.; Li,J.; Li,S.; Fu,G.; Jin,T.; Zhang,C.; Yang,Y.; Ma,Z.; Tian,W.; Xiao,S.; Li,L.; Yin,R.; Zhang,Y.; Wang,L.; Qin,Y.; Yao,Z.; Meng,F.; Hu,D.; Li,D.; Wong,G.; Liu,F.; Lv,N.; Fu,L.; Peng,Y.; Ma,J.; Sharshov,K.; Shestopalov,A.; Gulyaeva,M.; Gao,G.F.; Chen,J.; Shi,Y.; Liu,W.J.; Chu,D.; Huang,Y.; Liu,Y.; Liu,L.; Chen,Q.; Shi,W.
A/chicken/Chongqing/9.28_RCTYH015-O/2018	Chicken	Asia / China	2018-09-28	EPI1820705|A/chicken/Chongqing/9.28_RCTYH015-O/2018	EPI1823065|A/chicken/Chongqing/9.28_RCTYH015-O/2018	Bi,Y.; Li,J.; Li,S.; Fu,G.; Jin,T.; Zhang,C.; Yang,Y.; Ma,Z.; Tian,W.; Xiao,S.; Li,L.; Yin,R.; Zhang,Y.; Wang,L.; Qin,Y.; Yao,Z.; Meng,F.; Hu,D.; Li,D.; Wong,G.; Liu,F.; Lv,N.; Fu,L.; Peng,Y.; Ma,J.; Sharshov,K.; Shestopalov,A.; Gulyaeva,M.; Gao,G.F.; Chen,J.; Shi,Y.; Liu,W.J.; Chu,D.; Huang,Y.; Liu,Y.; Liu,L.; Chen,Q.; Shi,W.
A/chicken/Chongqing/9.28_RCTYH014-O/2018	Chicken	Asia / China	2018-09-28	EPI1820704|A/chicken/Chongqing/9.28_RCTYH014-O/2018	EPI1823064|A/chicken/Chongqing/9.28_RCTYH014-O/2018	Bi,Y.; Li,J.; Li,S.; Fu,G.; Jin,T.; Zhang,C.; Yang,Y.; Ma,Z.; Tian,W.; Xiao,S.; Li,L.; Yin,R.; Zhang,Y.; Wang,L.; Qin,Y.; Yao,Z.; Meng,F.; Hu,D.; Li,D.; Wong,G.; Liu,F.; Lv,N.; Fu,L.; Peng,Y.; Ma,J.; Sharshov,K.; Shestopalov,A.; Gulyaeva,M.; Gao,G.F.; Chen,J.; Shi,Y.; Liu,W.J.; Chu,D.; Huang,Y.; Liu,Y.; Liu,L.; Chen,Q.; Shi,W.
A/chicken/Guangdong/10.25_SZBJ021-O/2017	Chicken	Asia / China / Guangdong Province	2017-10-25	EPI1820564|A/chicken/Guangdong/10.25_SZBJ021-O/2017	EPI1822929|A/chicken/Guangdong/10.25_SZBJ021-O/2017	Bi,Y.; Li,J.; Li,S.; Fu,G.; Jin,T.; Zhang,C.; Yang,Y.; Ma,Z.; Tian,W.; Xiao,S.; Li,L.; Yin,R.; Zhang,Y.; Wang,L.; Qin,Y.; Yao,Z.; Meng,F.; Hu,D.; Li,D.; Wong,G.; Liu,F.; Lv,N.; Fu,L.; Peng,Y.; Ma,J.; Sharshov,K.; Shestopalov,A.; Gulyaeva,M.; Gao,G.F.; Chen,J.; Shi,Y.; Liu,W.J.; Chu,D.; Huang,Y.; Liu,Y.; Liu,L.; Chen,Q.; Shi,W.
A/chicken/Guangdong/10.25_SZBJ018-O/2017	Chicken	Asia / China / Guangdong Province	2017-10-25	EPI1820563|A/chicken/Guangdong/10.25_SZBJ018-O/2017	EPI1822928|A/chicken/Guangdong/10.25_SZBJ018-O/2017	Bi,Y.; Li,J.; Li,S.; Fu,G.; Jin,T.; Zhang,C.; Yang,Y.; Ma,Z.; Tian,W.; Xiao,S.; Li,L.; Yin,R.; Zhang,Y.; Wang,L.; Qin,Y.; Yao,Z.; Meng,F.; Hu,D.; Li,D.; Wong,G.; Liu,F.; Lv,N.; Fu,L.; Peng,Y.; Ma,J.; Sharshov,K.; Shestopalov,A.; Gulyaeva,M.; Gao,G.F.; Chen,J.; Shi,Y.; Liu,W.J.; Chu,D.; Huang,Y.; Liu,Y.; Liu,L.; Chen,Q.; Shi,W.
A/chicken/Guangdong/10.25_SZBJ009-O/2017	Chicken	Asia / China / Guangdong Province	2017-10-25	EPI1820560|A/chicken/Guangdong/10.25_SZBJ009-O/2017	EPI1822925|A/chicken/Guangdong/10.25_SZBJ009-O/2017	Bi,Y.; Li,J.; Li,S.; Fu,G.; Jin,T.; Zhang,C.; Yang,Y.; Ma,Z.; Tian,W.; Xiao,S.; Li,L.; Yin,R.; Zhang,Y.; Wang,L.; Qin,Y.; Yao,Z.; Meng,F.; Hu,D.; Li,D.; Wong,G.; Liu,F.; Lv,N.; Fu,L.; Peng,Y.; Ma,J.; Sharshov,K.; Shestopalov,A.; Gulyaeva,M.; Gao,G.F.; Chen,J.; Shi,Y.; Liu,W.J.; Chu,D.; Huang,Y.; Liu,Y.; Liu,L.; Chen,Q.; Shi,W.
A/chicken/Guangdong/10.25_SZBJ007-O/2017	Chicken	Asia / China / Guangdong Province	2017-10-25	EPI1820559|A/chicken/Guangdong/10.25_SZBJ007-O/2017	EPI1822924|A/chicken/Guangdong/10.25_SZBJ007-O/2017	Bi,Y.; Li,J.; Li,S.; Fu,G.; Jin,T.; Zhang,C.; Yang,Y.; Ma,Z.; Tian,W.; Xiao,S.; Li,L.; Yin,R.; Zhang,Y.; Wang,L.; Qin,Y.; Yao,Z.; Meng,F.; Hu,D.; Li,D.; Wong,G.; Liu,F.; Lv,N.; Fu,L.; Peng,Y.; Ma,J.; Sharshov,K.; Shestopalov,A.; Gulyaeva,M.; Gao,G.F.; Chen,J.; Shi,Y.; Liu,W.J.; Chu,D.; Huang,Y.; Liu,Y.; Liu,L.; Chen,Q.; Shi,W.
A/chicken/Guangdong/10.25_SZBJ003-O/2017	Chicken	Asia / China / Guangdong Province	2017-10-25	EPI1820557|A/chicken/Guangdong/10.25_SZBJ003-O/2017	EPI1822922|A/chicken/Guangdong/10.25_SZBJ003-O/2017	Bi,Y.; Li,J.; Li,S.; Fu,G.; Jin,T.; Zhang,C.; Yang,Y.; Ma,Z.; Tian,W.; Xiao,S.; Li,L.; Yin,R.; Zhang,Y.; Wang,L.; Qin,Y.; Yao,Z.; Meng,F.; Hu,D.; Li,D.; Wong,G.; Liu,F.; Lv,N.; Fu,L.; Peng,Y.; Ma,J.; Sharshov,K.; Shestopalov,A.; Gulyaeva,M.; Gao,G.F.; Chen,J.; Shi,Y.; Liu,W.J.; Chu,D.; Huang,Y.; Liu,Y.; Liu,L.; Chen,Q.; Shi,W.
A/chicken/Guangdong/9.28_SZBJ021-O/2017	Chicken	Asia / China / Guangdong Province	2017-09-28	EPI1820556|A/chicken/Guangdong/9.28_SZBJ021-O/2017	EPI1822921|A/chicken/Guangdong/9.28_SZBJ021-O/2017	Bi,Y.; Li,J.; Li,S.; Fu,G.; Jin,T.; Zhang,C.; Yang,Y.; Ma,Z.; Tian,W.; Xiao,S.; Li,L.; Yin,R.; Zhang,Y.; Wang,L.; Qin,Y.; Yao,Z.; Meng,F.; Hu,D.; Li,D.; Wong,G.; Liu,F.; Lv,N.; Fu,L.; Peng,Y.; Ma,J.; Sharshov,K.; Shestopalov,A.; Gulyaeva,M.; Gao,G.F.; Chen,J.; Shi,Y.; Liu,W.J.; Chu,D.; Huang,Y.; Liu,Y.; Liu,L.; Chen,Q.; Shi,W.
A/chicken/Guangdong/9.28_SZBJ020-O/2017	Chicken	Asia / China / Guangdong Province	2017-09-28	EPI1820555|A/chicken/Guangdong/9.28_SZBJ020-O/2017	EPI1822920|A/chicken/Guangdong/9.28_SZBJ020-O/2017	Bi,Y.; Li,J.; Li,S.; Fu,G.; Jin,T.; Zhang,C.; Yang,Y.; Ma,Z.; Tian,W.; Xiao,S.; Li,L.; Yin,R.; Zhang,Y.; Wang,L.; Qin,Y.; Yao,Z.; Meng,F.; Hu,D.; Li,D.; Wong,G.; Liu,F.; Lv,N.; Fu,L.; Peng,Y.; Ma,J.; Sharshov,K.; Shestopalov,A.; Gulyaeva,M.; Gao,G.F.; Chen,J.; Shi,Y.; Liu,W.J.; Chu,D.; Huang,Y.; Liu,Y.; Liu,L.; Chen,Q.; Shi,W.
A/chicken/Guangdong/9.28_SZBJ019-O/2017	Chicken	Asia / China / Guangdong Province	2017-09-28	EPI1820554|A/chicken/Guangdong/9.28_SZBJ019-O/2017	EPI1822919|A/chicken/Guangdong/9.28_SZBJ019-O/2017	Bi,Y.; Li,J.; Li,S.; Fu,G.; Jin,T.; Zhang,C.; Yang,Y.; Ma,Z.; Tian,W.; Xiao,S.; Li,L.; Yin,R.; Zhang,Y.; Wang,L.; Qin,Y.; Yao,Z.; Meng,F.; Hu,D.; Li,D.; Wong,G.; Liu,F.; Lv,N.; Fu,L.; Peng,Y.; Ma,J.; Sharshov,K.; Shestopalov,A.; Gulyaeva,M.; Gao,G.F.; Chen,J.; Shi,Y.; Liu,W.J.; Chu,D.; Huang,Y.; Liu,Y.; Liu,L.; Chen,Q.; Shi,W.
A/chicken/Guangdong/9.28_SZBJ017-O/2017	Chicken	Asia / China / Guangdong Province	2017-09-28	EPI1820553|A/chicken/Guangdong/9.28_SZBJ017-O/2017	EPI1822918|A/chicken/Guangdong/9.28_SZBJ017-O/2017	Bi,Y.; Li,J.; Li,S.; Fu,G.; Jin,T.; Zhang,C.; Yang,Y.; Ma,Z.; Tian,W.; Xiao,S.; Li,L.; Yin,R.; Zhang,Y.; Wang,L.; Qin,Y.; Yao,Z.; Meng,F.; Hu,D.; Li,D.; Wong,G.; Liu,F.; Lv,N.; Fu,L.; Peng,Y.; Ma,J.; Sharshov,K.; Shestopalov,A.; Gulyaeva,M.; Gao,G.F.; Chen,J.; Shi,Y.; Liu,W.J.; Chu,D.; Huang,Y.; Liu,Y.; Liu,L.; Chen,Q.; Shi,W.
A/chicken/Guangdong/9.28_SZBJ001-O/2017	Chicken	Asia / China / Guangdong Province	2017-09-28	EPI1820552|A/chicken/Guangdong/9.28_SZBJ001-O/2017	EPI1822917|A/chicken/Guangdong/9.28_SZBJ001-O/2017	Bi,Y.; Li,J.; Li,S.; Fu,G.; Jin,T.; Zhang,C.; Yang,Y.; Ma,Z.; Tian,W.; Xiao,S.; Li,L.; Yin,R.; Zhang,Y.; Wang,L.; Qin,Y.; Yao,Z.; Meng,F.; Hu,D.; Li,D.; Wong,G.; Liu,F.; Lv,N.; Fu,L.; Peng,Y.; Ma,J.; Sharshov,K.; Shestopalov,A.; Gulyaeva,M.; Gao,G.F.; Chen,J.; Shi,Y.; Liu,W.J.; Chu,D.; Huang,Y.; Liu,Y.; Liu,L.; Chen,Q.; Shi,W.
A/chicken/Fujian/9.25_FZHX0036-C/2017	Chicken	Asia / China / Fujian Province	2017-09-25	EPI1820499|A/chicken/Fujian/9.25_FZHX0036-C/2017	EPI1822866|A/chicken/Fujian/9.25_FZHX0036-C/2017	Bi,Y.; Li,J.; Li,S.; Fu,G.; Jin,T.; Zhang,C.; Yang,Y.; Ma,Z.; Tian,W.; Xiao,S.; Li,L.; Yin,R.; Zhang,Y.; Wang,L.; Qin,Y.; Yao,Z.; Meng,F.; Hu,D.; Li,D.; Wong,G.; Liu,F.; Lv,N.; Fu,L.; Peng,Y.; Ma,J.; Sharshov,K.; Shestopalov,A.; Gulyaeva,M.; Gao,G.F.; Chen,J.; Shi,Y.; Liu,W.J.; Chu,D.; Huang,Y.; Liu,Y.; Liu,L.; Chen,Q.; Shi,W.
A/chicken/Fujian/9.25_FZHX0024-C/2017	Chicken	Asia / China / Fujian Province	2017-09-25	EPI1820497|A/chicken/Fujian/9.25_FZHX0024-C/2017	EPI1822864|A/chicken/Fujian/9.25_FZHX0024-C/2017	Bi,Y.; Li,J.; Li,S.; Fu,G.; Jin,T.; Zhang,C.; Yang,Y.; Ma,Z.; Tian,W.; Xiao,S.; Li,L.; Yin,R.; Zhang,Y.; Wang,L.; Qin,Y.; Yao,Z.; Meng,F.; Hu,D.; Li,D.; Wong,G.; Liu,F.; Lv,N.; Fu,L.; Peng,Y.; Ma,J.; Sharshov,K.; Shestopalov,A.; Gulyaeva,M.; Gao,G.F.; Chen,J.; Shi,Y.; Liu,W.J.; Chu,D.; Huang,Y.; Liu,Y.; Liu,L.; Chen,Q.; Shi,W.
A/chicken/Fujian/9.24_FZHX0099-O/2018	Chicken	Asia / China / Fujian Province	2018-09-24	EPI1820494|A/chicken/Fujian/9.24_FZHX0099-O/2018	EPI1822861|A/chicken/Fujian/9.24_FZHX0099-O/2018	Bi,Y.; Li,J.; Li,S.; Fu,G.; Jin,T.; Zhang,C.; Yang,Y.; Ma,Z.; Tian,W.; Xiao,S.; Li,L.; Yin,R.; Zhang,Y.; Wang,L.; Qin,Y.; Yao,Z.; Meng,F.; Hu,D.; Li,D.; Wong,G.; Liu,F.; Lv,N.; Fu,L.; Peng,Y.; Ma,J.; Sharshov,K.; Shestopalov,A.; Gulyaeva,M.; Gao,G.F.; Chen,J.; Shi,Y.; Liu,W.J.; Chu,D.; Huang,Y.; Liu,Y.; Liu,L.; Chen,Q.; Shi,W.
A/chicken/Fujian/8.24_FZHX0036-O/2017	Chicken	Asia / China / Fujian Province	2017-08-24	EPI1820490|A/chicken/Fujian/8.24_FZHX0036-O/2017	EPI1822857|A/chicken/Fujian/8.24_FZHX0036-O/2017	Bi,Y.; Li,J.; Li,S.; Fu,G.; Jin,T.; Zhang,C.; Yang,Y.; Ma,Z.; Tian,W.; Xiao,S.; Li,L.; Yin,R.; Zhang,Y.; Wang,L.; Qin,Y.; Yao,Z.; Meng,F.; Hu,D.; Li,D.; Wong,G.; Liu,F.; Lv,N.; Fu,L.; Peng,Y.; Ma,J.; Sharshov,K.; Shestopalov,A.; Gulyaeva,M.; Gao,G.F.; Chen,J.; Shi,Y.; Liu,W.J.; Chu,D.; Huang,Y.; Liu,Y.; Liu,L.; Chen,Q.; Shi,W.
A/chicken/Fujian/8.24_FZHX0032-O/2017	Chicken	Asia / China / Fujian Province	2017-08-24	EPI1820489|A/chicken/Fujian/8.24_FZHX0032-O/2017	EPI1822856|A/chicken/Fujian/8.24_FZHX0032-O/2017	Bi,Y.; Li,J.; Li,S.; Fu,G.; Jin,T.; Zhang,C.; Yang,Y.; Ma,Z.; Tian,W.; Xiao,S.; Li,L.; Yin,R.; Zhang,Y.; Wang,L.; Qin,Y.; Yao,Z.; Meng,F.; Hu,D.; Li,D.; Wong,G.; Liu,F.; Lv,N.; Fu,L.; Peng,Y.; Ma,J.; Sharshov,K.; Shestopalov,A.; Gulyaeva,M.; Gao,G.F.; Chen,J.; Shi,Y.; Liu,W.J.; Chu,D.; Huang,Y.; Liu,Y.; Liu,L.; Chen,Q.; Shi,W.
A/chicken/Fujian/8.24_FZHX0027-O/2017	Chicken	Asia / China / Fujian Province	2017-08-24	EPI1820488|A/chicken/Fujian/8.24_FZHX0027-O/2017	EPI1822855|A/chicken/Fujian/8.24_FZHX0027-O/2017	Bi,Y.; Li,J.; Li,S.; Fu,G.; Jin,T.; Zhang,C.; Yang,Y.; Ma,Z.; Tian,W.; Xiao,S.; Li,L.; Yin,R.; Zhang,Y.; Wang,L.; Qin,Y.; Yao,Z.; Meng,F.; Hu,D.; Li,D.; Wong,G.; Liu,F.; Lv,N.; Fu,L.; Peng,Y.; Ma,J.; Sharshov,K.; Shestopalov,A.; Gulyaeva,M.; Gao,G.F.; Chen,J.; Shi,Y.; Liu,W.J.; Chu,D.; Huang,Y.; Liu,Y.; Liu,L.; Chen,Q.; Shi,W.
A/chicken/Fujian/8.24_FZHX0026-O/2017	Chicken	Asia / China / Fujian Province	2017-08-24	EPI1820487|A/chicken/Fujian/8.24_FZHX0026-O/2017	EPI1822854|A/chicken/Fujian/8.24_FZHX0026-O/2017	Bi,Y.; Li,J.; Li,S.; Fu,G.; Jin,T.; Zhang,C.; Yang,Y.; Ma,Z.; Tian,W.; Xiao,S.; Li,L.; Yin,R.; Zhang,Y.; Wang,L.; Qin,Y.; Yao,Z.; Meng,F.; Hu,D.; Li,D.; Wong,G.; Liu,F.; Lv,N.; Fu,L.; Peng,Y.; Ma,J.; Sharshov,K.; Shestopalov,A.; Gulyaeva,M.; Gao,G.F.; Chen,J.; Shi,Y.; Liu,W.J.; Chu,D.; Huang,Y.; Liu,Y.; Liu,L.; Chen,Q.; Shi,W.
A/chicken/Fujian/8.24_FZHX0025-O/2017	Chicken	Asia / China / Fujian Province	2017-08-24	EPI1820486|A/chicken/Fujian/8.24_FZHX0025-O/2017	EPI1822853|A/chicken/Fujian/8.24_FZHX0025-O/2017	Bi,Y.; Li,J.; Li,S.; Fu,G.; Jin,T.; Zhang,C.; Yang,Y.; Ma,Z.; Tian,W.; Xiao,S.; Li,L.; Yin,R.; Zhang,Y.; Wang,L.; Qin,Y.; Yao,Z.; Meng,F.; Hu,D.; Li,D.; Wong,G.; Liu,F.; Lv,N.; Fu,L.; Peng,Y.; Ma,J.; Sharshov,K.; Shestopalov,A.; Gulyaeva,M.; Gao,G.F.; Chen,J.; Shi,Y.; Liu,W.J.; Chu,D.; Huang,Y.; Liu,Y.; Liu,L.; Chen,Q.; Shi,W.
A/chicken/Fujian/8.24_FZHX0024-O/2017	Chicken	Asia / China / Fujian Province	2017-08-24	EPI1820485|A/chicken/Fujian/8.24_FZHX0024-O/2017	EPI1822852|A/chicken/Fujian/8.24_FZHX0024-O/2017	Bi,Y.; Li,J.; Li,S.; Fu,G.; Jin,T.; Zhang,C.; Yang,Y.; Ma,Z.; Tian,W.; Xiao,S.; Li,L.; Yin,R.; Zhang,Y.; Wang,L.; Qin,Y.; Yao,Z.; Meng,F.; Hu,D.; Li,D.; Wong,G.; Liu,F.; Lv,N.; Fu,L.; Peng,Y.; Ma,J.; Sharshov,K.; Shestopalov,A.; Gulyaeva,M.; Gao,G.F.; Chen,J.; Shi,Y.; Liu,W.J.; Chu,D.; Huang,Y.; Liu,Y.; Liu,L.; Chen,Q.; Shi,W.
A/chicken/Fujian/8.24_FZHX0023-C/2017	Chicken	Asia / China / Fujian Province	2017-08-24	EPI1820484|A/chicken/Fujian/8.24_FZHX0023-C/2017	EPI1822851|A/chicken/Fujian/8.24_FZHX0023-C/2017	Bi,Y.; Li,J.; Li,S.; Fu,G.; Jin,T.; Zhang,C.; Yang,Y.; Ma,Z.; Tian,W.; Xiao,S.; Li,L.; Yin,R.; Zhang,Y.; Wang,L.; Qin,Y.; Yao,Z.; Meng,F.; Hu,D.; Li,D.; Wong,G.; Liu,F.; Lv,N.; Fu,L.; Peng,Y.; Ma,J.; Sharshov,K.; Shestopalov,A.; Gulyaeva,M.; Gao,G.F.; Chen,J.; Shi,Y.; Liu,W.J.; Chu,D.; Huang,Y.; Liu,Y.; Liu,L.; Chen,Q.; Shi,W.
A/chicken/Fujian/8.24_FZHX0021-O/2017	Chicken	Asia / China / Fujian Province	2017-08-24	EPI1820483|A/chicken/Fujian/8.24_FZHX0021-O/2017	EPI1822850|A/chicken/Fujian/8.24_FZHX0021-O/2017	Bi,Y.; Li,J.; Li,S.; Fu,G.; Jin,T.; Zhang,C.; Yang,Y.; Ma,Z.; Tian,W.; Xiao,S.; Li,L.; Yin,R.; Zhang,Y.; Wang,L.; Qin,Y.; Yao,Z.; Meng,F.; Hu,D.; Li,D.; Wong,G.; Liu,F.; Lv,N.; Fu,L.; Peng,Y.; Ma,J.; Sharshov,K.; Shestopalov,A.; Gulyaeva,M.; Gao,G.F.; Chen,J.; Shi,Y.; Liu,W.J.; Chu,D.; Huang,Y.; Liu,Y.; Liu,L.; Chen,Q.; Shi,W.
A/chicken/Fujian/8.24_FZHX0018-O/2017	Chicken	Asia / China / Fujian Province	2017-08-24	EPI1820481|A/chicken/Fujian/8.24_FZHX0018-O/2017	EPI1822848|A/chicken/Fujian/8.24_FZHX0018-O/2017	Bi,Y.; Li,J.; Li,S.; Fu,G.; Jin,T.; Zhang,C.; Yang,Y.; Ma,Z.; Tian,W.; Xiao,S.; Li,L.; Yin,R.; Zhang,Y.; Wang,L.; Qin,Y.; Yao,Z.; Meng,F.; Hu,D.; Li,D.; Wong,G.; Liu,F.; Lv,N.; Fu,L.; Peng,Y.; Ma,J.; Sharshov,K.; Shestopalov,A.; Gulyaeva,M.; Gao,G.F.; Chen,J.; Shi,Y.; Liu,W.J.; Chu,D.; Huang,Y.; Liu,Y.; Liu,L.; Chen,Q.; Shi,W.
A/chicken/Fujian/8.24_FZHX0016-O/2017	Chicken	Asia / China / Fujian Province	2017-08-24	EPI1820478|A/chicken/Fujian/8.24_FZHX0016-O/2017	EPI1822845|A/chicken/Fujian/8.24_FZHX0016-O/2017	Bi,Y.; Li,J.; Li,S.; Fu,G.; Jin,T.; Zhang,C.; Yang,Y.; Ma,Z.; Tian,W.; Xiao,S.; Li,L.; Yin,R.; Zhang,Y.; Wang,L.; Qin,Y.; Yao,Z.; Meng,F.; Hu,D.; Li,D.; Wong,G.; Liu,F.; Lv,N.; Fu,L.; Peng,Y.; Ma,J.; Sharshov,K.; Shestopalov,A.; Gulyaeva,M.; Gao,G.F.; Chen,J.; Shi,Y.; Liu,W.J.; Chu,D.; Huang,Y.; Liu,Y.; Liu,L.; Chen,Q.; Shi,W.
A/chicken/Fujian/8.24_FZHX0014-C/2017	Chicken	Asia / China / Fujian Province	2017-08-24	EPI1820477|A/chicken/Fujian/8.24_FZHX0014-C/2017	EPI1822844|A/chicken/Fujian/8.24_FZHX0014-C/2017	Bi,Y.; Li,J.; Li,S.; Fu,G.; Jin,T.; Zhang,C.; Yang,Y.; Ma,Z.; Tian,W.; Xiao,S.; Li,L.; Yin,R.; Zhang,Y.; Wang,L.; Qin,Y.; Yao,Z.; Meng,F.; Hu,D.; Li,D.; Wong,G.; Liu,F.; Lv,N.; Fu,L.; Peng,Y.; Ma,J.; Sharshov,K.; Shestopalov,A.; Gulyaeva,M.; Gao,G.F.; Chen,J.; Shi,Y.; Liu,W.J.; Chu,D.; Huang,Y.; Liu,Y.; Liu,L.; Chen,Q.; Shi,W.
A/chicken/Fujian/8.24_FZHX0012-C/2017	Chicken	Asia / China / Fujian Province	2017-08-24	EPI1820476|A/chicken/Fujian/8.24_FZHX0012-C/2017	EPI1822843|A/chicken/Fujian/8.24_FZHX0012-C/2017	Bi,Y.; Li,J.; Li,S.; Fu,G.; Jin,T.; Zhang,C.; Yang,Y.; Ma,Z.; Tian,W.; Xiao,S.; Li,L.; Yin,R.; Zhang,Y.; Wang,L.; Qin,Y.; Yao,Z.; Meng,F.; Hu,D.; Li,D.; Wong,G.; Liu,F.; Lv,N.; Fu,L.; Peng,Y.; Ma,J.; Sharshov,K.; Shestopalov,A.; Gulyaeva,M.; Gao,G.F.; Chen,J.; Shi,Y.; Liu,W.J.; Chu,D.; Huang,Y.; Liu,Y.; Liu,L.; Chen,Q.; Shi,W.
A/chicken/Fujian/7.20_FZHX0015-O/2017	Chicken	Asia / China / Fujian Province	2017-07-02	EPI1820475|A/chicken/Fujian/7.20_FZHX0015-O/2017	EPI1822842|A/chicken/Fujian/7.20_FZHX0015-O/2017	Bi,Y.; Li,J.; Li,S.; Fu,G.; Jin,T.; Zhang,C.; Yang,Y.; Ma,Z.; Tian,W.; Xiao,S.; Li,L.; Yin,R.; Zhang,Y.; Wang,L.; Qin,Y.; Yao,Z.; Meng,F.; Hu,D.; Li,D.; Wong,G.; Liu,F.; Lv,N.; Fu,L.; Peng,Y.; Ma,J.; Sharshov,K.; Shestopalov,A.; Gulyaeva,M.; Gao,G.F.; Chen,J.; Shi,Y.; Liu,W.J.; Chu,D.; Huang,Y.; Liu,Y.; Liu,L.; Chen,Q.; Shi,W.
A/chicken/Fujian/7.20_FZHX0013-O/2017	Chicken	Asia / China / Fujian Province	2017-07-02	EPI1820473|A/chicken/Fujian/7.20_FZHX0013-O/2017	EPI1822840|A/chicken/Fujian/7.20_FZHX0013-O/2017	Bi,Y.; Li,J.; Li,S.; Fu,G.; Jin,T.; Zhang,C.; Yang,Y.; Ma,Z.; Tian,W.; Xiao,S.; Li,L.; Yin,R.; Zhang,Y.; Wang,L.; Qin,Y.; Yao,Z.; Meng,F.; Hu,D.; Li,D.; Wong,G.; Liu,F.; Lv,N.; Fu,L.; Peng,Y.; Ma,J.; Sharshov,K.; Shestopalov,A.; Gulyaeva,M.; Gao,G.F.; Chen,J.; Shi,Y.; Liu,W.J.; Chu,D.; Huang,Y.; Liu,Y.; Liu,L.; Chen,Q.; Shi,W.
A/chicken/Fujian/6.22_FZHX0632-O/2017	Chicken	Asia / China / Fujian Province	2017-06-22	EPI1820472|A/chicken/Fujian/6.22_FZHX0632-O/2017	EPI1822838|A/chicken/Fujian/6.22_FZHX0632-O/2017	Bi,Y.; Li,J.; Li,S.; Fu,G.; Jin,T.; Zhang,C.; Yang,Y.; Ma,Z.; Tian,W.; Xiao,S.; Li,L.; Yin,R.; Zhang,Y.; Wang,L.; Qin,Y.; Yao,Z.; Meng,F.; Hu,D.; Li,D.; Wong,G.; Liu,F.; Lv,N.; Fu,L.; Peng,Y.; Ma,J.; Sharshov,K.; Shestopalov,A.; Gulyaeva,M.; Gao,G.F.; Chen,J.; Shi,Y.; Liu,W.J.; Chu,D.; Huang,Y.; Liu,Y.; Liu,L.; Chen,Q.; Shi,W.
A/chicken/Fujian/5.25_FZHX0646-C/2017	Chicken	Asia / China / Fujian Province	2017-05-25	EPI1820471|A/chicken/Fujian/5.25_FZHX0646-C/2017	EPI1822837|A/chicken/Fujian/5.25_FZHX0646-C/2017	Bi,Y.; Li,J.; Li,S.; Fu,G.; Jin,T.; Zhang,C.; Yang,Y.; Ma,Z.; Tian,W.; Xiao,S.; Li,L.; Yin,R.; Zhang,Y.; Wang,L.; Qin,Y.; Yao,Z.; Meng,F.; Hu,D.; Li,D.; Wong,G.; Liu,F.; Lv,N.; Fu,L.; Peng,Y.; Ma,J.; Sharshov,K.; Shestopalov,A.; Gulyaeva,M.; Gao,G.F.; Chen,J.; Shi,Y.; Liu,W.J.; Chu,D.; Huang,Y.; Liu,Y.; Liu,L.; Chen,Q.; Shi,W.
A/chicken/Fujian/4.23_FZHX0601-O/2017	Chicken	Asia / China / Fujian Province	2017-04-23	EPI1820470|A/chicken/Fujian/4.23_FZHX0601-O/2017	EPI1822836|A/chicken/Fujian/4.23_FZHX0601-O/2017	Bi,Y.; Li,J.; Li,S.; Fu,G.; Jin,T.; Zhang,C.; Yang,Y.; Ma,Z.; Tian,W.; Xiao,S.; Li,L.; Yin,R.; Zhang,Y.; Wang,L.; Qin,Y.; Yao,Z.; Meng,F.; Hu,D.; Li,D.; Wong,G.; Liu,F.; Lv,N.; Fu,L.; Peng,Y.; Ma,J.; Sharshov,K.; Shestopalov,A.; Gulyaeva,M.; Gao,G.F.; Chen,J.; Shi,Y.; Liu,W.J.; Chu,D.; Huang,Y.; Liu,Y.; Liu,L.; Chen,Q.; Shi,W.
A/chicken/Fujian/03.15_FZHX0030-C/2018	Chicken	Asia / China / Fujian Province	2018-03-15	EPI1820469|A/chicken/Fujian/03.15_FZHX0030-C/2018	EPI1822835|A/chicken/Fujian/03.15_FZHX0030-C/2018	Bi,Y.; Li,J.; Li,S.; Fu,G.; Jin,T.; Zhang,C.; Yang,Y.; Ma,Z.; Tian,W.; Xiao,S.; Li,L.; Yin,R.; Zhang,Y.; Wang,L.; Qin,Y.; Yao,Z.; Meng,F.; Hu,D.; Li,D.; Wong,G.; Liu,F.; Lv,N.; Fu,L.; Peng,Y.; Ma,J.; Sharshov,K.; Shestopalov,A.; Gulyaeva,M.; Gao,G.F.; Chen,J.; Shi,Y.; Liu,W.J.; Chu,D.; Huang,Y.; Liu,Y.; Liu,L.; Chen,Q.; Shi,W.
A/chicken/Fujian/10.23_FZHX0108-C/2018	Chicken	Asia / China / Fujian Province	2018-10-23	EPI1820462|A/chicken/Fujian/10.23_FZHX0108-C/2018	EPI1822826|A/chicken/Fujian/10.23_FZHX0108-C/2018	Bi,Y.; Li,J.; Li,S.; Fu,G.; Jin,T.; Zhang,C.; Yang,Y.; Ma,Z.; Tian,W.; Xiao,S.; Li,L.; Yin,R.; Zhang,Y.; Wang,L.; Qin,Y.; Yao,Z.; Meng,F.; Hu,D.; Li,D.; Wong,G.; Liu,F.; Lv,N.; Fu,L.; Peng,Y.; Ma,J.; Sharshov,K.; Shestopalov,A.; Gulyaeva,M.; Gao,G.F.; Chen,J.; Shi,Y.; Liu,W.J.; Chu,D.; Huang,Y.; Liu,Y.; Liu,L.; Chen,Q.; Shi,W.
A/chicken/Yunnan/12.22_DQXBL001-O/2018	Chicken	Asia / China / Yunnan Province	2018-12-22	EPI1820419|A/chicken/Yunnan/12.22_DQXBL001-O/2018	EPI1822782|A/chicken/Yunnan/12.22_DQXBL001-O/2018	Bi,Y.; Li,J.; Li,S.; Fu,G.; Jin,T.; Zhang,C.; Yang,Y.; Ma,Z.; Tian,W.; Xiao,S.; Li,L.; Yin,R.; Zhang,Y.; Wang,L.; Qin,Y.; Yao,Z.; Meng,F.; Hu,D.; Li,D.; Wong,G.; Liu,F.; Lv,N.; Fu,L.; Peng,Y.; Ma,J.; Sharshov,K.; Shestopalov,A.; Gulyaeva,M.; Gao,G.F.; Chen,J.; Shi,Y.; Liu,W.J.; Chu,D.; Huang,Y.; Liu,Y.; Liu,L.; Chen,Q.; Shi,W.
A/chicken/Shanxi/10.28_TGRL019-O/2017	Chicken	Asia / China / Shanxi Province	2017-10-28	EPI1820401|A/chicken/Shanxi/10.28_TGRL019-O/2017	EPI1822764|A/chicken/Shanxi/10.28_TGRL019-O/2017	Bi,Y.; Li,J.; Li,S.; Fu,G.; Jin,T.; Zhang,C.; Yang,Y.; Ma,Z.; Tian,W.; Xiao,S.; Li,L.; Yin,R.; Zhang,Y.; Wang,L.; Qin,Y.; Yao,Z.; Meng,F.; Hu,D.; Li,D.; Wong,G.; Liu,F.; Lv,N.; Fu,L.; Peng,Y.; Ma,J.; Sharshov,K.; Shestopalov,A.; Gulyaeva,M.; Gao,G.F.; Chen,J.; Shi,Y.; Liu,W.J.; Chu,D.; Huang,Y.; Liu,Y.; Liu,L.; Chen,Q.; Shi,W.
A/chicken/Shanxi/10.28_TGRL011-O/2017	Chicken	Asia / China / Shanxi Province	2017-10-28	EPI1820399|A/chicken/Shanxi/10.28_TGRL011-O/2017	EPI1822762|A/chicken/Shanxi/10.28_TGRL011-O/2017	Bi,Y.; Li,J.; Li,S.; Fu,G.; Jin,T.; Zhang,C.; Yang,Y.; Ma,Z.; Tian,W.; Xiao,S.; Li,L.; Yin,R.; Zhang,Y.; Wang,L.; Qin,Y.; Yao,Z.; Meng,F.; Hu,D.; Li,D.; Wong,G.; Liu,F.; Lv,N.; Fu,L.; Peng,Y.; Ma,J.; Sharshov,K.; Shestopalov,A.; Gulyaeva,M.; Gao,G.F.; Chen,J.; Shi,Y.; Liu,W.J.; Chu,D.; Huang,Y.; Liu,Y.; Liu,L.; Chen,Q.; Shi,W.
A/chicken/Shandong/5.28_TAWM023-C/2017	Chicken	Asia / China / Shandong Province	2017-05-28	EPI1820391|A/chicken/Shandong/5.28_TAWM023-C/2017	EPI1822755|A/chicken/Shandong/5.28_TAWM023-C/2017	Bi,Y.; Li,J.; Li,S.; Fu,G.; Jin,T.; Zhang,C.; Yang,Y.; Ma,Z.; Tian,W.; Xiao,S.; Li,L.; Yin,R.; Zhang,Y.; Wang,L.; Qin,Y.; Yao,Z.; Meng,F.; Hu,D.; Li,D.; Wong,G.; Liu,F.; Lv,N.; Fu,L.; Peng,Y.; Ma,J.; Sharshov,K.; Shestopalov,A.; Gulyaeva,M.; Gao,G.F.; Chen,J.; Shi,Y.; Liu,W.J.; Chu,D.; Huang,Y.; Liu,Y.; Liu,L.; Chen,Q.; Shi,W.
A/chicken/Anhui/8.28_YHZGS024-O/2018	Chicken	Asia / China / Anhui Province	2018-08-28	EPI1820387|A/chicken/Anhui/8.28_YHZGS024-O/2018	EPI1822751|A/chicken/Anhui/8.28_YHZGS024-O/2018	Bi,Y.; Li,J.; Li,S.; Fu,G.; Jin,T.; Zhang,C.; Yang,Y.; Ma,Z.; Tian,W.; Xiao,S.; Li,L.; Yin,R.; Zhang,Y.; Wang,L.; Qin,Y.; Yao,Z.; Meng,F.; Hu,D.; Li,D.; Wong,G.; Liu,F.; Lv,N.; Fu,L.; Peng,Y.; Ma,J.; Sharshov,K.; Shestopalov,A.; Gulyaeva,M.; Gao,G.F.; Chen,J.; Shi,Y.; Liu,W.J.; Chu,D.; Huang,Y.; Liu,Y.; Liu,L.; Chen,Q.; Shi,W.
A/chicken/Shanxi/7.30_TGRL012-O/2018	Chicken	Asia / China / Shanxi Province	2018-07-03	EPI1820384|A/chicken/Shanxi/7.30_TGRL012-O/2018	EPI1822748|A/chicken/Shanxi/7.30_TGRL012-O/2018	Bi,Y.; Li,J.; Li,S.; Fu,G.; Jin,T.; Zhang,C.; Yang,Y.; Ma,Z.; Tian,W.; Xiao,S.; Li,L.; Yin,R.; Zhang,Y.; Wang,L.; Qin,Y.; Yao,Z.; Meng,F.; Hu,D.; Li,D.; Wong,G.; Liu,F.; Lv,N.; Fu,L.; Peng,Y.; Ma,J.; Sharshov,K.; Shestopalov,A.; Gulyaeva,M.; Gao,G.F.; Chen,J.; Shi,Y.; Liu,W.J.; Chu,D.; Huang,Y.; Liu,Y.; Liu,L.; Chen,Q.; Shi,W.
A/chicken/Shanxi/11.30_TGRL014-O/2017	Chicken	Asia / China / Shanxi Province	2017-11-03	EPI1820383|A/chicken/Shanxi/11.30_TGRL014-O/2017	EPI1822747|A/chicken/Shanxi/11.30_TGRL014-O/2017	Bi,Y.; Li,J.; Li,S.; Fu,G.; Jin,T.; Zhang,C.; Yang,Y.; Ma,Z.; Tian,W.; Xiao,S.; Li,L.; Yin,R.; Zhang,Y.; Wang,L.; Qin,Y.; Yao,Z.; Meng,F.; Hu,D.; Li,D.; Wong,G.; Liu,F.; Lv,N.; Fu,L.; Peng,Y.; Ma,J.; Sharshov,K.; Shestopalov,A.; Gulyaeva,M.; Gao,G.F.; Chen,J.; Shi,Y.; Liu,W.J.; Chu,D.; Huang,Y.; Liu,Y.; Liu,L.; Chen,Q.; Shi,W.
A/chicken/Shanxi/7.28_TGRL011-O/2017	Chicken	Asia / China / Shanxi Province	2017-07-28	EPI1820382|A/chicken/Shanxi/7.28_TGRL011-O/2017	EPI1822746|A/chicken/Shanxi/7.28_TGRL011-O/2017	Bi,Y.; Li,J.; Li,S.; Fu,G.; Jin,T.; Zhang,C.; Yang,Y.; Ma,Z.; Tian,W.; Xiao,S.; Li,L.; Yin,R.; Zhang,Y.; Wang,L.; Qin,Y.; Yao,Z.; Meng,F.; Hu,D.; Li,D.; Wong,G.; Liu,F.; Lv,N.; Fu,L.; Peng,Y.; Ma,J.; Sharshov,K.; Shestopalov,A.; Gulyaeva,M.; Gao,G.F.; Chen,J.; Shi,Y.; Liu,W.J.; Chu,D.; Huang,Y.; Liu,Y.; Liu,L.; Chen,Q.; Shi,W.
A/chicken/Shanxi/11.30_TGRL013-O/2017	Chicken	Asia / China / Shanxi Province	2017-11-03	EPI1820381|A/chicken/Shanxi/11.30_TGRL013-O/2017	EPI1822745|A/chicken/Shanxi/11.30_TGRL013-O/2017	Bi,Y.; Li,J.; Li,S.; Fu,G.; Jin,T.; Zhang,C.; Yang,Y.; Ma,Z.; Tian,W.; Xiao,S.; Li,L.; Yin,R.; Zhang,Y.; Wang,L.; Qin,Y.; Yao,Z.; Meng,F.; Hu,D.; Li,D.; Wong,G.; Liu,F.; Lv,N.; Fu,L.; Peng,Y.; Ma,J.; Sharshov,K.; Shestopalov,A.; Gulyaeva,M.; Gao,G.F.; Chen,J.; Shi,Y.; Liu,W.J.; Chu,D.; Huang,Y.; Liu,Y.; Liu,L.; Chen,Q.; Shi,W.
A/chicken/Shanxi/11.30_TGRL012-O/2017	Chicken	Asia / China / Shanxi Province	2017-11-03	EPI1820380|A/chicken/Shanxi/11.30_TGRL012-O/2017	EPI1822744|A/chicken/Shanxi/11.30_TGRL012-O/2017	Bi,Y.; Li,J.; Li,S.; Fu,G.; Jin,T.; Zhang,C.; Yang,Y.; Ma,Z.; Tian,W.; Xiao,S.; Li,L.; Yin,R.; Zhang,Y.; Wang,L.; Qin,Y.; Yao,Z.; Meng,F.; Hu,D.; Li,D.; Wong,G.; Liu,F.; Lv,N.; Fu,L.; Peng,Y.; Ma,J.; Sharshov,K.; Shestopalov,A.; Gulyaeva,M.; Gao,G.F.; Chen,J.; Shi,Y.; Liu,W.J.; Chu,D.; Huang,Y.; Liu,Y.; Liu,L.; Chen,Q.; Shi,W.
A/chicken/Shanxi/11.30_TGRL011-O/2017	Chicken	Asia / China / Shanxi Province	2017-11-03	EPI1820379|A/chicken/Shanxi/11.30_TGRL011-O/2017	EPI1822743|A/chicken/Shanxi/11.30_TGRL011-O/2017	Bi,Y.; Li,J.; Li,S.; Fu,G.; Jin,T.; Zhang,C.; Yang,Y.; Ma,Z.; Tian,W.; Xiao,S.; Li,L.; Yin,R.; Zhang,Y.; Wang,L.; Qin,Y.; Yao,Z.; Meng,F.; Hu,D.; Li,D.; Wong,G.; Liu,F.; Lv,N.; Fu,L.; Peng,Y.; Ma,J.; Sharshov,K.; Shestopalov,A.; Gulyaeva,M.; Gao,G.F.; Chen,J.; Shi,Y.; Liu,W.J.; Chu,D.; Huang,Y.; Liu,Y.; Liu,L.; Chen,Q.; Shi,W.
A/chicken/Shanxi/10.28_TGRL012-O/2017	Chicken	Asia / China / Shanxi Province	2017-10-28	EPI1820377|A/chicken/Shanxi/10.28_TGRL012-O/2017	EPI1822741|A/chicken/Shanxi/10.28_TGRL012-O/2017	Bi,Y.; Li,J.; Li,S.; Fu,G.; Jin,T.; Zhang,C.; Yang,Y.; Ma,Z.; Tian,W.; Xiao,S.; Li,L.; Yin,R.; Zhang,Y.; Wang,L.; Qin,Y.; Yao,Z.; Meng,F.; Hu,D.; Li,D.; Wong,G.; Liu,F.; Lv,N.; Fu,L.; Peng,Y.; Ma,J.; Sharshov,K.; Shestopalov,A.; Gulyaeva,M.; Gao,G.F.; Chen,J.; Shi,Y.; Liu,W.J.; Chu,D.; Huang,Y.; Liu,Y.; Liu,L.; Chen,Q.; Shi,W.
A/chicken/Qinghai/9.05_XNXG005-O/2018	Chicken	Asia / China / Qinghai Province	2018-09-05	EPI1820375|A/chicken/Qinghai/9.05_XNXG005-O/2018	EPI1822739|A/chicken/Qinghai/9.05_XNXG005-O/2018	Bi,Y.; Li,J.; Li,S.; Fu,G.; Jin,T.; Zhang,C.; Yang,Y.; Ma,Z.; Tian,W.; Xiao,S.; Li,L.; Yin,R.; Zhang,Y.; Wang,L.; Qin,Y.; Yao,Z.; Meng,F.; Hu,D.; Li,D.; Wong,G.; Liu,F.; Lv,N.; Fu,L.; Peng,Y.; Ma,J.; Sharshov,K.; Shestopalov,A.; Gulyaeva,M.; Gao,G.F.; Chen,J.; Shi,Y.; Liu,W.J.; Chu,D.; Huang,Y.; Liu,Y.; Liu,L.; Chen,Q.; Shi,W.
A/chicken/Zhejiang/7.23_HZBX007-C/2018	Chicken	Asia / China / Zhejiang Province	2018-07-23	EPI1820374|A/chicken/Zhejiang/7.23_HZBX007-C/2018	EPI1822738|A/chicken/Zhejiang/7.23_HZBX007-C/2018	Bi,Y.; Li,J.; Li,S.; Fu,G.; Jin,T.; Zhang,C.; Yang,Y.; Ma,Z.; Tian,W.; Xiao,S.; Li,L.; Yin,R.; Zhang,Y.; Wang,L.; Qin,Y.; Yao,Z.; Meng,F.; Hu,D.; Li,D.; Wong,G.; Liu,F.; Lv,N.; Fu,L.; Peng,Y.; Ma,J.; Sharshov,K.; Shestopalov,A.; Gulyaeva,M.; Gao,G.F.; Chen,J.; Shi,Y.; Liu,W.J.; Chu,D.; Huang,Y.; Liu,Y.; Liu,L.; Chen,Q.; Shi,W.
A/chicken/Zhejiang/7.23_HZBX003-C/2018	Chicken	Asia / China / Zhejiang Province	2018-07-23	EPI1820373|A/chicken/Zhejiang/7.23_HZBX003-C/2018	EPI1822737|A/chicken/Zhejiang/7.23_HZBX003-C/2018	Bi,Y.; Li,J.; Li,S.; Fu,G.; Jin,T.; Zhang,C.; Yang,Y.; Ma,Z.; Tian,W.; Xiao,S.; Li,L.; Yin,R.; Zhang,Y.; Wang,L.; Qin,Y.; Yao,Z.; Meng,F.; Hu,D.; Li,D.; Wong,G.; Liu,F.; Lv,N.; Fu,L.; Peng,Y.; Ma,J.; Sharshov,K.; Shestopalov,A.; Gulyaeva,M.; Gao,G.F.; Chen,J.; Shi,Y.; Liu,W.J.; Chu,D.; Huang,Y.; Liu,Y.; Liu,L.; Chen,Q.; Shi,W.
A/chicken/Zhejiang/7.23_HZBX017-O/2018	Chicken	Asia / China / Zhejiang Province	2018-07-23	EPI1820372|A/chicken/Zhejiang/7.23_HZBX017-O/2018	EPI1822736|A/chicken/Zhejiang/7.23_HZBX017-O/2018	Bi,Y.; Li,J.; Li,S.; Fu,G.; Jin,T.; Zhang,C.; Yang,Y.; Ma,Z.; Tian,W.; Xiao,S.; Li,L.; Yin,R.; Zhang,Y.; Wang,L.; Qin,Y.; Yao,Z.; Meng,F.; Hu,D.; Li,D.; Wong,G.; Liu,F.; Lv,N.; Fu,L.; Peng,Y.; Ma,J.; Sharshov,K.; Shestopalov,A.; Gulyaeva,M.; Gao,G.F.; Chen,J.; Shi,Y.; Liu,W.J.; Chu,D.; Huang,Y.; Liu,Y.; Liu,L.; Chen,Q.; Shi,W.
A/chicken/Zhejiang/7.23_HZBX016-O/2018	Chicken	Asia / China / Zhejiang Province	2018-07-23	EPI1820371|A/chicken/Zhejiang/7.23_HZBX016-O/2018	EPI1822735|A/chicken/Zhejiang/7.23_HZBX016-O/2018	Bi,Y.; Li,J.; Li,S.; Fu,G.; Jin,T.; Zhang,C.; Yang,Y.; Ma,Z.; Tian,W.; Xiao,S.; Li,L.; Yin,R.; Zhang,Y.; Wang,L.; Qin,Y.; Yao,Z.; Meng,F.; Hu,D.; Li,D.; Wong,G.; Liu,F.; Lv,N.; Fu,L.; Peng,Y.; Ma,J.; Sharshov,K.; Shestopalov,A.; Gulyaeva,M.; Gao,G.F.; Chen,J.; Shi,Y.; Liu,W.J.; Chu,D.; Huang,Y.; Liu,Y.; Liu,L.; Chen,Q.; Shi,W.
A/chicken/Zhejiang/7.23_HZBX015-O/2018	Chicken	Asia / China / Zhejiang Province	2018-07-23	EPI1820370|A/chicken/Zhejiang/7.23_HZBX015-O/2018	EPI1822734|A/chicken/Zhejiang/7.23_HZBX015-O/2018	Bi,Y.; Li,J.; Li,S.; Fu,G.; Jin,T.; Zhang,C.; Yang,Y.; Ma,Z.; Tian,W.; Xiao,S.; Li,L.; Yin,R.; Zhang,Y.; Wang,L.; Qin,Y.; Yao,Z.; Meng,F.; Hu,D.; Li,D.; Wong,G.; Liu,F.; Lv,N.; Fu,L.; Peng,Y.; Ma,J.; Sharshov,K.; Shestopalov,A.; Gulyaeva,M.; Gao,G.F.; Chen,J.; Shi,Y.; Liu,W.J.; Chu,D.; Huang,Y.; Liu,Y.; Liu,L.; Chen,Q.; Shi,W.
A/chicken/Zhejiang/7.23_HZBX013-O/2018	Chicken	Asia / China / Zhejiang Province	2018-07-23	EPI1820368|A/chicken/Zhejiang/7.23_HZBX013-O/2018	EPI1822732|A/chicken/Zhejiang/7.23_HZBX013-O/2018	Bi,Y.; Li,J.; Li,S.; Fu,G.; Jin,T.; Zhang,C.; Yang,Y.; Ma,Z.; Tian,W.; Xiao,S.; Li,L.; Yin,R.; Zhang,Y.; Wang,L.; Qin,Y.; Yao,Z.; Meng,F.; Hu,D.; Li,D.; Wong,G.; Liu,F.; Lv,N.; Fu,L.; Peng,Y.; Ma,J.; Sharshov,K.; Shestopalov,A.; Gulyaeva,M.; Gao,G.F.; Chen,J.; Shi,Y.; Liu,W.J.; Chu,D.; Huang,Y.; Liu,Y.; Liu,L.; Chen,Q.; Shi,W.
A/chicken/Zhejiang/7.23_HZBX009-O/2018	Chicken	Asia / China / Zhejiang Province	2018-07-23	EPI1820367|A/chicken/Zhejiang/7.23_HZBX009-O/2018	EPI1822731|A/chicken/Zhejiang/7.23_HZBX009-O/2018	Bi,Y.; Li,J.; Li,S.; Fu,G.; Jin,T.; Zhang,C.; Yang,Y.; Ma,Z.; Tian,W.; Xiao,S.; Li,L.; Yin,R.; Zhang,Y.; Wang,L.; Qin,Y.; Yao,Z.; Meng,F.; Hu,D.; Li,D.; Wong,G.; Liu,F.; Lv,N.; Fu,L.; Peng,Y.; Ma,J.; Sharshov,K.; Shestopalov,A.; Gulyaeva,M.; Gao,G.F.; Chen,J.; Shi,Y.; Liu,W.J.; Chu,D.; Huang,Y.; Liu,Y.; Liu,L.; Chen,Q.; Shi,W.
A/chicken/Zhejiang/7.23_HZBX007-O/2018	Chicken	Asia / China / Zhejiang Province	2018-07-23	EPI1820366|A/chicken/Zhejiang/7.23_HZBX007-O/2018	EPI1822730|A/chicken/Zhejiang/7.23_HZBX007-O/2018	Bi,Y.; Li,J.; Li,S.; Fu,G.; Jin,T.; Zhang,C.; Yang,Y.; Ma,Z.; Tian,W.; Xiao,S.; Li,L.; Yin,R.; Zhang,Y.; Wang,L.; Qin,Y.; Yao,Z.; Meng,F.; Hu,D.; Li,D.; Wong,G.; Liu,F.; Lv,N.; Fu,L.; Peng,Y.; Ma,J.; Sharshov,K.; Shestopalov,A.; Gulyaeva,M.; Gao,G.F.; Chen,J.; Shi,Y.; Liu,W.J.; Chu,D.; Huang,Y.; Liu,Y.; Liu,L.; Chen,Q.; Shi,W.
A/chicken/Zhejiang/7.23_HZBX005-O/2018	Chicken	Asia / China / Zhejiang Province	2018-07-23	EPI1820365|A/chicken/Zhejiang/7.23_HZBX005-O/2018	EPI1822729|A/chicken/Zhejiang/7.23_HZBX005-O/2018	Bi,Y.; Li,J.; Li,S.; Fu,G.; Jin,T.; Zhang,C.; Yang,Y.; Ma,Z.; Tian,W.; Xiao,S.; Li,L.; Yin,R.; Zhang,Y.; Wang,L.; Qin,Y.; Yao,Z.; Meng,F.; Hu,D.; Li,D.; Wong,G.; Liu,F.; Lv,N.; Fu,L.; Peng,Y.; Ma,J.; Sharshov,K.; Shestopalov,A.; Gulyaeva,M.; Gao,G.F.; Chen,J.; Shi,Y.; Liu,W.J.; Chu,D.; Huang,Y.; Liu,Y.; Liu,L.; Chen,Q.; Shi,W.
A/chicken/Zhejiang/7.23_HZBX004-O/2018	Chicken	Asia / China / Zhejiang Province	2018-07-23	EPI1820364|A/chicken/Zhejiang/7.23_HZBX004-O/2018	EPI1822728|A/chicken/Zhejiang/7.23_HZBX004-O/2018	Bi,Y.; Li,J.; Li,S.; Fu,G.; Jin,T.; Zhang,C.; Yang,Y.; Ma,Z.; Tian,W.; Xiao,S.; Li,L.; Yin,R.; Zhang,Y.; Wang,L.; Qin,Y.; Yao,Z.; Meng,F.; Hu,D.; Li,D.; Wong,G.; Liu,F.; Lv,N.; Fu,L.; Peng,Y.; Ma,J.; Sharshov,K.; Shestopalov,A.; Gulyaeva,M.; Gao,G.F.; Chen,J.; Shi,Y.; Liu,W.J.; Chu,D.; Huang,Y.; Liu,Y.; Liu,L.; Chen,Q.; Shi,W.
A/chicken/Zhejiang/7.23_HZBX002-O/2018	Chicken	Asia / China / Zhejiang Province	2018-07-23	EPI1820363|A/chicken/Zhejiang/7.23_HZBX002-O/2018	EPI1822727|A/chicken/Zhejiang/7.23_HZBX002-O/2018	Bi,Y.; Li,J.; Li,S.; Fu,G.; Jin,T.; Zhang,C.; Yang,Y.; Ma,Z.; Tian,W.; Xiao,S.; Li,L.; Yin,R.; Zhang,Y.; Wang,L.; Qin,Y.; Yao,Z.; Meng,F.; Hu,D.; Li,D.; Wong,G.; Liu,F.; Lv,N.; Fu,L.; Peng,Y.; Ma,J.; Sharshov,K.; Shestopalov,A.; Gulyaeva,M.; Gao,G.F.; Chen,J.; Shi,Y.; Liu,W.J.; Chu,D.; Huang,Y.; Liu,Y.; Liu,L.; Chen,Q.; Shi,W.
A/chicken/Zhejiang/7.23_HZBX001-O/2018	Chicken	Asia / China / Zhejiang Province	2018-07-23	EPI1820362|A/chicken/Zhejiang/7.23_HZBX001-O/2018	EPI1822726|A/chicken/Zhejiang/7.23_HZBX001-O/2018	Bi,Y.; Li,J.; Li,S.; Fu,G.; Jin,T.; Zhang,C.; Yang,Y.; Ma,Z.; Tian,W.; Xiao,S.; Li,L.; Yin,R.; Zhang,Y.; Wang,L.; Qin,Y.; Yao,Z.; Meng,F.; Hu,D.; Li,D.; Wong,G.; Liu,F.; Lv,N.; Fu,L.; Peng,Y.; Ma,J.; Sharshov,K.; Shestopalov,A.; Gulyaeva,M.; Gao,G.F.; Chen,J.; Shi,Y.; Liu,W.J.; Chu,D.; Huang,Y.; Liu,Y.; Liu,L.; Chen,Q.; Shi,W.
A/chicken/Jiangxi/2.16_SRGFYK072-C/2017	Chicken	Asia / China / Jiangxi Province	2017-02-16	EPI1820328|A/chicken/Jiangxi/2.16_SRGFYK072-C/2017	EPI1822691|A/chicken/Jiangxi/2.16_SRGFYK072-C/2017	Bi,Y.; Li,J.; Li,S.; Fu,G.; Jin,T.; Zhang,C.; Yang,Y.; Ma,Z.; Tian,W.; Xiao,S.; Li,L.; Yin,R.; Zhang,Y.; Wang,L.; Qin,Y.; Yao,Z.; Meng,F.; Hu,D.; Li,D.; Wong,G.; Liu,F.; Lv,N.; Fu,L.; Peng,Y.; Ma,J.; Sharshov,K.; Shestopalov,A.; Gulyaeva,M.; Gao,G.F.; Chen,J.; Shi,Y.; Liu,W.J.; Chu,D.; Huang,Y.; Liu,Y.; Liu,L.; Chen,Q.; Shi,W.
A/chicken/Guangdong/7.20_DGCP045-O/2017	Chicken	Asia / China / Guangdong Province	2017-07-02	EPI1820319|A/chicken/Guangdong/7.20_DGCP045-O/2017	EPI1822682|A/chicken/Guangdong/7.20_DGCP045-O/2017	Bi,Y.; Li,J.; Li,S.; Fu,G.; Jin,T.; Zhang,C.; Yang,Y.; Ma,Z.; Tian,W.; Xiao,S.; Li,L.; Yin,R.; Zhang,Y.; Wang,L.; Qin,Y.; Yao,Z.; Meng,F.; Hu,D.; Li,D.; Wong,G.; Liu,F.; Lv,N.; Fu,L.; Peng,Y.; Ma,J.; Sharshov,K.; Shestopalov,A.; Gulyaeva,M.; Gao,G.F.; Chen,J.; Shi,Y.; Liu,W.J.; Chu,D.; Huang,Y.; Liu,Y.; Liu,L.; Chen,Q.; Shi,W.
A/chicken/Fujian/3.15_FZHX0028-C/2018	Chicken	Asia / China / Fujian Province	2018-03-15	EPI1820302|A/chicken/Fujian/3.15_FZHX0028-C/2018	EPI1822665|A/chicken/Fujian/3.15_FZHX0028-C/2018	Bi,Y.; Li,J.; Li,S.; Fu,G.; Jin,T.; Zhang,C.; Yang,Y.; Ma,Z.; Tian,W.; Xiao,S.; Li,L.; Yin,R.; Zhang,Y.; Wang,L.; Qin,Y.; Yao,Z.; Meng,F.; Hu,D.; Li,D.; Wong,G.; Liu,F.; Lv,N.; Fu,L.; Peng,Y.; Ma,J.; Sharshov,K.; Shestopalov,A.; Gulyaeva,M.; Gao,G.F.; Chen,J.; Shi,Y.; Liu,W.J.; Chu,D.; Huang,Y.; Liu,Y.; Liu,L.; Chen,Q.; Shi,W.
A/chicken/Fujian/3.15_FZHX0027-C/2018	Chicken	Asia / China / Fujian Province	2018-03-15	EPI1820301|A/chicken/Fujian/3.15_FZHX0027-C/2018	EPI1822664|A/chicken/Fujian/3.15_FZHX0027-C/2018	Bi,Y.; Li,J.; Li,S.; Fu,G.; Jin,T.; Zhang,C.; Yang,Y.; Ma,Z.; Tian,W.; Xiao,S.; Li,L.; Yin,R.; Zhang,Y.; Wang,L.; Qin,Y.; Yao,Z.; Meng,F.; Hu,D.; Li,D.; Wong,G.; Liu,F.; Lv,N.; Fu,L.; Peng,Y.; Ma,J.; Sharshov,K.; Shestopalov,A.; Gulyaeva,M.; Gao,G.F.; Chen,J.; Shi,Y.; Liu,W.J.; Chu,D.; Huang,Y.; Liu,Y.; Liu,L.; Chen,Q.; Shi,W.
A/chicken/Fujian/3.15_FZHX0025-O/2018	Chicken	Asia / China / Fujian Province	2018-03-15	EPI1820293|A/chicken/Fujian/3.15_FZHX0025-O/2018	EPI1822654|A/chicken/Fujian/3.15_FZHX0025-O/2018	Bi,Y.; Li,J.; Li,S.; Fu,G.; Jin,T.; Zhang,C.; Yang,Y.; Ma,Z.; Tian,W.; Xiao,S.; Li,L.; Yin,R.; Zhang,Y.; Wang,L.; Qin,Y.; Yao,Z.; Meng,F.; Hu,D.; Li,D.; Wong,G.; Liu,F.; Lv,N.; Fu,L.; Peng,Y.; Ma,J.; Sharshov,K.; Shestopalov,A.; Gulyaeva,M.; Gao,G.F.; Chen,J.; Shi,Y.; Liu,W.J.; Chu,D.; Huang,Y.; Liu,Y.; Liu,L.; Chen,Q.; Shi,W.
A/chicken/Fujian/3.15_FZHX0019-O/2018	Chicken	Asia / China / Fujian Province	2018-03-15	EPI1820290|A/chicken/Fujian/3.15_FZHX0019-O/2018	EPI1822652|A/chicken/Fujian/3.15_FZHX0019-O/2018	Bi,Y.; Li,J.; Li,S.; Fu,G.; Jin,T.; Zhang,C.; Yang,Y.; Ma,Z.; Tian,W.; Xiao,S.; Li,L.; Yin,R.; Zhang,Y.; Wang,L.; Qin,Y.; Yao,Z.; Meng,F.; Hu,D.; Li,D.; Wong,G.; Liu,F.; Lv,N.; Fu,L.; Peng,Y.; Ma,J.; Sharshov,K.; Shestopalov,A.; Gulyaeva,M.; Gao,G.F.; Chen,J.; Shi,Y.; Liu,W.J.; Chu,D.; Huang,Y.; Liu,Y.; Liu,L.; Chen,Q.; Shi,W.
A/chicken/Fujian/3.15_FZHX0018-O/2018	Chicken	Asia / China / Fujian Province	2018-03-15	EPI1820289|A/chicken/Fujian/3.15_FZHX0018-O/2018	EPI1822651|A/chicken/Fujian/3.15_FZHX0018-O/2018	Bi,Y.; Li,J.; Li,S.; Fu,G.; Jin,T.; Zhang,C.; Yang,Y.; Ma,Z.; Tian,W.; Xiao,S.; Li,L.; Yin,R.; Zhang,Y.; Wang,L.; Qin,Y.; Yao,Z.; Meng,F.; Hu,D.; Li,D.; Wong,G.; Liu,F.; Lv,N.; Fu,L.; Peng,Y.; Ma,J.; Sharshov,K.; Shestopalov,A.; Gulyaeva,M.; Gao,G.F.; Chen,J.; Shi,Y.; Liu,W.J.; Chu,D.; Huang,Y.; Liu,Y.; Liu,L.; Chen,Q.; Shi,W.
A/chicken/Fujian/3.15_FZHX0013-O/2018	Chicken	Asia / China / Fujian Province	2018-03-15	EPI1820287|A/chicken/Fujian/3.15_FZHX0013-O/2018	EPI1822649|A/chicken/Fujian/3.15_FZHX0013-O/2018	Bi,Y.; Li,J.; Li,S.; Fu,G.; Jin,T.; Zhang,C.; Yang,Y.; Ma,Z.; Tian,W.; Xiao,S.; Li,L.; Yin,R.; Zhang,Y.; Wang,L.; Qin,Y.; Yao,Z.; Meng,F.; Hu,D.; Li,D.; Wong,G.; Liu,F.; Lv,N.; Fu,L.; Peng,Y.; Ma,J.; Sharshov,K.; Shestopalov,A.; Gulyaeva,M.; Gao,G.F.; Chen,J.; Shi,Y.; Liu,W.J.; Chu,D.; Huang,Y.; Liu,Y.; Liu,L.; Chen,Q.; Shi,W.
A/chicken/Fujian/1.25_FZHX0008-O/2018	Chicken	Asia / China / Fujian Province	2018-01-25	EPI1820284|A/chicken/Fujian/1.25_FZHX0008-O/2018	EPI1822648|A/chicken/Fujian/1.25_FZHX0008-O/2018	Bi,Y.; Li,J.; Li,S.; Fu,G.; Jin,T.; Zhang,C.; Yang,Y.; Ma,Z.; Tian,W.; Xiao,S.; Li,L.; Yin,R.; Zhang,Y.; Wang,L.; Qin,Y.; Yao,Z.; Meng,F.; Hu,D.; Li,D.; Wong,G.; Liu,F.; Lv,N.; Fu,L.; Peng,Y.; Ma,J.; Sharshov,K.; Shestopalov,A.; Gulyaeva,M.; Gao,G.F.; Chen,J.; Shi,Y.; Liu,W.J.; Chu,D.; Huang,Y.; Liu,Y.; Liu,L.; Chen,Q.; Shi,W.
A/chicken/Fujian/1.17_FZHX0117-O/2017	Chicken	Asia / China / Fujian Province	2017-01-17	EPI1820264|A/chicken/Fujian/1.17_FZHX0117-O/2017	EPI1822626|A/chicken/Fujian/1.17_FZHX0117-O/2017	Bi,Y.; Li,J.; Li,S.; Fu,G.; Jin,T.; Zhang,C.; Yang,Y.; Ma,Z.; Tian,W.; Xiao,S.; Li,L.; Yin,R.; Zhang,Y.; Wang,L.; Qin,Y.; Yao,Z.; Meng,F.; Hu,D.; Li,D.; Wong,G.; Liu,F.; Lv,N.; Fu,L.; Peng,Y.; Ma,J.; Sharshov,K.; Shestopalov,A.; Gulyaeva,M.; Gao,G.F.; Chen,J.; Shi,Y.; Liu,W.J.; Chu,D.; Huang,Y.; Liu,Y.; Liu,L.; Chen,Q.; Shi,W.
A/chicken/Xinjiang/10.29_WLMQXL012-C/2017	Chicken	Asia / China / Xinjiang Uyghur Autonomous Region	2017-10-29	EPI1820244|A/chicken/Xinjiang/10.29_WLMQXL012-C/2017	EPI1822606|A/chicken/Xinjiang/10.29_WLMQXL012-C/2017	Bi,Y.; Li,J.; Li,S.; Fu,G.; Jin,T.; Zhang,C.; Yang,Y.; Ma,Z.; Tian,W.; Xiao,S.; Li,L.; Yin,R.; Zhang,Y.; Wang,L.; Qin,Y.; Yao,Z.; Meng,F.; Hu,D.; Li,D.; Wong,G.; Liu,F.; Lv,N.; Fu,L.; Peng,Y.; Ma,J.; Sharshov,K.; Shestopalov,A.; Gulyaeva,M.; Gao,G.F.; Chen,J.; Shi,Y.; Liu,W.J.; Chu,D.; Huang,Y.; Liu,Y.; Liu,L.; Chen,Q.; Shi,W.
A/chicken/Yunnan/4.26_DQXBL001-O/2017	Chicken	Asia / China / Yunnan Province	2017-04-26	EPI1820239|A/chicken/Yunnan/4.26_DQXBL001-O/2017	EPI1822601|A/chicken/Yunnan/4.26_DQXBL001-O/2017	Bi,Y.; Li,J.; Li,S.; Fu,G.; Jin,T.; Zhang,C.; Yang,Y.; Ma,Z.; Tian,W.; Xiao,S.; Li,L.; Yin,R.; Zhang,Y.; Wang,L.; Qin,Y.; Yao,Z.; Meng,F.; Hu,D.; Li,D.; Wong,G.; Liu,F.; Lv,N.; Fu,L.; Peng,Y.; Ma,J.; Sharshov,K.; Shestopalov,A.; Gulyaeva,M.; Gao,G.F.; Chen,J.; Shi,Y.; Liu,W.J.; Chu,D.; Huang,Y.; Liu,Y.; Liu,L.; Chen,Q.; Shi,W.
A/chicken/Shanxi/12.27_TGRL020-O/2018	Chicken	Asia / China / Shanxi Province	2018-12-27	EPI1820228|A/chicken/Shanxi/12.27_TGRL020-O/2018	EPI1822590|A/chicken/Shanxi/12.27_TGRL020-O/2018	Bi,Y.; Li,J.; Li,S.; Fu,G.; Jin,T.; Zhang,C.; Yang,Y.; Ma,Z.; Tian,W.; Xiao,S.; Li,L.; Yin,R.; Zhang,Y.; Wang,L.; Qin,Y.; Yao,Z.; Meng,F.; Hu,D.; Li,D.; Wong,G.; Liu,F.; Lv,N.; Fu,L.; Peng,Y.; Ma,J.; Sharshov,K.; Shestopalov,A.; Gulyaeva,M.; Gao,G.F.; Chen,J.; Shi,Y.; Liu,W.J.; Chu,D.; Huang,Y.; Liu,Y.; Liu,L.; Chen,Q.; Shi,W.
A/chicken/Shanxi/12.27_TGRL019-O/2018	Chicken	Asia / China / Shanxi Province	2018-12-27	EPI1820227|A/chicken/Shanxi/12.27_TGRL019-O/2018	EPI1822589|A/chicken/Shanxi/12.27_TGRL019-O/2018	Bi,Y.; Li,J.; Li,S.; Fu,G.; Jin,T.; Zhang,C.; Yang,Y.; Ma,Z.; Tian,W.; Xiao,S.; Li,L.; Yin,R.; Zhang,Y.; Wang,L.; Qin,Y.; Yao,Z.; Meng,F.; Hu,D.; Li,D.; Wong,G.; Liu,F.; Lv,N.; Fu,L.; Peng,Y.; Ma,J.; Sharshov,K.; Shestopalov,A.; Gulyaeva,M.; Gao,G.F.; Chen,J.; Shi,Y.; Liu,W.J.; Chu,D.; Huang,Y.; Liu,Y.; Liu,L.; Chen,Q.; Shi,W.
A/chicken/Shanxi/12.27_TGRL018-O/2018	Chicken	Asia / China / Shanxi Province	2018-12-27	EPI1820226|A/chicken/Shanxi/12.27_TGRL018-O/2018	EPI1822588|A/chicken/Shanxi/12.27_TGRL018-O/2018	Bi,Y.; Li,J.; Li,S.; Fu,G.; Jin,T.; Zhang,C.; Yang,Y.; Ma,Z.; Tian,W.; Xiao,S.; Li,L.; Yin,R.; Zhang,Y.; Wang,L.; Qin,Y.; Yao,Z.; Meng,F.; Hu,D.; Li,D.; Wong,G.; Liu,F.; Lv,N.; Fu,L.; Peng,Y.; Ma,J.; Sharshov,K.; Shestopalov,A.; Gulyaeva,M.; Gao,G.F.; Chen,J.; Shi,Y.; Liu,W.J.; Chu,D.; Huang,Y.; Liu,Y.; Liu,L.; Chen,Q.; Shi,W.
A/chicken/Shanxi/12.27_TGRL017-O/2018	Chicken	Asia / China / Shanxi Province	2018-12-27	EPI1820225|A/chicken/Shanxi/12.27_TGRL017-O/2018	EPI1822587|A/chicken/Shanxi/12.27_TGRL017-O/2018	Bi,Y.; Li,J.; Li,S.; Fu,G.; Jin,T.; Zhang,C.; Yang,Y.; Ma,Z.; Tian,W.; Xiao,S.; Li,L.; Yin,R.; Zhang,Y.; Wang,L.; Qin,Y.; Yao,Z.; Meng,F.; Hu,D.; Li,D.; Wong,G.; Liu,F.; Lv,N.; Fu,L.; Peng,Y.; Ma,J.; Sharshov,K.; Shestopalov,A.; Gulyaeva,M.; Gao,G.F.; Chen,J.; Shi,Y.; Liu,W.J.; Chu,D.; Huang,Y.; Liu,Y.; Liu,L.; Chen,Q.; Shi,W.
A/chicken/Shanxi/12.27_TGRL013-O/2018	Chicken	Asia / China / Shanxi Province	2018-12-27	EPI1820223|A/chicken/Shanxi/12.27_TGRL013-O/2018	EPI1822585|A/chicken/Shanxi/12.27_TGRL013-O/2018	Bi,Y.; Li,J.; Li,S.; Fu,G.; Jin,T.; Zhang,C.; Yang,Y.; Ma,Z.; Tian,W.; Xiao,S.; Li,L.; Yin,R.; Zhang,Y.; Wang,L.; Qin,Y.; Yao,Z.; Meng,F.; Hu,D.; Li,D.; Wong,G.; Liu,F.; Lv,N.; Fu,L.; Peng,Y.; Ma,J.; Sharshov,K.; Shestopalov,A.; Gulyaeva,M.; Gao,G.F.; Chen,J.; Shi,Y.; Liu,W.J.; Chu,D.; Huang,Y.; Liu,Y.; Liu,L.; Chen,Q.; Shi,W.
A/chicken/Shanxi/12.27_TGRL009-O/2018	Chicken	Asia / China / Shanxi Province	2018-12-27	EPI1820221|A/chicken/Shanxi/12.27_TGRL009-O/2018	EPI1822583|A/chicken/Shanxi/12.27_TGRL009-O/2018	Bi,Y.; Li,J.; Li,S.; Fu,G.; Jin,T.; Zhang,C.; Yang,Y.; Ma,Z.; Tian,W.; Xiao,S.; Li,L.; Yin,R.; Zhang,Y.; Wang,L.; Qin,Y.; Yao,Z.; Meng,F.; Hu,D.; Li,D.; Wong,G.; Liu,F.; Lv,N.; Fu,L.; Peng,Y.; Ma,J.; Sharshov,K.; Shestopalov,A.; Gulyaeva,M.; Gao,G.F.; Chen,J.; Shi,Y.; Liu,W.J.; Chu,D.; Huang,Y.; Liu,Y.; Liu,L.; Chen,Q.; Shi,W.
A/chicken/Shanxi/12.27_TGRL008-O/2018	Chicken	Asia / China / Shanxi Province	2018-12-27	EPI1820220|A/chicken/Shanxi/12.27_TGRL008-O/2018	EPI1822582|A/chicken/Shanxi/12.27_TGRL008-O/2018	Bi,Y.; Li,J.; Li,S.; Fu,G.; Jin,T.; Zhang,C.; Yang,Y.; Ma,Z.; Tian,W.; Xiao,S.; Li,L.; Yin,R.; Zhang,Y.; Wang,L.; Qin,Y.; Yao,Z.; Meng,F.; Hu,D.; Li,D.; Wong,G.; Liu,F.; Lv,N.; Fu,L.; Peng,Y.; Ma,J.; Sharshov,K.; Shestopalov,A.; Gulyaeva,M.; Gao,G.F.; Chen,J.; Shi,Y.; Liu,W.J.; Chu,D.; Huang,Y.; Liu,Y.; Liu,L.; Chen,Q.; Shi,W.
A/chicken/Shanxi/12.27_TGRL007-O/2018	Chicken	Asia / China / Shanxi Province	2018-12-27	EPI1820219|A/chicken/Shanxi/12.27_TGRL007-O/2018	EPI1822581|A/chicken/Shanxi/12.27_TGRL007-O/2018	Bi,Y.; Li,J.; Li,S.; Fu,G.; Jin,T.; Zhang,C.; Yang,Y.; Ma,Z.; Tian,W.; Xiao,S.; Li,L.; Yin,R.; Zhang,Y.; Wang,L.; Qin,Y.; Yao,Z.; Meng,F.; Hu,D.; Li,D.; Wong,G.; Liu,F.; Lv,N.; Fu,L.; Peng,Y.; Ma,J.; Sharshov,K.; Shestopalov,A.; Gulyaeva,M.; Gao,G.F.; Chen,J.; Shi,Y.; Liu,W.J.; Chu,D.; Huang,Y.; Liu,Y.; Liu,L.; Chen,Q.; Shi,W.
A/chicken/Shanxi/12.27_TGRL006-O/2018	Chicken	Asia / China / Shanxi Province	2018-12-27	EPI1820218|A/chicken/Shanxi/12.27_TGRL006-O/2018	EPI1822580|A/chicken/Shanxi/12.27_TGRL006-O/2018	Bi,Y.; Li,J.; Li,S.; Fu,G.; Jin,T.; Zhang,C.; Yang,Y.; Ma,Z.; Tian,W.; Xiao,S.; Li,L.; Yin,R.; Zhang,Y.; Wang,L.; Qin,Y.; Yao,Z.; Meng,F.; Hu,D.; Li,D.; Wong,G.; Liu,F.; Lv,N.; Fu,L.; Peng,Y.; Ma,J.; Sharshov,K.; Shestopalov,A.; Gulyaeva,M.; Gao,G.F.; Chen,J.; Shi,Y.; Liu,W.J.; Chu,D.; Huang,Y.; Liu,Y.; Liu,L.; Chen,Q.; Shi,W.
A/chicken/Shanxi/12.27_TGRL005-O/2018	Chicken	Asia / China / Shanxi Province	2018-12-27	EPI1820217|A/chicken/Shanxi/12.27_TGRL005-O/2018	EPI1822579|A/chicken/Shanxi/12.27_TGRL005-O/2018	Bi,Y.; Li,J.; Li,S.; Fu,G.; Jin,T.; Zhang,C.; Yang,Y.; Ma,Z.; Tian,W.; Xiao,S.; Li,L.; Yin,R.; Zhang,Y.; Wang,L.; Qin,Y.; Yao,Z.; Meng,F.; Hu,D.; Li,D.; Wong,G.; Liu,F.; Lv,N.; Fu,L.; Peng,Y.; Ma,J.; Sharshov,K.; Shestopalov,A.; Gulyaeva,M.; Gao,G.F.; Chen,J.; Shi,Y.; Liu,W.J.; Chu,D.; Huang,Y.; Liu,Y.; Liu,L.; Chen,Q.; Shi,W.
A/chicken/Shanxi/12.27_TGRL004-O/2018	Chicken	Asia / China / Shanxi Province	2018-12-27	EPI1820216|A/chicken/Shanxi/12.27_TGRL004-O/2018	EPI1822578|A/chicken/Shanxi/12.27_TGRL004-O/2018	Bi,Y.; Li,J.; Li,S.; Fu,G.; Jin,T.; Zhang,C.; Yang,Y.; Ma,Z.; Tian,W.; Xiao,S.; Li,L.; Yin,R.; Zhang,Y.; Wang,L.; Qin,Y.; Yao,Z.; Meng,F.; Hu,D.; Li,D.; Wong,G.; Liu,F.; Lv,N.; Fu,L.; Peng,Y.; Ma,J.; Sharshov,K.; Shestopalov,A.; Gulyaeva,M.; Gao,G.F.; Chen,J.; Shi,Y.; Liu,W.J.; Chu,D.; Huang,Y.; Liu,Y.; Liu,L.; Chen,Q.; Shi,W.
A/chicken/Shanxi/12.27_TGRL003-O/2018	Chicken	Asia / China / Shanxi Province	2018-12-27	EPI1820215|A/chicken/Shanxi/12.27_TGRL003-O/2018	EPI1822577|A/chicken/Shanxi/12.27_TGRL003-O/2018	Bi,Y.; Li,J.; Li,S.; Fu,G.; Jin,T.; Zhang,C.; Yang,Y.; Ma,Z.; Tian,W.; Xiao,S.; Li,L.; Yin,R.; Zhang,Y.; Wang,L.; Qin,Y.; Yao,Z.; Meng,F.; Hu,D.; Li,D.; Wong,G.; Liu,F.; Lv,N.; Fu,L.; Peng,Y.; Ma,J.; Sharshov,K.; Shestopalov,A.; Gulyaeva,M.; Gao,G.F.; Chen,J.; Shi,Y.; Liu,W.J.; Chu,D.; Huang,Y.; Liu,Y.; Liu,L.; Chen,Q.; Shi,W.
A/chicken/Shanxi/12.27_TGRL002-O/2018	Chicken	Asia / China / Shanxi Province	2018-12-27	EPI1820214|A/chicken/Shanxi/12.27_TGRL002-O/2018	EPI1822576|A/chicken/Shanxi/12.27_TGRL002-O/2018	Bi,Y.; Li,J.; Li,S.; Fu,G.; Jin,T.; Zhang,C.; Yang,Y.; Ma,Z.; Tian,W.; Xiao,S.; Li,L.; Yin,R.; Zhang,Y.; Wang,L.; Qin,Y.; Yao,Z.; Meng,F.; Hu,D.; Li,D.; Wong,G.; Liu,F.; Lv,N.; Fu,L.; Peng,Y.; Ma,J.; Sharshov,K.; Shestopalov,A.; Gulyaeva,M.; Gao,G.F.; Chen,J.; Shi,Y.; Liu,W.J.; Chu,D.; Huang,Y.; Liu,Y.; Liu,L.; Chen,Q.; Shi,W.
A/chicken/Shanxi/12.27_TGRL001-O/2018	Chicken	Asia / China / Shanxi Province	2018-12-27	EPI1820213|A/chicken/Shanxi/12.27_TGRL001-O/2018	EPI1822575|A/chicken/Shanxi/12.27_TGRL001-O/2018	Bi,Y.; Li,J.; Li,S.; Fu,G.; Jin,T.; Zhang,C.; Yang,Y.; Ma,Z.; Tian,W.; Xiao,S.; Li,L.; Yin,R.; Zhang,Y.; Wang,L.; Qin,Y.; Yao,Z.; Meng,F.; Hu,D.; Li,D.; Wong,G.; Liu,F.; Lv,N.; Fu,L.; Peng,Y.; Ma,J.; Sharshov,K.; Shestopalov,A.; Gulyaeva,M.; Gao,G.F.; Chen,J.; Shi,Y.; Liu,W.J.; Chu,D.; Huang,Y.; Liu,Y.; Liu,L.; Chen,Q.; Shi,W.
A/chicken/Shandong/12.26_TAWL022-O/2018	Chicken	Asia / China / Shandong Province	2018-12-26	EPI1820209|A/chicken/Shandong/12.26_TAWL022-O/2018	EPI1822571|A/chicken/Shandong/12.26_TAWL022-O/2018	Bi,Y.; Li,J.; Li,S.; Fu,G.; Jin,T.; Zhang,C.; Yang,Y.; Ma,Z.; Tian,W.; Xiao,S.; Li,L.; Yin,R.; Zhang,Y.; Wang,L.; Qin,Y.; Yao,Z.; Meng,F.; Hu,D.; Li,D.; Wong,G.; Liu,F.; Lv,N.; Fu,L.; Peng,Y.; Ma,J.; Sharshov,K.; Shestopalov,A.; Gulyaeva,M.; Gao,G.F.; Chen,J.; Shi,Y.; Liu,W.J.; Chu,D.; Huang,Y.; Liu,Y.; Liu,L.; Chen,Q.; Shi,W.
A/chicken/Shandong/12.26_TAWL020-O/2018	Chicken	Asia / China / Shandong Province	2018-12-26	EPI1820208|A/chicken/Shandong/12.26_TAWL020-O/2018	EPI1822570|A/chicken/Shandong/12.26_TAWL020-O/2018	Bi,Y.; Li,J.; Li,S.; Fu,G.; Jin,T.; Zhang,C.; Yang,Y.; Ma,Z.; Tian,W.; Xiao,S.; Li,L.; Yin,R.; Zhang,Y.; Wang,L.; Qin,Y.; Yao,Z.; Meng,F.; Hu,D.; Li,D.; Wong,G.; Liu,F.; Lv,N.; Fu,L.; Peng,Y.; Ma,J.; Sharshov,K.; Shestopalov,A.; Gulyaeva,M.; Gao,G.F.; Chen,J.; Shi,Y.; Liu,W.J.; Chu,D.; Huang,Y.; Liu,Y.; Liu,L.; Chen,Q.; Shi,W.
A/chicken/Shandong/12.26_TAWL018-O/2018	Chicken	Asia / China / Shandong Province	2018-12-26	EPI1820207|A/chicken/Shandong/12.26_TAWL018-O/2018	EPI1822569|A/chicken/Shandong/12.26_TAWL018-O/2018	Bi,Y.; Li,J.; Li,S.; Fu,G.; Jin,T.; Zhang,C.; Yang,Y.; Ma,Z.; Tian,W.; Xiao,S.; Li,L.; Yin,R.; Zhang,Y.; Wang,L.; Qin,Y.; Yao,Z.; Meng,F.; Hu,D.; Li,D.; Wong,G.; Liu,F.; Lv,N.; Fu,L.; Peng,Y.; Ma,J.; Sharshov,K.; Shestopalov,A.; Gulyaeva,M.; Gao,G.F.; Chen,J.; Shi,Y.; Liu,W.J.; Chu,D.; Huang,Y.; Liu,Y.; Liu,L.; Chen,Q.; Shi,W.
A/chicken/Shandong/12.26_TAWL017-O/2018	Chicken	Asia / China / Shandong Province	2018-12-26	EPI1820206|A/chicken/Shandong/12.26_TAWL017-O/2018	EPI1822568|A/chicken/Shandong/12.26_TAWL017-O/2018	Bi,Y.; Li,J.; Li,S.; Fu,G.; Jin,T.; Zhang,C.; Yang,Y.; Ma,Z.; Tian,W.; Xiao,S.; Li,L.; Yin,R.; Zhang,Y.; Wang,L.; Qin,Y.; Yao,Z.; Meng,F.; Hu,D.; Li,D.; Wong,G.; Liu,F.; Lv,N.; Fu,L.; Peng,Y.; Ma,J.; Sharshov,K.; Shestopalov,A.; Gulyaeva,M.; Gao,G.F.; Chen,J.; Shi,Y.; Liu,W.J.; Chu,D.; Huang,Y.; Liu,Y.; Liu,L.; Chen,Q.; Shi,W.
A/chicken/Shandong/12.26_TAWL016-O/2018	Chicken	Asia / China / Shandong Province	2018-12-26	EPI1820205|A/chicken/Shandong/12.26_TAWL016-O/2018	EPI1822567|A/chicken/Shandong/12.26_TAWL016-O/2018	Bi,Y.; Li,J.; Li,S.; Fu,G.; Jin,T.; Zhang,C.; Yang,Y.; Ma,Z.; Tian,W.; Xiao,S.; Li,L.; Yin,R.; Zhang,Y.; Wang,L.; Qin,Y.; Yao,Z.; Meng,F.; Hu,D.; Li,D.; Wong,G.; Liu,F.; Lv,N.; Fu,L.; Peng,Y.; Ma,J.; Sharshov,K.; Shestopalov,A.; Gulyaeva,M.; Gao,G.F.; Chen,J.; Shi,Y.; Liu,W.J.; Chu,D.; Huang,Y.; Liu,Y.; Liu,L.; Chen,Q.; Shi,W.
A/chicken/Henan/12.27_XXHM023-C/2018	Chicken	Asia / China / Henan Province	2018-12-27	EPI1820199|A/chicken/Henan/12.27_XXHM023-C/2018	EPI1822561|A/chicken/Henan/12.27_XXHM023-C/2018	Bi,Y.; Li,J.; Li,S.; Fu,G.; Jin,T.; Zhang,C.; Yang,Y.; Ma,Z.; Tian,W.; Xiao,S.; Li,L.; Yin,R.; Zhang,Y.; Wang,L.; Qin,Y.; Yao,Z.; Meng,F.; Hu,D.; Li,D.; Wong,G.; Liu,F.; Lv,N.; Fu,L.; Peng,Y.; Ma,J.; Sharshov,K.; Shestopalov,A.; Gulyaeva,M.; Gao,G.F.; Chen,J.; Shi,Y.; Liu,W.J.; Chu,D.; Huang,Y.; Liu,Y.; Liu,L.; Chen,Q.; Shi,W.
A/chicken/Henan/12.27_XXHM017-C/2018	Chicken	Asia / China / Henan Province	2018-12-27	EPI1820198|A/chicken/Henan/12.27_XXHM017-C/2018	EPI1822560|A/chicken/Henan/12.27_XXHM017-C/2018	Bi,Y.; Li,J.; Li,S.; Fu,G.; Jin,T.; Zhang,C.; Yang,Y.; Ma,Z.; Tian,W.; Xiao,S.; Li,L.; Yin,R.; Zhang,Y.; Wang,L.; Qin,Y.; Yao,Z.; Meng,F.; Hu,D.; Li,D.; Wong,G.; Liu,F.; Lv,N.; Fu,L.; Peng,Y.; Ma,J.; Sharshov,K.; Shestopalov,A.; Gulyaeva,M.; Gao,G.F.; Chen,J.; Shi,Y.; Liu,W.J.; Chu,D.; Huang,Y.; Liu,Y.; Liu,L.; Chen,Q.; Shi,W.
A/chicken/Henan/12.27_XXHM015-C/2018	Chicken	Asia / China / Henan Province	2018-12-27	EPI1820196|A/chicken/Henan/12.27_XXHM015-C/2018	EPI1822558|A/chicken/Henan/12.27_XXHM015-C/2018	Bi,Y.; Li,J.; Li,S.; Fu,G.; Jin,T.; Zhang,C.; Yang,Y.; Ma,Z.; Tian,W.; Xiao,S.; Li,L.; Yin,R.; Zhang,Y.; Wang,L.; Qin,Y.; Yao,Z.; Meng,F.; Hu,D.; Li,D.; Wong,G.; Liu,F.; Lv,N.; Fu,L.; Peng,Y.; Ma,J.; Sharshov,K.; Shestopalov,A.; Gulyaeva,M.; Gao,G.F.; Chen,J.; Shi,Y.; Liu,W.J.; Chu,D.; Huang,Y.; Liu,Y.; Liu,L.; Chen,Q.; Shi,W.
A/chicken/Henan/12.27_XXHM013-C/2018	Chicken	Asia / China / Henan Province	2018-12-27	EPI1820195|A/chicken/Henan/12.27_XXHM013-C/2018	EPI1822557|A/chicken/Henan/12.27_XXHM013-C/2018	Bi,Y.; Li,J.; Li,S.; Fu,G.; Jin,T.; Zhang,C.; Yang,Y.; Ma,Z.; Tian,W.; Xiao,S.; Li,L.; Yin,R.; Zhang,Y.; Wang,L.; Qin,Y.; Yao,Z.; Meng,F.; Hu,D.; Li,D.; Wong,G.; Liu,F.; Lv,N.; Fu,L.; Peng,Y.; Ma,J.; Sharshov,K.; Shestopalov,A.; Gulyaeva,M.; Gao,G.F.; Chen,J.; Shi,Y.; Liu,W.J.; Chu,D.; Huang,Y.; Liu,Y.; Liu,L.; Chen,Q.; Shi,W.
A/chicken/Henan/12.27_XXHM006-C/2018	Chicken	Asia / China / Henan Province	2018-12-27	EPI1820194|A/chicken/Henan/12.27_XXHM006-C/2018	EPI1822556|A/chicken/Henan/12.27_XXHM006-C/2018	Bi,Y.; Li,J.; Li,S.; Fu,G.; Jin,T.; Zhang,C.; Yang,Y.; Ma,Z.; Tian,W.; Xiao,S.; Li,L.; Yin,R.; Zhang,Y.; Wang,L.; Qin,Y.; Yao,Z.; Meng,F.; Hu,D.; Li,D.; Wong,G.; Liu,F.; Lv,N.; Fu,L.; Peng,Y.; Ma,J.; Sharshov,K.; Shestopalov,A.; Gulyaeva,M.; Gao,G.F.; Chen,J.; Shi,Y.; Liu,W.J.; Chu,D.; Huang,Y.; Liu,Y.; Liu,L.; Chen,Q.; Shi,W.
A/chicken/Henan/12.27_XXHM004-C/2018	Chicken	Asia / China / Henan Province	2018-12-27	EPI1820193|A/chicken/Henan/12.27_XXHM004-C/2018	EPI1822555|A/chicken/Henan/12.27_XXHM004-C/2018	Bi,Y.; Li,J.; Li,S.; Fu,G.; Jin,T.; Zhang,C.; Yang,Y.; Ma,Z.; Tian,W.; Xiao,S.; Li,L.; Yin,R.; Zhang,Y.; Wang,L.; Qin,Y.; Yao,Z.; Meng,F.; Hu,D.; Li,D.; Wong,G.; Liu,F.; Lv,N.; Fu,L.; Peng,Y.; Ma,J.; Sharshov,K.; Shestopalov,A.; Gulyaeva,M.; Gao,G.F.; Chen,J.; Shi,Y.; Liu,W.J.; Chu,D.; Huang,Y.; Liu,Y.; Liu,L.; Chen,Q.; Shi,W.
A/chicken/Henan/12.27_XXHM020-O/2018	Chicken	Asia / China / Henan Province	2018-12-27	EPI1820192|A/chicken/Henan/12.27_XXHM020-O/2018	EPI1822554|A/chicken/Henan/12.27_XXHM020-O/2018	Bi,Y.; Li,J.; Li,S.; Fu,G.; Jin,T.; Zhang,C.; Yang,Y.; Ma,Z.; Tian,W.; Xiao,S.; Li,L.; Yin,R.; Zhang,Y.; Wang,L.; Qin,Y.; Yao,Z.; Meng,F.; Hu,D.; Li,D.; Wong,G.; Liu,F.; Lv,N.; Fu,L.; Peng,Y.; Ma,J.; Sharshov,K.; Shestopalov,A.; Gulyaeva,M.; Gao,G.F.; Chen,J.; Shi,Y.; Liu,W.J.; Chu,D.; Huang,Y.; Liu,Y.; Liu,L.; Chen,Q.; Shi,W.
A/chicken/Henan/12.27_XXHM018-O/2018	Chicken	Asia / China / Henan Province	2018-12-27	EPI1820190|A/chicken/Henan/12.27_XXHM018-O/2018	EPI1822552|A/chicken/Henan/12.27_XXHM018-O/2018	Bi,Y.; Li,J.; Li,S.; Fu,G.; Jin,T.; Zhang,C.; Yang,Y.; Ma,Z.; Tian,W.; Xiao,S.; Li,L.; Yin,R.; Zhang,Y.; Wang,L.; Qin,Y.; Yao,Z.; Meng,F.; Hu,D.; Li,D.; Wong,G.; Liu,F.; Lv,N.; Fu,L.; Peng,Y.; Ma,J.; Sharshov,K.; Shestopalov,A.; Gulyaeva,M.; Gao,G.F.; Chen,J.; Shi,Y.; Liu,W.J.; Chu,D.; Huang,Y.; Liu,Y.; Liu,L.; Chen,Q.; Shi,W.
A/chicken/Henan/12.27_XXHM017-O/2018	Chicken	Asia / China / Henan Province	2018-12-27	EPI1820189|A/chicken/Henan/12.27_XXHM017-O/2018	EPI1822551|A/chicken/Henan/12.27_XXHM017-O/2018	Bi,Y.; Li,J.; Li,S.; Fu,G.; Jin,T.; Zhang,C.; Yang,Y.; Ma,Z.; Tian,W.; Xiao,S.; Li,L.; Yin,R.; Zhang,Y.; Wang,L.; Qin,Y.; Yao,Z.; Meng,F.; Hu,D.; Li,D.; Wong,G.; Liu,F.; Lv,N.; Fu,L.; Peng,Y.; Ma,J.; Sharshov,K.; Shestopalov,A.; Gulyaeva,M.; Gao,G.F.; Chen,J.; Shi,Y.; Liu,W.J.; Chu,D.; Huang,Y.; Liu,Y.; Liu,L.; Chen,Q.; Shi,W.
A/chicken/Henan/12.27_XXHM016-O/2018	Chicken	Asia / China / Henan Province	2018-12-27	EPI1820188|A/chicken/Henan/12.27_XXHM016-O/2018	EPI1822550|A/chicken/Henan/12.27_XXHM016-O/2018	Bi,Y.; Li,J.; Li,S.; Fu,G.; Jin,T.; Zhang,C.; Yang,Y.; Ma,Z.; Tian,W.; Xiao,S.; Li,L.; Yin,R.; Zhang,Y.; Wang,L.; Qin,Y.; Yao,Z.; Meng,F.; Hu,D.; Li,D.; Wong,G.; Liu,F.; Lv,N.; Fu,L.; Peng,Y.; Ma,J.; Sharshov,K.; Shestopalov,A.; Gulyaeva,M.; Gao,G.F.; Chen,J.; Shi,Y.; Liu,W.J.; Chu,D.; Huang,Y.; Liu,Y.; Liu,L.; Chen,Q.; Shi,W.
A/chicken/Henan/12.27_XXHM015-O/2018	Chicken	Asia / China / Henan Province	2018-12-27	EPI1820187|A/chicken/Henan/12.27_XXHM015-O/2018	EPI1822549|A/chicken/Henan/12.27_XXHM015-O/2018	Bi,Y.; Li,J.; Li,S.; Fu,G.; Jin,T.; Zhang,C.; Yang,Y.; Ma,Z.; Tian,W.; Xiao,S.; Li,L.; Yin,R.; Zhang,Y.; Wang,L.; Qin,Y.; Yao,Z.; Meng,F.; Hu,D.; Li,D.; Wong,G.; Liu,F.; Lv,N.; Fu,L.; Peng,Y.; Ma,J.; Sharshov,K.; Shestopalov,A.; Gulyaeva,M.; Gao,G.F.; Chen,J.; Shi,Y.; Liu,W.J.; Chu,D.; Huang,Y.; Liu,Y.; Liu,L.; Chen,Q.; Shi,W.
A/chicken/Henan/12.27_XXHM014-O/2018	Chicken	Asia / China / Henan Province	2018-12-27	EPI1820186|A/chicken/Henan/12.27_XXHM014-O/2018	EPI1822548|A/chicken/Henan/12.27_XXHM014-O/2018	Bi,Y.; Li,J.; Li,S.; Fu,G.; Jin,T.; Zhang,C.; Yang,Y.; Ma,Z.; Tian,W.; Xiao,S.; Li,L.; Yin,R.; Zhang,Y.; Wang,L.; Qin,Y.; Yao,Z.; Meng,F.; Hu,D.; Li,D.; Wong,G.; Liu,F.; Lv,N.; Fu,L.; Peng,Y.; Ma,J.; Sharshov,K.; Shestopalov,A.; Gulyaeva,M.; Gao,G.F.; Chen,J.; Shi,Y.; Liu,W.J.; Chu,D.; Huang,Y.; Liu,Y.; Liu,L.; Chen,Q.; Shi,W.
A/chicken/Henan/12.27_XXHM008-O/2018	Chicken	Asia / China / Henan Province	2018-12-27	EPI1820184|A/chicken/Henan/12.27_XXHM008-O/2018	EPI1822546|A/chicken/Henan/12.27_XXHM008-O/2018	Bi,Y.; Li,J.; Li,S.; Fu,G.; Jin,T.; Zhang,C.; Yang,Y.; Ma,Z.; Tian,W.; Xiao,S.; Li,L.; Yin,R.; Zhang,Y.; Wang,L.; Qin,Y.; Yao,Z.; Meng,F.; Hu,D.; Li,D.; Wong,G.; Liu,F.; Lv,N.; Fu,L.; Peng,Y.; Ma,J.; Sharshov,K.; Shestopalov,A.; Gulyaeva,M.; Gao,G.F.; Chen,J.; Shi,Y.; Liu,W.J.; Chu,D.; Huang,Y.; Liu,Y.; Liu,L.; Chen,Q.; Shi,W.
A/chicken/Henan/12.27_XXHM007-O/2018	Chicken	Asia / China / Henan Province	2018-12-27	EPI1820183|A/chicken/Henan/12.27_XXHM007-O/2018	EPI1822545|A/chicken/Henan/12.27_XXHM007-O/2018	Bi,Y.; Li,J.; Li,S.; Fu,G.; Jin,T.; Zhang,C.; Yang,Y.; Ma,Z.; Tian,W.; Xiao,S.; Li,L.; Yin,R.; Zhang,Y.; Wang,L.; Qin,Y.; Yao,Z.; Meng,F.; Hu,D.; Li,D.; Wong,G.; Liu,F.; Lv,N.; Fu,L.; Peng,Y.; Ma,J.; Sharshov,K.; Shestopalov,A.; Gulyaeva,M.; Gao,G.F.; Chen,J.; Shi,Y.; Liu,W.J.; Chu,D.; Huang,Y.; Liu,Y.; Liu,L.; Chen,Q.; Shi,W.
A/chicken/Henan/12.27_XXHM006-O/2018	Chicken	Asia / China / Henan Province	2018-12-27	EPI1820182|A/chicken/Henan/12.27_XXHM006-O/2018	EPI1822544|A/chicken/Henan/12.27_XXHM006-O/2018	Bi,Y.; Li,J.; Li,S.; Fu,G.; Jin,T.; Zhang,C.; Yang,Y.; Ma,Z.; Tian,W.; Xiao,S.; Li,L.; Yin,R.; Zhang,Y.; Wang,L.; Qin,Y.; Yao,Z.; Meng,F.; Hu,D.; Li,D.; Wong,G.; Liu,F.; Lv,N.; Fu,L.; Peng,Y.; Ma,J.; Sharshov,K.; Shestopalov,A.; Gulyaeva,M.; Gao,G.F.; Chen,J.; Shi,Y.; Liu,W.J.; Chu,D.; Huang,Y.; Liu,Y.; Liu,L.; Chen,Q.; Shi,W.
A/chicken/Henan/12.27_XXHM005-O/2018	Chicken	Asia / China / Henan Province	2018-12-27	EPI1820181|A/chicken/Henan/12.27_XXHM005-O/2018	EPI1822543|A/chicken/Henan/12.27_XXHM005-O/2018	Bi,Y.; Li,J.; Li,S.; Fu,G.; Jin,T.; Zhang,C.; Yang,Y.; Ma,Z.; Tian,W.; Xiao,S.; Li,L.; Yin,R.; Zhang,Y.; Wang,L.; Qin,Y.; Yao,Z.; Meng,F.; Hu,D.; Li,D.; Wong,G.; Liu,F.; Lv,N.; Fu,L.; Peng,Y.; Ma,J.; Sharshov,K.; Shestopalov,A.; Gulyaeva,M.; Gao,G.F.; Chen,J.; Shi,Y.; Liu,W.J.; Chu,D.; Huang,Y.; Liu,Y.; Liu,L.; Chen,Q.; Shi,W.
A/chicken/Henan/12.27_XXHM003-O/2018	Chicken	Asia / China / Henan Province	2018-12-27	EPI1820180|A/chicken/Henan/12.27_XXHM003-O/2018	EPI1822542|A/chicken/Henan/12.27_XXHM003-O/2018	Bi,Y.; Li,J.; Li,S.; Fu,G.; Jin,T.; Zhang,C.; Yang,Y.; Ma,Z.; Tian,W.; Xiao,S.; Li,L.; Yin,R.; Zhang,Y.; Wang,L.; Qin,Y.; Yao,Z.; Meng,F.; Hu,D.; Li,D.; Wong,G.; Liu,F.; Lv,N.; Fu,L.; Peng,Y.; Ma,J.; Sharshov,K.; Shestopalov,A.; Gulyaeva,M.; Gao,G.F.; Chen,J.; Shi,Y.; Liu,W.J.; Chu,D.; Huang,Y.; Liu,Y.; Liu,L.; Chen,Q.; Shi,W.
A/chicken/Henan/12.27_XXHM002-O/2018	Chicken	Asia / China / Henan Province	2018-12-27	EPI1820179|A/chicken/Henan/12.27_XXHM002-O/2018	EPI1822541|A/chicken/Henan/12.27_XXHM002-O/2018	Bi,Y.; Li,J.; Li,S.; Fu,G.; Jin,T.; Zhang,C.; Yang,Y.; Ma,Z.; Tian,W.; Xiao,S.; Li,L.; Yin,R.; Zhang,Y.; Wang,L.; Qin,Y.; Yao,Z.; Meng,F.; Hu,D.; Li,D.; Wong,G.; Liu,F.; Lv,N.; Fu,L.; Peng,Y.; Ma,J.; Sharshov,K.; Shestopalov,A.; Gulyaeva,M.; Gao,G.F.; Chen,J.; Shi,Y.; Liu,W.J.; Chu,D.; Huang,Y.; Liu,Y.; Liu,L.; Chen,Q.; Shi,W.
A/chicken/Henan/12.27_XXHM001-O/2018	Chicken	Asia / China / Henan Province	2018-12-27	EPI1820178|A/chicken/Henan/12.27_XXHM001-O/2018	EPI1822540|A/chicken/Henan/12.27_XXHM001-O/2018	Bi,Y.; Li,J.; Li,S.; Fu,G.; Jin,T.; Zhang,C.; Yang,Y.; Ma,Z.; Tian,W.; Xiao,S.; Li,L.; Yin,R.; Zhang,Y.; Wang,L.; Qin,Y.; Yao,Z.; Meng,F.; Hu,D.; Li,D.; Wong,G.; Liu,F.; Lv,N.; Fu,L.; Peng,Y.; Ma,J.; Sharshov,K.; Shestopalov,A.; Gulyaeva,M.; Gao,G.F.; Chen,J.; Shi,Y.; Liu,W.J.; Chu,D.; Huang,Y.; Liu,Y.; Liu,L.; Chen,Q.; Shi,W.
A/chicken/Anhui/12.25_YHZGS005-O/2018	Chicken	Asia / China / Anhui Province	2018-12-25	EPI1820174|A/chicken/Anhui/12.25_YHZGS005-O/2018	EPI1822538|A/chicken/Anhui/12.25_YHZGS005-O/2018	Bi,Y.; Li,J.; Li,S.; Fu,G.; Jin,T.; Zhang,C.; Yang,Y.; Ma,Z.; Tian,W.; Xiao,S.; Li,L.; Yin,R.; Zhang,Y.; Wang,L.; Qin,Y.; Yao,Z.; Meng,F.; Hu,D.; Li,D.; Wong,G.; Liu,F.; Lv,N.; Fu,L.; Peng,Y.; Ma,J.; Sharshov,K.; Shestopalov,A.; Gulyaeva,M.; Gao,G.F.; Chen,J.; Shi,Y.; Liu,W.J.; Chu,D.; Huang,Y.; Liu,Y.; Liu,L.; Chen,Q.; Shi,W.
A/chicken/Guangdong/1.25_SZBJ011-O/2018	Chicken	Asia / China / Guangdong Province	2018-01-25	EPI1820171|A/chicken/Guangdong/1.25_SZBJ011-O/2018	EPI1822535|A/chicken/Guangdong/1.25_SZBJ011-O/2018	Bi,Y.; Li,J.; Li,S.; Fu,G.; Jin,T.; Zhang,C.; Yang,Y.; Ma,Z.; Tian,W.; Xiao,S.; Li,L.; Yin,R.; Zhang,Y.; Wang,L.; Qin,Y.; Yao,Z.; Meng,F.; Hu,D.; Li,D.; Wong,G.; Liu,F.; Lv,N.; Fu,L.; Peng,Y.; Ma,J.; Sharshov,K.; Shestopalov,A.; Gulyaeva,M.; Gao,G.F.; Chen,J.; Shi,Y.; Liu,W.J.; Chu,D.; Huang,Y.; Liu,Y.; Liu,L.; Chen,Q.; Shi,W.
A/chicken/Guangdong/1.25_SZBJ010-O/2018	Chicken	Asia / China / Guangdong Province	2018-01-25	EPI1820170|A/chicken/Guangdong/1.25_SZBJ010-O/2018	EPI1822534|A/chicken/Guangdong/1.25_SZBJ010-O/2018	Bi,Y.; Li,J.; Li,S.; Fu,G.; Jin,T.; Zhang,C.; Yang,Y.; Ma,Z.; Tian,W.; Xiao,S.; Li,L.; Yin,R.; Zhang,Y.; Wang,L.; Qin,Y.; Yao,Z.; Meng,F.; Hu,D.; Li,D.; Wong,G.; Liu,F.; Lv,N.; Fu,L.; Peng,Y.; Ma,J.; Sharshov,K.; Shestopalov,A.; Gulyaeva,M.; Gao,G.F.; Chen,J.; Shi,Y.; Liu,W.J.; Chu,D.; Huang,Y.; Liu,Y.; Liu,L.; Chen,Q.; Shi,W.
A/chicken/Guangdong/1.25_SZBJ009-O/2018	Chicken	Asia / China / Guangdong Province	2018-01-25	EPI1820169|A/chicken/Guangdong/1.25_SZBJ009-O/2018	EPI1822533|A/chicken/Guangdong/1.25_SZBJ009-O/2018	Bi,Y.; Li,J.; Li,S.; Fu,G.; Jin,T.; Zhang,C.; Yang,Y.; Ma,Z.; Tian,W.; Xiao,S.; Li,L.; Yin,R.; Zhang,Y.; Wang,L.; Qin,Y.; Yao,Z.; Meng,F.; Hu,D.; Li,D.; Wong,G.; Liu,F.; Lv,N.; Fu,L.; Peng,Y.; Ma,J.; Sharshov,K.; Shestopalov,A.; Gulyaeva,M.; Gao,G.F.; Chen,J.; Shi,Y.; Liu,W.J.; Chu,D.; Huang,Y.; Liu,Y.; Liu,L.; Chen,Q.; Shi,W.
A/chicken/Guangdong/1.25_SZBJ007-O/2018	Chicken	Asia / China / Guangdong Province	2018-01-25	EPI1820168|A/chicken/Guangdong/1.25_SZBJ007-O/2018	EPI1822532|A/chicken/Guangdong/1.25_SZBJ007-O/2018	Bi,Y.; Li,J.; Li,S.; Fu,G.; Jin,T.; Zhang,C.; Yang,Y.; Ma,Z.; Tian,W.; Xiao,S.; Li,L.; Yin,R.; Zhang,Y.; Wang,L.; Qin,Y.; Yao,Z.; Meng,F.; Hu,D.; Li,D.; Wong,G.; Liu,F.; Lv,N.; Fu,L.; Peng,Y.; Ma,J.; Sharshov,K.; Shestopalov,A.; Gulyaeva,M.; Gao,G.F.; Chen,J.; Shi,Y.; Liu,W.J.; Chu,D.; Huang,Y.; Liu,Y.; Liu,L.; Chen,Q.; Shi,W.
A/chicken/Hainan/1.14_HKPL004-O/2018	Chicken	Asia / China / Hainan Province	2018-01-14	EPI1820160|A/chicken/Hainan/1.14_HKPL004-O/2018	EPI1822524|A/chicken/Hainan/1.14_HKPL004-O/2018	Bi,Y.; Li,J.; Li,S.; Fu,G.; Jin,T.; Zhang,C.; Yang,Y.; Ma,Z.; Tian,W.; Xiao,S.; Li,L.; Yin,R.; Zhang,Y.; Wang,L.; Qin,Y.; Yao,Z.; Meng,F.; Hu,D.; Li,D.; Wong,G.; Liu,F.; Lv,N.; Fu,L.; Peng,Y.; Ma,J.; Sharshov,K.; Shestopalov,A.; Gulyaeva,M.; Gao,G.F.; Chen,J.; Shi,Y.; Liu,W.J.; Chu,D.; Huang,Y.; Liu,Y.; Liu,L.; Chen,Q.; Shi,W.
A/chicken/Hainan/10.29_HKPL006-O/2017	Chicken	Asia / China / Hainan Province	2017-10-29	EPI1820157|A/chicken/Hainan/10.29_HKPL006-O/2017	EPI1822521|A/chicken/Hainan/10.29_HKPL006-O/2017	Bi,Y.; Li,J.; Li,S.; Fu,G.; Jin,T.; Zhang,C.; Yang,Y.; Ma,Z.; Tian,W.; Xiao,S.; Li,L.; Yin,R.; Zhang,Y.; Wang,L.; Qin,Y.; Yao,Z.; Meng,F.; Hu,D.; Li,D.; Wong,G.; Liu,F.; Lv,N.; Fu,L.; Peng,Y.; Ma,J.; Sharshov,K.; Shestopalov,A.; Gulyaeva,M.; Gao,G.F.; Chen,J.; Shi,Y.; Liu,W.J.; Chu,D.; Huang,Y.; Liu,Y.; Liu,L.; Chen,Q.; Shi,W.
A/chicken/Guizhou/10.28_ZYLJJ015-C/2018	Chicken	Asia / China / Guizhou Province	2018-10-28	EPI1820152|A/chicken/Guizhou/10.28_ZYLJJ015-C/2018	EPI1822516|A/chicken/Guizhou/10.28_ZYLJJ015-C/2018	Bi,Y.; Li,J.; Li,S.; Fu,G.; Jin,T.; Zhang,C.; Yang,Y.; Ma,Z.; Tian,W.; Xiao,S.; Li,L.; Yin,R.; Zhang,Y.; Wang,L.; Qin,Y.; Yao,Z.; Meng,F.; Hu,D.; Li,D.; Wong,G.; Liu,F.; Lv,N.; Fu,L.; Peng,Y.; Ma,J.; Sharshov,K.; Shestopalov,A.; Gulyaeva,M.; Gao,G.F.; Chen,J.; Shi,Y.; Liu,W.J.; Chu,D.; Huang,Y.; Liu,Y.; Liu,L.; Chen,Q.; Shi,W.
A/chicken/Guizhou/10.28_ZYLJJ011-C/2018	Chicken	Asia / China / Guizhou Province	2018-10-28	EPI1820151|A/chicken/Guizhou/10.28_ZYLJJ011-C/2018	EPI1822515|A/chicken/Guizhou/10.28_ZYLJJ011-C/2018	Bi,Y.; Li,J.; Li,S.; Fu,G.; Jin,T.; Zhang,C.; Yang,Y.; Ma,Z.; Tian,W.; Xiao,S.; Li,L.; Yin,R.; Zhang,Y.; Wang,L.; Qin,Y.; Yao,Z.; Meng,F.; Hu,D.; Li,D.; Wong,G.; Liu,F.; Lv,N.; Fu,L.; Peng,Y.; Ma,J.; Sharshov,K.; Shestopalov,A.; Gulyaeva,M.; Gao,G.F.; Chen,J.; Shi,Y.; Liu,W.J.; Chu,D.; Huang,Y.; Liu,Y.; Liu,L.; Chen,Q.; Shi,W.
A/chicken/Guangdong/9.12_SZBJ006-O/2018	Chicken	Asia / China / Guangdong Province	2018-09-12	EPI1820148|A/chicken/Guangdong/9.12_SZBJ006-O/2018	EPI1822512|A/chicken/Guangdong/9.12_SZBJ006-O/2018	Bi,Y.; Li,J.; Li,S.; Fu,G.; Jin,T.; Zhang,C.; Yang,Y.; Ma,Z.; Tian,W.; Xiao,S.; Li,L.; Yin,R.; Zhang,Y.; Wang,L.; Qin,Y.; Yao,Z.; Meng,F.; Hu,D.; Li,D.; Wong,G.; Liu,F.; Lv,N.; Fu,L.; Peng,Y.; Ma,J.; Sharshov,K.; Shestopalov,A.; Gulyaeva,M.; Gao,G.F.; Chen,J.; Shi,Y.; Liu,W.J.; Chu,D.; Huang,Y.; Liu,Y.; Liu,L.; Chen,Q.; Shi,W.
A/chicken/Guangdong/9.12_SZBJ004-O/2018	Chicken	Asia / China / Guangdong Province	2018-09-12	EPI1820147|A/chicken/Guangdong/9.12_SZBJ004-O/2018	EPI1822511|A/chicken/Guangdong/9.12_SZBJ004-O/2018	Bi,Y.; Li,J.; Li,S.; Fu,G.; Jin,T.; Zhang,C.; Yang,Y.; Ma,Z.; Tian,W.; Xiao,S.; Li,L.; Yin,R.; Zhang,Y.; Wang,L.; Qin,Y.; Yao,Z.; Meng,F.; Hu,D.; Li,D.; Wong,G.; Liu,F.; Lv,N.; Fu,L.; Peng,Y.; Ma,J.; Sharshov,K.; Shestopalov,A.; Gulyaeva,M.; Gao,G.F.; Chen,J.; Shi,Y.; Liu,W.J.; Chu,D.; Huang,Y.; Liu,Y.; Liu,L.; Chen,Q.; Shi,W.
A/chicken/Jiangxi/10.31_NCDZT010-C/2018	Chicken	Asia / China / Jiangxi Province	2018-10-31	EPI1820140|A/chicken/Jiangxi/10.31_NCDZT010-C/2018	EPI1822504|A/chicken/Jiangxi/10.31_NCDZT010-C/2018	Bi,Y.; Li,J.; Li,S.; Fu,G.; Jin,T.; Zhang,C.; Yang,Y.; Ma,Z.; Tian,W.; Xiao,S.; Li,L.; Yin,R.; Zhang,Y.; Wang,L.; Qin,Y.; Yao,Z.; Meng,F.; Hu,D.; Li,D.; Wong,G.; Liu,F.; Lv,N.; Fu,L.; Peng,Y.; Ma,J.; Sharshov,K.; Shestopalov,A.; Gulyaeva,M.; Gao,G.F.; Chen,J.; Shi,Y.; Liu,W.J.; Chu,D.; Huang,Y.; Liu,Y.; Liu,L.; Chen,Q.; Shi,W.
A/chicken/Jiangxi/10.31_NCDZT004-C/2018	Chicken	Asia / China / Jiangxi Province	2018-10-31	EPI1820139|A/chicken/Jiangxi/10.31_NCDZT004-C/2018	EPI1822503|A/chicken/Jiangxi/10.31_NCDZT004-C/2018	Bi,Y.; Li,J.; Li,S.; Fu,G.; Jin,T.; Zhang,C.; Yang,Y.; Ma,Z.; Tian,W.; Xiao,S.; Li,L.; Yin,R.; Zhang,Y.; Wang,L.; Qin,Y.; Yao,Z.; Meng,F.; Hu,D.; Li,D.; Wong,G.; Liu,F.; Lv,N.; Fu,L.; Peng,Y.; Ma,J.; Sharshov,K.; Shestopalov,A.; Gulyaeva,M.; Gao,G.F.; Chen,J.; Shi,Y.; Liu,W.J.; Chu,D.; Huang,Y.; Liu,Y.; Liu,L.; Chen,Q.; Shi,W.
A/chicken/Jiangxi/10.31_NCDZT013-O/2018	Chicken	Asia / China / Jiangxi Province	2018-10-31	EPI1820135|A/chicken/Jiangxi/10.31_NCDZT013-O/2018	EPI1822499|A/chicken/Jiangxi/10.31_NCDZT013-O/2018	Bi,Y.; Li,J.; Li,S.; Fu,G.; Jin,T.; Zhang,C.; Yang,Y.; Ma,Z.; Tian,W.; Xiao,S.; Li,L.; Yin,R.; Zhang,Y.; Wang,L.; Qin,Y.; Yao,Z.; Meng,F.; Hu,D.; Li,D.; Wong,G.; Liu,F.; Lv,N.; Fu,L.; Peng,Y.; Ma,J.; Sharshov,K.; Shestopalov,A.; Gulyaeva,M.; Gao,G.F.; Chen,J.; Shi,Y.; Liu,W.J.; Chu,D.; Huang,Y.; Liu,Y.; Liu,L.; Chen,Q.; Shi,W.
A/chicken/Guangdong/8.22_HLYM014-O/2018	Chicken	Asia / China / Guangdong Province	2018-08-22	EPI1820133|A/chicken/Guangdong/8.22_HLYM014-O/2018	EPI1822497|A/chicken/Guangdong/8.22_HLYM014-O/2018	Bi,Y.; Li,J.; Li,S.; Fu,G.; Jin,T.; Zhang,C.; Yang,Y.; Ma,Z.; Tian,W.; Xiao,S.; Li,L.; Yin,R.; Zhang,Y.; Wang,L.; Qin,Y.; Yao,Z.; Meng,F.; Hu,D.; Li,D.; Wong,G.; Liu,F.; Lv,N.; Fu,L.; Peng,Y.; Ma,J.; Sharshov,K.; Shestopalov,A.; Gulyaeva,M.; Gao,G.F.; Chen,J.; Shi,Y.; Liu,W.J.; Chu,D.; Huang,Y.; Liu,Y.; Liu,L.; Chen,Q.; Shi,W.
A/chicken/Guangdong/8.22_HLYM005-O/2018	Chicken	Asia / China / Guangdong Province	2018-08-22	EPI1820132|A/chicken/Guangdong/8.22_HLYM005-O/2018	EPI1822496|A/chicken/Guangdong/8.22_HLYM005-O/2018	Bi,Y.; Li,J.; Li,S.; Fu,G.; Jin,T.; Zhang,C.; Yang,Y.; Ma,Z.; Tian,W.; Xiao,S.; Li,L.; Yin,R.; Zhang,Y.; Wang,L.; Qin,Y.; Yao,Z.; Meng,F.; Hu,D.; Li,D.; Wong,G.; Liu,F.; Lv,N.; Fu,L.; Peng,Y.; Ma,J.; Sharshov,K.; Shestopalov,A.; Gulyaeva,M.; Gao,G.F.; Chen,J.; Shi,Y.; Liu,W.J.; Chu,D.; Huang,Y.; Liu,Y.; Liu,L.; Chen,Q.; Shi,W.
A/chicken/Guizhou/8.26_ZYLJJ015-O/2018	Chicken	Asia / China / Guizhou Province	2018-08-26	EPI1820126|A/chicken/Guizhou/8.26_ZYLJJ015-O/2018	EPI1822490|A/chicken/Guizhou/8.26_ZYLJJ015-O/2018	Bi,Y.; Li,J.; Li,S.; Fu,G.; Jin,T.; Zhang,C.; Yang,Y.; Ma,Z.; Tian,W.; Xiao,S.; Li,L.; Yin,R.; Zhang,Y.; Wang,L.; Qin,Y.; Yao,Z.; Meng,F.; Hu,D.; Li,D.; Wong,G.; Liu,F.; Lv,N.; Fu,L.; Peng,Y.; Ma,J.; Sharshov,K.; Shestopalov,A.; Gulyaeva,M.; Gao,G.F.; Chen,J.; Shi,Y.; Liu,W.J.; Chu,D.; Huang,Y.; Liu,Y.; Liu,L.; Chen,Q.; Shi,W.
A/chicken/Guizhou/8.26_ZYLJJ005-O/2018	Chicken	Asia / China / Guizhou Province	2018-08-26	EPI1820125|A/chicken/Guizhou/8.26_ZYLJJ005-O/2018	EPI1822489|A/chicken/Guizhou/8.26_ZYLJJ005-O/2018	Bi,Y.; Li,J.; Li,S.; Fu,G.; Jin,T.; Zhang,C.; Yang,Y.; Ma,Z.; Tian,W.; Xiao,S.; Li,L.; Yin,R.; Zhang,Y.; Wang,L.; Qin,Y.; Yao,Z.; Meng,F.; Hu,D.; Li,D.; Wong,G.; Liu,F.; Lv,N.; Fu,L.; Peng,Y.; Ma,J.; Sharshov,K.; Shestopalov,A.; Gulyaeva,M.; Gao,G.F.; Chen,J.; Shi,Y.; Liu,W.J.; Chu,D.; Huang,Y.; Liu,Y.; Liu,L.; Chen,Q.; Shi,W.
A/chicken/Guizhou/8.26_ZYLJJ002-O/2018	Chicken	Asia / China / Guizhou Province	2018-08-26	EPI1820124|A/chicken/Guizhou/8.26_ZYLJJ002-O/2018	EPI1822488|A/chicken/Guizhou/8.26_ZYLJJ002-O/2018	Bi,Y.; Li,J.; Li,S.; Fu,G.; Jin,T.; Zhang,C.; Yang,Y.; Ma,Z.; Tian,W.; Xiao,S.; Li,L.; Yin,R.; Zhang,Y.; Wang,L.; Qin,Y.; Yao,Z.; Meng,F.; Hu,D.; Li,D.; Wong,G.; Liu,F.; Lv,N.; Fu,L.; Peng,Y.; Ma,J.; Sharshov,K.; Shestopalov,A.; Gulyaeva,M.; Gao,G.F.; Chen,J.; Shi,Y.; Liu,W.J.; Chu,D.; Huang,Y.; Liu,Y.; Liu,L.; Chen,Q.; Shi,W.
A/chicken/Guizhou/7.27_ZYLJJ011-O/2018	Chicken	Asia / China / Guizhou Province	2018-07-27	EPI1820120|A/chicken/Guizhou/7.27_ZYLJJ011-O/2018	EPI1822484|A/chicken/Guizhou/7.27_ZYLJJ011-O/2018	Bi,Y.; Li,J.; Li,S.; Fu,G.; Jin,T.; Zhang,C.; Yang,Y.; Ma,Z.; Tian,W.; Xiao,S.; Li,L.; Yin,R.; Zhang,Y.; Wang,L.; Qin,Y.; Yao,Z.; Meng,F.; Hu,D.; Li,D.; Wong,G.; Liu,F.; Lv,N.; Fu,L.; Peng,Y.; Ma,J.; Sharshov,K.; Shestopalov,A.; Gulyaeva,M.; Gao,G.F.; Chen,J.; Shi,Y.; Liu,W.J.; Chu,D.; Huang,Y.; Liu,Y.; Liu,L.; Chen,Q.; Shi,W.
A/chicken/Guizhou/7.27_ZYLJJ006-O/2018	Chicken	Asia / China / Guizhou Province	2018-07-27	EPI1820119|A/chicken/Guizhou/7.27_ZYLJJ006-O/2018	EPI1822483|A/chicken/Guizhou/7.27_ZYLJJ006-O/2018	Bi,Y.; Li,J.; Li,S.; Fu,G.; Jin,T.; Zhang,C.; Yang,Y.; Ma,Z.; Tian,W.; Xiao,S.; Li,L.; Yin,R.; Zhang,Y.; Wang,L.; Qin,Y.; Yao,Z.; Meng,F.; Hu,D.; Li,D.; Wong,G.; Liu,F.; Lv,N.; Fu,L.; Peng,Y.; Ma,J.; Sharshov,K.; Shestopalov,A.; Gulyaeva,M.; Gao,G.F.; Chen,J.; Shi,Y.; Liu,W.J.; Chu,D.; Huang,Y.; Liu,Y.; Liu,L.; Chen,Q.; Shi,W.
A/chicken/Guizhou/5.24_ZYLJJ004-C/2018	Chicken	Asia / China / Guizhou Province	2018-05-24	EPI1820118|A/chicken/Guizhou/5.24_ZYLJJ004-C/2018	EPI1822482|A/chicken/Guizhou/5.24_ZYLJJ004-C/2018	Bi,Y.; Li,J.; Li,S.; Fu,G.; Jin,T.; Zhang,C.; Yang,Y.; Ma,Z.; Tian,W.; Xiao,S.; Li,L.; Yin,R.; Zhang,Y.; Wang,L.; Qin,Y.; Yao,Z.; Meng,F.; Hu,D.; Li,D.; Wong,G.; Liu,F.; Lv,N.; Fu,L.; Peng,Y.; Ma,J.; Sharshov,K.; Shestopalov,A.; Gulyaeva,M.; Gao,G.F.; Chen,J.; Shi,Y.; Liu,W.J.; Chu,D.; Huang,Y.; Liu,Y.; Liu,L.; Chen,Q.; Shi,W.
A/chicken/Guizhou/3.31_ZYLJJ010-O/2018	Chicken	Asia / China / Guizhou Province	2018-03-31	EPI1820116|A/chicken/Guizhou/3.31_ZYLJJ010-O/2018	EPI1822480|A/chicken/Guizhou/3.31_ZYLJJ010-O/2018	Bi,Y.; Li,J.; Li,S.; Fu,G.; Jin,T.; Zhang,C.; Yang,Y.; Ma,Z.; Tian,W.; Xiao,S.; Li,L.; Yin,R.; Zhang,Y.; Wang,L.; Qin,Y.; Yao,Z.; Meng,F.; Hu,D.; Li,D.; Wong,G.; Liu,F.; Lv,N.; Fu,L.; Peng,Y.; Ma,J.; Sharshov,K.; Shestopalov,A.; Gulyaeva,M.; Gao,G.F.; Chen,J.; Shi,Y.; Liu,W.J.; Chu,D.; Huang,Y.; Liu,Y.; Liu,L.; Chen,Q.; Shi,W.
A/chicken/Guizhou/1.31_ZYLJJ018-C/2018	Chicken	Asia / China / Guizhou Province	2018-01-31	EPI1820114|A/chicken/Guizhou/1.31_ZYLJJ018-C/2018	EPI1822478|A/chicken/Guizhou/1.31_ZYLJJ018-C/2018	Bi,Y.; Li,J.; Li,S.; Fu,G.; Jin,T.; Zhang,C.; Yang,Y.; Ma,Z.; Tian,W.; Xiao,S.; Li,L.; Yin,R.; Zhang,Y.; Wang,L.; Qin,Y.; Yao,Z.; Meng,F.; Hu,D.; Li,D.; Wong,G.; Liu,F.; Lv,N.; Fu,L.; Peng,Y.; Ma,J.; Sharshov,K.; Shestopalov,A.; Gulyaeva,M.; Gao,G.F.; Chen,J.; Shi,Y.; Liu,W.J.; Chu,D.; Huang,Y.; Liu,Y.; Liu,L.; Chen,Q.; Shi,W.
A/chicken/Guizhou/1.31_ZYLJJ007-C/2018	Chicken	Asia / China / Guizhou Province	2018-01-31	EPI1820112|A/chicken/Guizhou/1.31_ZYLJJ007-C/2018	EPI1822476|A/chicken/Guizhou/1.31_ZYLJJ007-C/2018	Bi,Y.; Li,J.; Li,S.; Fu,G.; Jin,T.; Zhang,C.; Yang,Y.; Ma,Z.; Tian,W.; Xiao,S.; Li,L.; Yin,R.; Zhang,Y.; Wang,L.; Qin,Y.; Yao,Z.; Meng,F.; Hu,D.; Li,D.; Wong,G.; Liu,F.; Lv,N.; Fu,L.; Peng,Y.; Ma,J.; Sharshov,K.; Shestopalov,A.; Gulyaeva,M.; Gao,G.F.; Chen,J.; Shi,Y.; Liu,W.J.; Chu,D.; Huang,Y.; Liu,Y.; Liu,L.; Chen,Q.; Shi,W.
A/chicken/Guizhou/1.31_ZYLJJ015-O/2018	Chicken	Asia / China / Guizhou Province	2018-01-31	EPI1820111|A/chicken/Guizhou/1.31_ZYLJJ015-O/2018	EPI1822475|A/chicken/Guizhou/1.31_ZYLJJ015-O/2018	Bi,Y.; Li,J.; Li,S.; Fu,G.; Jin,T.; Zhang,C.; Yang,Y.; Ma,Z.; Tian,W.; Xiao,S.; Li,L.; Yin,R.; Zhang,Y.; Wang,L.; Qin,Y.; Yao,Z.; Meng,F.; Hu,D.; Li,D.; Wong,G.; Liu,F.; Lv,N.; Fu,L.; Peng,Y.; Ma,J.; Sharshov,K.; Shestopalov,A.; Gulyaeva,M.; Gao,G.F.; Chen,J.; Shi,Y.; Liu,W.J.; Chu,D.; Huang,Y.; Liu,Y.; Liu,L.; Chen,Q.; Shi,W.
A/chicken/Guizhou/1.31_ZYLJJ004-O/2018	Chicken	Asia / China / Guizhou Province	2018-01-31	EPI1820109|A/chicken/Guizhou/1.31_ZYLJJ004-O/2018	EPI1822473|A/chicken/Guizhou/1.31_ZYLJJ004-O/2018	Bi,Y.; Li,J.; Li,S.; Fu,G.; Jin,T.; Zhang,C.; Yang,Y.; Ma,Z.; Tian,W.; Xiao,S.; Li,L.; Yin,R.; Zhang,Y.; Wang,L.; Qin,Y.; Yao,Z.; Meng,F.; Hu,D.; Li,D.; Wong,G.; Liu,F.; Lv,N.; Fu,L.; Peng,Y.; Ma,J.; Sharshov,K.; Shestopalov,A.; Gulyaeva,M.; Gao,G.F.; Chen,J.; Shi,Y.; Liu,W.J.; Chu,D.; Huang,Y.; Liu,Y.; Liu,L.; Chen,Q.; Shi,W.
A/chicken/Guizhou/12.20_ZYLJJ004-C/2017	Chicken	Asia / China / Guizhou Province	2017-12-02	EPI1820108|A/chicken/Guizhou/12.20_ZYLJJ004-C/2017	EPI1822472|A/chicken/Guizhou/12.20_ZYLJJ004-C/2017	Bi,Y.; Li,J.; Li,S.; Fu,G.; Jin,T.; Zhang,C.; Yang,Y.; Ma,Z.; Tian,W.; Xiao,S.; Li,L.; Yin,R.; Zhang,Y.; Wang,L.; Qin,Y.; Yao,Z.; Meng,F.; Hu,D.; Li,D.; Wong,G.; Liu,F.; Lv,N.; Fu,L.; Peng,Y.; Ma,J.; Sharshov,K.; Shestopalov,A.; Gulyaeva,M.; Gao,G.F.; Chen,J.; Shi,Y.; Liu,W.J.; Chu,D.; Huang,Y.; Liu,Y.; Liu,L.; Chen,Q.; Shi,W.
A/chicken/Guizhou/12.20_ZYLJJ003-C/2017	Chicken	Asia / China / Guizhou Province	2017-12-02	EPI1820107|A/chicken/Guizhou/12.20_ZYLJJ003-C/2017	EPI1822471|A/chicken/Guizhou/12.20_ZYLJJ003-C/2017	Bi,Y.; Li,J.; Li,S.; Fu,G.; Jin,T.; Zhang,C.; Yang,Y.; Ma,Z.; Tian,W.; Xiao,S.; Li,L.; Yin,R.; Zhang,Y.; Wang,L.; Qin,Y.; Yao,Z.; Meng,F.; Hu,D.; Li,D.; Wong,G.; Liu,F.; Lv,N.; Fu,L.; Peng,Y.; Ma,J.; Sharshov,K.; Shestopalov,A.; Gulyaeva,M.; Gao,G.F.; Chen,J.; Shi,Y.; Liu,W.J.; Chu,D.; Huang,Y.; Liu,Y.; Liu,L.; Chen,Q.; Shi,W.
A/chicken/Guizhou/12.20_ZYLJJ002-C/2017	Chicken	Asia / China / Guizhou Province	2017-12-02	EPI1820106|A/chicken/Guizhou/12.20_ZYLJJ002-C/2017	EPI1822470|A/chicken/Guizhou/12.20_ZYLJJ002-C/2017	Bi,Y.; Li,J.; Li,S.; Fu,G.; Jin,T.; Zhang,C.; Yang,Y.; Ma,Z.; Tian,W.; Xiao,S.; Li,L.; Yin,R.; Zhang,Y.; Wang,L.; Qin,Y.; Yao,Z.; Meng,F.; Hu,D.; Li,D.; Wong,G.; Liu,F.; Lv,N.; Fu,L.; Peng,Y.; Ma,J.; Sharshov,K.; Shestopalov,A.; Gulyaeva,M.; Gao,G.F.; Chen,J.; Shi,Y.; Liu,W.J.; Chu,D.; Huang,Y.; Liu,Y.; Liu,L.; Chen,Q.; Shi,W.
A/chicken/Guizhou/12.20_ZYLJJ011-O/2017	Chicken	Asia / China / Guizhou Province	2017-12-02	EPI1820104|A/chicken/Guizhou/12.20_ZYLJJ011-O/2017	EPI1822468|A/chicken/Guizhou/12.20_ZYLJJ011-O/2017	Bi,Y.; Li,J.; Li,S.; Fu,G.; Jin,T.; Zhang,C.; Yang,Y.; Ma,Z.; Tian,W.; Xiao,S.; Li,L.; Yin,R.; Zhang,Y.; Wang,L.; Qin,Y.; Yao,Z.; Meng,F.; Hu,D.; Li,D.; Wong,G.; Liu,F.; Lv,N.; Fu,L.; Peng,Y.; Ma,J.; Sharshov,K.; Shestopalov,A.; Gulyaeva,M.; Gao,G.F.; Chen,J.; Shi,Y.; Liu,W.J.; Chu,D.; Huang,Y.; Liu,Y.; Liu,L.; Chen,Q.; Shi,W.
A/chicken/Guizhou/03.31_ZYLJJ020-O/2018	Chicken	Asia / China / Guizhou Province	2018-03-31	EPI1820103|A/chicken/Guizhou/03.31_ZYLJJ020-O/2018	EPI1822467|A/chicken/Guizhou/03.31_ZYLJJ020-O/2018	Bi,Y.; Li,J.; Li,S.; Fu,G.; Jin,T.; Zhang,C.; Yang,Y.; Ma,Z.; Tian,W.; Xiao,S.; Li,L.; Yin,R.; Zhang,Y.; Wang,L.; Qin,Y.; Yao,Z.; Meng,F.; Hu,D.; Li,D.; Wong,G.; Liu,F.; Lv,N.; Fu,L.; Peng,Y.; Ma,J.; Sharshov,K.; Shestopalov,A.; Gulyaeva,M.; Gao,G.F.; Chen,J.; Shi,Y.; Liu,W.J.; Chu,D.; Huang,Y.; Liu,Y.; Liu,L.; Chen,Q.; Shi,W.
A/chicken/Guizhou/03.31_ZYLJJ008-O/2018	Chicken	Asia / China / Guizhou Province	2018-03-31	EPI1820102|A/chicken/Guizhou/03.31_ZYLJJ008-O/2018	EPI1822466|A/chicken/Guizhou/03.31_ZYLJJ008-O/2018	Bi,Y.; Li,J.; Li,S.; Fu,G.; Jin,T.; Zhang,C.; Yang,Y.; Ma,Z.; Tian,W.; Xiao,S.; Li,L.; Yin,R.; Zhang,Y.; Wang,L.; Qin,Y.; Yao,Z.; Meng,F.; Hu,D.; Li,D.; Wong,G.; Liu,F.; Lv,N.; Fu,L.; Peng,Y.; Ma,J.; Sharshov,K.; Shestopalov,A.; Gulyaeva,M.; Gao,G.F.; Chen,J.; Shi,Y.; Liu,W.J.; Chu,D.; Huang,Y.; Liu,Y.; Liu,L.; Chen,Q.; Shi,W.
A/chicken/Guangdong/4.24_SZBJ006-O/2017	Chicken	Asia / China / Guangdong Province	2017-04-24	EPI1820100|A/chicken/Guangdong/4.24_SZBJ006-O/2017	EPI1822464|A/chicken/Guangdong/4.24_SZBJ006-O/2017	Bi,Y.; Li,J.; Li,S.; Fu,G.; Jin,T.; Zhang,C.; Yang,Y.; Ma,Z.; Tian,W.; Xiao,S.; Li,L.; Yin,R.; Zhang,Y.; Wang,L.; Qin,Y.; Yao,Z.; Meng,F.; Hu,D.; Li,D.; Wong,G.; Liu,F.; Lv,N.; Fu,L.; Peng,Y.; Ma,J.; Sharshov,K.; Shestopalov,A.; Gulyaeva,M.; Gao,G.F.; Chen,J.; Shi,Y.; Liu,W.J.; Chu,D.; Huang,Y.; Liu,Y.; Liu,L.; Chen,Q.; Shi,W.
A/chicken/Guangdong/4.24_SZBJ004-O/2017	Chicken	Asia / China / Guangdong Province	2017-04-24	EPI1820099|A/chicken/Guangdong/4.24_SZBJ004-O/2017	EPI1822463|A/chicken/Guangdong/4.24_SZBJ004-O/2017	Bi,Y.; Li,J.; Li,S.; Fu,G.; Jin,T.; Zhang,C.; Yang,Y.; Ma,Z.; Tian,W.; Xiao,S.; Li,L.; Yin,R.; Zhang,Y.; Wang,L.; Qin,Y.; Yao,Z.; Meng,F.; Hu,D.; Li,D.; Wong,G.; Liu,F.; Lv,N.; Fu,L.; Peng,Y.; Ma,J.; Sharshov,K.; Shestopalov,A.; Gulyaeva,M.; Gao,G.F.; Chen,J.; Shi,Y.; Liu,W.J.; Chu,D.; Huang,Y.; Liu,Y.; Liu,L.; Chen,Q.; Shi,W.
A/chicken/Guangdong/4.24_SZBJ002-O/2017	Chicken	Asia / China / Guangdong Province	2017-04-24	EPI1820098|A/chicken/Guangdong/4.24_SZBJ002-O/2017	EPI1822462|A/chicken/Guangdong/4.24_SZBJ002-O/2017	Bi,Y.; Li,J.; Li,S.; Fu,G.; Jin,T.; Zhang,C.; Yang,Y.; Ma,Z.; Tian,W.; Xiao,S.; Li,L.; Yin,R.; Zhang,Y.; Wang,L.; Qin,Y.; Yao,Z.; Meng,F.; Hu,D.; Li,D.; Wong,G.; Liu,F.; Lv,N.; Fu,L.; Peng,Y.; Ma,J.; Sharshov,K.; Shestopalov,A.; Gulyaeva,M.; Gao,G.F.; Chen,J.; Shi,Y.; Liu,W.J.; Chu,D.; Huang,Y.; Liu,Y.; Liu,L.; Chen,Q.; Shi,W.
A/chicken/Guangdong/8.08_SZBJ014-O/2018	Chicken	Asia / China / Guangdong Province	2018-08-08	EPI1820096|A/chicken/Guangdong/8.08_SZBJ014-O/2018	EPI1822460|A/chicken/Guangdong/8.08_SZBJ014-O/2018	Bi,Y.; Li,J.; Li,S.; Fu,G.; Jin,T.; Zhang,C.; Yang,Y.; Ma,Z.; Tian,W.; Xiao,S.; Li,L.; Yin,R.; Zhang,Y.; Wang,L.; Qin,Y.; Yao,Z.; Meng,F.; Hu,D.; Li,D.; Wong,G.; Liu,F.; Lv,N.; Fu,L.; Peng,Y.; Ma,J.; Sharshov,K.; Shestopalov,A.; Gulyaeva,M.; Gao,G.F.; Chen,J.; Shi,Y.; Liu,W.J.; Chu,D.; Huang,Y.; Liu,Y.; Liu,L.; Chen,Q.; Shi,W.
A/chicken/Guangdong/8.08_SZBJ002-O/2018	Chicken	Asia / China / Guangdong Province	2018-08-08	EPI1820095|A/chicken/Guangdong/8.08_SZBJ002-O/2018	EPI1822459|A/chicken/Guangdong/8.08_SZBJ002-O/2018	Bi,Y.; Li,J.; Li,S.; Fu,G.; Jin,T.; Zhang,C.; Yang,Y.; Ma,Z.; Tian,W.; Xiao,S.; Li,L.; Yin,R.; Zhang,Y.; Wang,L.; Qin,Y.; Yao,Z.; Meng,F.; Hu,D.; Li,D.; Wong,G.; Liu,F.; Lv,N.; Fu,L.; Peng,Y.; Ma,J.; Sharshov,K.; Shestopalov,A.; Gulyaeva,M.; Gao,G.F.; Chen,J.; Shi,Y.; Liu,W.J.; Chu,D.; Huang,Y.; Liu,Y.; Liu,L.; Chen,Q.; Shi,W.
A/chicken/Guangdong/5.23_SZBJ014-O/2018	Chicken	Asia / China / Guangdong Province	2018-05-23	EPI1820094|A/chicken/Guangdong/5.23_SZBJ014-O/2018	EPI1822458|A/chicken/Guangdong/5.23_SZBJ014-O/2018	Bi,Y.; Li,J.; Li,S.; Fu,G.; Jin,T.; Zhang,C.; Yang,Y.; Ma,Z.; Tian,W.; Xiao,S.; Li,L.; Yin,R.; Zhang,Y.; Wang,L.; Qin,Y.; Yao,Z.; Meng,F.; Hu,D.; Li,D.; Wong,G.; Liu,F.; Lv,N.; Fu,L.; Peng,Y.; Ma,J.; Sharshov,K.; Shestopalov,A.; Gulyaeva,M.; Gao,G.F.; Chen,J.; Shi,Y.; Liu,W.J.; Chu,D.; Huang,Y.; Liu,Y.; Liu,L.; Chen,Q.; Shi,W.
A/chicken/Guangdong/5.23_SZBJ022-C/2018	Chicken	Asia / China / Guangdong Province	2018-05-23	EPI1820093|A/chicken/Guangdong/5.23_SZBJ022-C/2018	EPI1822457|A/chicken/Guangdong/5.23_SZBJ022-C/2018	Bi,Y.; Li,J.; Li,S.; Fu,G.; Jin,T.; Zhang,C.; Yang,Y.; Ma,Z.; Tian,W.; Xiao,S.; Li,L.; Yin,R.; Zhang,Y.; Wang,L.; Qin,Y.; Yao,Z.; Meng,F.; Hu,D.; Li,D.; Wong,G.; Liu,F.; Lv,N.; Fu,L.; Peng,Y.; Ma,J.; Sharshov,K.; Shestopalov,A.; Gulyaeva,M.; Gao,G.F.; Chen,J.; Shi,Y.; Liu,W.J.; Chu,D.; Huang,Y.; Liu,Y.; Liu,L.; Chen,Q.; Shi,W.
A/chicken/Guangdong/5.23_SZBJ018-O/2018	Chicken	Asia / China / Guangdong Province	2018-05-23	EPI1820092|A/chicken/Guangdong/5.23_SZBJ018-O/2018	EPI1822456|A/chicken/Guangdong/5.23_SZBJ018-O/2018	Bi,Y.; Li,J.; Li,S.; Fu,G.; Jin,T.; Zhang,C.; Yang,Y.; Ma,Z.; Tian,W.; Xiao,S.; Li,L.; Yin,R.; Zhang,Y.; Wang,L.; Qin,Y.; Yao,Z.; Meng,F.; Hu,D.; Li,D.; Wong,G.; Liu,F.; Lv,N.; Fu,L.; Peng,Y.; Ma,J.; Sharshov,K.; Shestopalov,A.; Gulyaeva,M.; Gao,G.F.; Chen,J.; Shi,Y.; Liu,W.J.; Chu,D.; Huang,Y.; Liu,Y.; Liu,L.; Chen,Q.; Shi,W.
A/chicken/Guangdong/5.23_SZBJ008-O/2018	Chicken	Asia / China / Guangdong Province	2018-05-23	EPI1820091|A/chicken/Guangdong/5.23_SZBJ008-O/2018	EPI1822455|A/chicken/Guangdong/5.23_SZBJ008-O/2018	Bi,Y.; Li,J.; Li,S.; Fu,G.; Jin,T.; Zhang,C.; Yang,Y.; Ma,Z.; Tian,W.; Xiao,S.; Li,L.; Yin,R.; Zhang,Y.; Wang,L.; Qin,Y.; Yao,Z.; Meng,F.; Hu,D.; Li,D.; Wong,G.; Liu,F.; Lv,N.; Fu,L.; Peng,Y.; Ma,J.; Sharshov,K.; Shestopalov,A.; Gulyaeva,M.; Gao,G.F.; Chen,J.; Shi,Y.; Liu,W.J.; Chu,D.; Huang,Y.; Liu,Y.; Liu,L.; Chen,Q.; Shi,W.
A/chicken/Guangdong/4.18_SZBJ016-O/2018	Chicken	Asia / China / Guangdong Province	2018-04-18	EPI1820090|A/chicken/Guangdong/4.18_SZBJ016-O/2018	EPI1822454|A/chicken/Guangdong/4.18_SZBJ016-O/2018	Bi,Y.; Li,J.; Li,S.; Fu,G.; Jin,T.; Zhang,C.; Yang,Y.; Ma,Z.; Tian,W.; Xiao,S.; Li,L.; Yin,R.; Zhang,Y.; Wang,L.; Qin,Y.; Yao,Z.; Meng,F.; Hu,D.; Li,D.; Wong,G.; Liu,F.; Lv,N.; Fu,L.; Peng,Y.; Ma,J.; Sharshov,K.; Shestopalov,A.; Gulyaeva,M.; Gao,G.F.; Chen,J.; Shi,Y.; Liu,W.J.; Chu,D.; Huang,Y.; Liu,Y.; Liu,L.; Chen,Q.; Shi,W.
A/chicken/Guangdong/4.18_SZBJ020-O/2018	Chicken	Asia / China / Guangdong Province	2018-04-18	EPI1820089|A/chicken/Guangdong/4.18_SZBJ020-O/2018	EPI1822453|A/chicken/Guangdong/4.18_SZBJ020-O/2018	Bi,Y.; Li,J.; Li,S.; Fu,G.; Jin,T.; Zhang,C.; Yang,Y.; Ma,Z.; Tian,W.; Xiao,S.; Li,L.; Yin,R.; Zhang,Y.; Wang,L.; Qin,Y.; Yao,Z.; Meng,F.; Hu,D.; Li,D.; Wong,G.; Liu,F.; Lv,N.; Fu,L.; Peng,Y.; Ma,J.; Sharshov,K.; Shestopalov,A.; Gulyaeva,M.; Gao,G.F.; Chen,J.; Shi,Y.; Liu,W.J.; Chu,D.; Huang,Y.; Liu,Y.; Liu,L.; Chen,Q.; Shi,W.
A/chicken/Guangdong/4.18_SZBJ010-O/2018	Chicken	Asia / China / Guangdong Province	2018-04-18	EPI1820086|A/chicken/Guangdong/4.18_SZBJ010-O/2018	EPI1822450|A/chicken/Guangdong/4.18_SZBJ010-O/2018	Bi,Y.; Li,J.; Li,S.; Fu,G.; Jin,T.; Zhang,C.; Yang,Y.; Ma,Z.; Tian,W.; Xiao,S.; Li,L.; Yin,R.; Zhang,Y.; Wang,L.; Qin,Y.; Yao,Z.; Meng,F.; Hu,D.; Li,D.; Wong,G.; Liu,F.; Lv,N.; Fu,L.; Peng,Y.; Ma,J.; Sharshov,K.; Shestopalov,A.; Gulyaeva,M.; Gao,G.F.; Chen,J.; Shi,Y.; Liu,W.J.; Chu,D.; Huang,Y.; Liu,Y.; Liu,L.; Chen,Q.; Shi,W.
A/chicken/Guangdong/4.18_SZBJ006-O/2018	Chicken	Asia / China / Guangdong Province	2018-04-18	EPI1820085|A/chicken/Guangdong/4.18_SZBJ006-O/2018	EPI1822449|A/chicken/Guangdong/4.18_SZBJ006-O/2018	Bi,Y.; Li,J.; Li,S.; Fu,G.; Jin,T.; Zhang,C.; Yang,Y.; Ma,Z.; Tian,W.; Xiao,S.; Li,L.; Yin,R.; Zhang,Y.; Wang,L.; Qin,Y.; Yao,Z.; Meng,F.; Hu,D.; Li,D.; Wong,G.; Liu,F.; Lv,N.; Fu,L.; Peng,Y.; Ma,J.; Sharshov,K.; Shestopalov,A.; Gulyaeva,M.; Gao,G.F.; Chen,J.; Shi,Y.; Liu,W.J.; Chu,D.; Huang,Y.; Liu,Y.; Liu,L.; Chen,Q.; Shi,W.
A/chicken/Guangdong/2.06_SZBJ021-C/2018	Chicken	Asia / China / Guangdong Province	2018-02-06	EPI1820084|A/chicken/Guangdong/2.06_SZBJ021-C/2018	EPI1822448|A/chicken/Guangdong/2.06_SZBJ021-C/2018	Bi,Y.; Li,J.; Li,S.; Fu,G.; Jin,T.; Zhang,C.; Yang,Y.; Ma,Z.; Tian,W.; Xiao,S.; Li,L.; Yin,R.; Zhang,Y.; Wang,L.; Qin,Y.; Yao,Z.; Meng,F.; Hu,D.; Li,D.; Wong,G.; Liu,F.; Lv,N.; Fu,L.; Peng,Y.; Ma,J.; Sharshov,K.; Shestopalov,A.; Gulyaeva,M.; Gao,G.F.; Chen,J.; Shi,Y.; Liu,W.J.; Chu,D.; Huang,Y.; Liu,Y.; Liu,L.; Chen,Q.; Shi,W.
A/chicken/Guangdong/2.06_SZBJ022-O/2018	Chicken	Asia / China / Guangdong Province	2018-02-06	EPI1820083|A/chicken/Guangdong/2.06_SZBJ022-O/2018	EPI1822447|A/chicken/Guangdong/2.06_SZBJ022-O/2018	Bi,Y.; Li,J.; Li,S.; Fu,G.; Jin,T.; Zhang,C.; Yang,Y.; Ma,Z.; Tian,W.; Xiao,S.; Li,L.; Yin,R.; Zhang,Y.; Wang,L.; Qin,Y.; Yao,Z.; Meng,F.; Hu,D.; Li,D.; Wong,G.; Liu,F.; Lv,N.; Fu,L.; Peng,Y.; Ma,J.; Sharshov,K.; Shestopalov,A.; Gulyaeva,M.; Gao,G.F.; Chen,J.; Shi,Y.; Liu,W.J.; Chu,D.; Huang,Y.; Liu,Y.; Liu,L.; Chen,Q.; Shi,W.
A/chicken/Guangdong/2.06_SZBJ020-O/2018	Chicken	Asia / China / Guangdong Province	2018-02-06	EPI1820082|A/chicken/Guangdong/2.06_SZBJ020-O/2018	EPI1822446|A/chicken/Guangdong/2.06_SZBJ020-O/2018	Bi,Y.; Li,J.; Li,S.; Fu,G.; Jin,T.; Zhang,C.; Yang,Y.; Ma,Z.; Tian,W.; Xiao,S.; Li,L.; Yin,R.; Zhang,Y.; Wang,L.; Qin,Y.; Yao,Z.; Meng,F.; Hu,D.; Li,D.; Wong,G.; Liu,F.; Lv,N.; Fu,L.; Peng,Y.; Ma,J.; Sharshov,K.; Shestopalov,A.; Gulyaeva,M.; Gao,G.F.; Chen,J.; Shi,Y.; Liu,W.J.; Chu,D.; Huang,Y.; Liu,Y.; Liu,L.; Chen,Q.; Shi,W.
A/chicken/Guangdong/2.06_SZBJ011-O/2018	Chicken	Asia / China / Guangdong Province	2018-02-06	EPI1820081|A/chicken/Guangdong/2.06_SZBJ011-O/2018	EPI1822445|A/chicken/Guangdong/2.06_SZBJ011-O/2018	Bi,Y.; Li,J.; Li,S.; Fu,G.; Jin,T.; Zhang,C.; Yang,Y.; Ma,Z.; Tian,W.; Xiao,S.; Li,L.; Yin,R.; Zhang,Y.; Wang,L.; Qin,Y.; Yao,Z.; Meng,F.; Hu,D.; Li,D.; Wong,G.; Liu,F.; Lv,N.; Fu,L.; Peng,Y.; Ma,J.; Sharshov,K.; Shestopalov,A.; Gulyaeva,M.; Gao,G.F.; Chen,J.; Shi,Y.; Liu,W.J.; Chu,D.; Huang,Y.; Liu,Y.; Liu,L.; Chen,Q.; Shi,W.
A/chicken/Guangdong/2.06_SZBJ009-O/2018	Chicken	Asia / China / Guangdong Province	2018-02-06	EPI1820080|A/chicken/Guangdong/2.06_SZBJ009-O/2018	EPI1822444|A/chicken/Guangdong/2.06_SZBJ009-O/2018	Bi,Y.; Li,J.; Li,S.; Fu,G.; Jin,T.; Zhang,C.; Yang,Y.; Ma,Z.; Tian,W.; Xiao,S.; Li,L.; Yin,R.; Zhang,Y.; Wang,L.; Qin,Y.; Yao,Z.; Meng,F.; Hu,D.; Li,D.; Wong,G.; Liu,F.; Lv,N.; Fu,L.; Peng,Y.; Ma,J.; Sharshov,K.; Shestopalov,A.; Gulyaeva,M.; Gao,G.F.; Chen,J.; Shi,Y.; Liu,W.J.; Chu,D.; Huang,Y.; Liu,Y.; Liu,L.; Chen,Q.; Shi,W.
A/chicken/Hunan/09.27_YYGKZ67-C/2016	Chicken	Asia / China / Hunan Province	2016-09-27	EPI1820072|A/chicken/Hunan/09.27_YYGKZ67-C/2016	EPI1822438|A/chicken/Hunan/09.27_YYGKZ67-C/2016	Bi,Y.; Li,J.; Li,S.; Fu,G.; Jin,T.; Zhang,C.; Yang,Y.; Ma,Z.; Tian,W.; Xiao,S.; Li,L.; Yin,R.; Zhang,Y.; Wang,L.; Qin,Y.; Yao,Z.; Meng,F.; Hu,D.; Li,D.; Wong,G.; Liu,F.; Lv,N.; Fu,L.; Peng,Y.; Ma,J.; Sharshov,K.; Shestopalov,A.; Gulyaeva,M.; Gao,G.F.; Chen,J.; Shi,Y.; Liu,W.J.; Chu,D.; Huang,Y.; Liu,Y.; Liu,L.; Chen,Q.; Shi,W.
A/chicken/Hunan/7.21_YYGKy9-O/2016	Chicken	Asia / China / Hunan Province	2016-07-21	EPI1820070|A/chicken/Hunan/7.21_YYGKy9-O/2016	EPI1822436|A/chicken/Hunan/7.21_YYGKy9-O/2016	Bi,Y.; Li,J.; Li,S.; Fu,G.; Jin,T.; Zhang,C.; Yang,Y.; Ma,Z.; Tian,W.; Xiao,S.; Li,L.; Yin,R.; Zhang,Y.; Wang,L.; Qin,Y.; Yao,Z.; Meng,F.; Hu,D.; Li,D.; Wong,G.; Liu,F.; Lv,N.; Fu,L.; Peng,Y.; Ma,J.; Sharshov,K.; Shestopalov,A.; Gulyaeva,M.; Gao,G.F.; Chen,J.; Shi,Y.; Liu,W.J.; Chu,D.; Huang,Y.; Liu,Y.; Liu,L.; Chen,Q.; Shi,W.
A/chicken/Jiangxi/8.26_NCDZTY76-O/2016	Chicken	Asia / China / Jiangxi Province	2016-08-26	EPI1820069|A/chicken/Jiangxi/8.26_NCDZTY76-O/2016	EPI1822435|A/chicken/Jiangxi/8.26_NCDZTY76-O/2016	Bi,Y.; Li,J.; Li,S.; Fu,G.; Jin,T.; Zhang,C.; Yang,Y.; Ma,Z.; Tian,W.; Xiao,S.; Li,L.; Yin,R.; Zhang,Y.; Wang,L.; Qin,Y.; Yao,Z.; Meng,F.; Hu,D.; Li,D.; Wong,G.; Liu,F.; Lv,N.; Fu,L.; Peng,Y.; Ma,J.; Sharshov,K.; Shestopalov,A.; Gulyaeva,M.; Gao,G.F.; Chen,J.; Shi,Y.; Liu,W.J.; Chu,D.; Huang,Y.; Liu,Y.; Liu,L.; Chen,Q.; Shi,W.
A/chicken/Hunan/7.21_YYGKy7-O/2016	Chicken	Asia / China / Hunan Province	2016-07-21	EPI1820068|A/chicken/Hunan/7.21_YYGKy7-O/2016	EPI1822434|A/chicken/Hunan/7.21_YYGKy7-O/2016	Bi,Y.; Li,J.; Li,S.; Fu,G.; Jin,T.; Zhang,C.; Yang,Y.; Ma,Z.; Tian,W.; Xiao,S.; Li,L.; Yin,R.; Zhang,Y.; Wang,L.; Qin,Y.; Yao,Z.; Meng,F.; Hu,D.; Li,D.; Wong,G.; Liu,F.; Lv,N.; Fu,L.; Peng,Y.; Ma,J.; Sharshov,K.; Shestopalov,A.; Gulyaeva,M.; Gao,G.F.; Chen,J.; Shi,Y.; Liu,W.J.; Chu,D.; Huang,Y.; Liu,Y.; Liu,L.; Chen,Q.; Shi,W.
A/chicken/Hunan/7.21_YYGKy5-O/2016	Chicken	Asia / China / Hunan Province	2016-07-21	EPI1820067|A/chicken/Hunan/7.21_YYGKy5-O/2016	EPI1822433|A/chicken/Hunan/7.21_YYGKy5-O/2016	Bi,Y.; Li,J.; Li,S.; Fu,G.; Jin,T.; Zhang,C.; Yang,Y.; Ma,Z.; Tian,W.; Xiao,S.; Li,L.; Yin,R.; Zhang,Y.; Wang,L.; Qin,Y.; Yao,Z.; Meng,F.; Hu,D.; Li,D.; Wong,G.; Liu,F.; Lv,N.; Fu,L.; Peng,Y.; Ma,J.; Sharshov,K.; Shestopalov,A.; Gulyaeva,M.; Gao,G.F.; Chen,J.; Shi,Y.; Liu,W.J.; Chu,D.; Huang,Y.; Liu,Y.; Liu,L.; Chen,Q.; Shi,W.
A/chicken/Hunan/7.21_YYGKy4-O/2016	Chicken	Asia / China / Hunan Province	2016-07-21	EPI1820066|A/chicken/Hunan/7.21_YYGKy4-O/2016	EPI1822432|A/chicken/Hunan/7.21_YYGKy4-O/2016	Bi,Y.; Li,J.; Li,S.; Fu,G.; Jin,T.; Zhang,C.; Yang,Y.; Ma,Z.; Tian,W.; Xiao,S.; Li,L.; Yin,R.; Zhang,Y.; Wang,L.; Qin,Y.; Yao,Z.; Meng,F.; Hu,D.; Li,D.; Wong,G.; Liu,F.; Lv,N.; Fu,L.; Peng,Y.; Ma,J.; Sharshov,K.; Shestopalov,A.; Gulyaeva,M.; Gao,G.F.; Chen,J.; Shi,Y.; Liu,W.J.; Chu,D.; Huang,Y.; Liu,Y.; Liu,L.; Chen,Q.; Shi,W.
A/chicken/Jiangxi/08.26_NCDZTY32-O/2016	Chicken	Asia / China / Jiangxi Province	2016-08-26	EPI1820065|A/chicken/Jiangxi/08.26_NCDZTY32-O/2016	EPI1822431|A/chicken/Jiangxi/08.26_NCDZTY32-O/2016	Bi,Y.; Li,J.; Li,S.; Fu,G.; Jin,T.; Zhang,C.; Yang,Y.; Ma,Z.; Tian,W.; Xiao,S.; Li,L.; Yin,R.; Zhang,Y.; Wang,L.; Qin,Y.; Yao,Z.; Meng,F.; Hu,D.; Li,D.; Wong,G.; Liu,F.; Lv,N.; Fu,L.; Peng,Y.; Ma,J.; Sharshov,K.; Shestopalov,A.; Gulyaeva,M.; Gao,G.F.; Chen,J.; Shi,Y.; Liu,W.J.; Chu,D.; Huang,Y.; Liu,Y.; Liu,L.; Chen,Q.; Shi,W.
A/chicken/Jiangxi/02.28_NCNP9K3-OC/2018	Chicken	Asia / China / Jiangxi Province	2018-02-28	EPI1820063|A/chicken/Jiangxi/02.28_NCNP9K3-OC/2018	EPI1822429|A/chicken/Jiangxi/02.28_NCNP9K3-OC/2018	Bi,Y.; Li,J.; Li,S.; Fu,G.; Jin,T.; Zhang,C.; Yang,Y.; Ma,Z.; Tian,W.; Xiao,S.; Li,L.; Yin,R.; Zhang,Y.; Wang,L.; Qin,Y.; Yao,Z.; Meng,F.; Hu,D.; Li,D.; Wong,G.; Liu,F.; Lv,N.; Fu,L.; Peng,Y.; Ma,J.; Sharshov,K.; Shestopalov,A.; Gulyaeva,M.; Gao,G.F.; Chen,J.; Shi,Y.; Liu,W.J.; Chu,D.; Huang,Y.; Liu,Y.; Liu,L.; Chen,Q.; Shi,W.
A/chicken/Jiangxi/02.28_NCNP7K3-OC/2018	Chicken	Asia / China / Jiangxi Province	2018-02-28	EPI1820040|A/chicken/Jiangxi/02.28_NCNP7K3-OC/2018	EPI1822407|A/chicken/Jiangxi/02.28_NCNP7K3-OC/2018	Bi,Y.; Li,J.; Li,S.; Fu,G.; Jin,T.; Zhang,C.; Yang,Y.; Ma,Z.; Tian,W.; Xiao,S.; Li,L.; Yin,R.; Zhang,Y.; Wang,L.; Qin,Y.; Yao,Z.; Meng,F.; Hu,D.; Li,D.; Wong,G.; Liu,F.; Lv,N.; Fu,L.; Peng,Y.; Ma,J.; Sharshov,K.; Shestopalov,A.; Gulyaeva,M.; Gao,G.F.; Chen,J.; Shi,Y.; Liu,W.J.; Chu,D.; Huang,Y.; Liu,Y.; Liu,L.; Chen,Q.; Shi,W.
A/chicken/Jiangxi/12.26_NCDZT79F3-OC/2017	Chicken	Asia / China / Jiangxi Province	2017-12-26	EPI1820039|A/chicken/Jiangxi/12.26_NCDZT79F3-OC/2017	EPI1822405|A/chicken/Jiangxi/12.26_NCDZT79F3-OC/2017	Bi,Y.; Li,J.; Li,S.; Fu,G.; Jin,T.; Zhang,C.; Yang,Y.; Ma,Z.; Tian,W.; Xiao,S.; Li,L.; Yin,R.; Zhang,Y.; Wang,L.; Qin,Y.; Yao,Z.; Meng,F.; Hu,D.; Li,D.; Wong,G.; Liu,F.; Lv,N.; Fu,L.; Peng,Y.; Ma,J.; Sharshov,K.; Shestopalov,A.; Gulyaeva,M.; Gao,G.F.; Chen,J.; Shi,Y.; Liu,W.J.; Chu,D.; Huang,Y.; Liu,Y.; Liu,L.; Chen,Q.; Shi,W.
A/chicken/Jiangxi/09.21_NCDZT73Z2-OC/2017	Chicken	Asia / China / Jiangxi Province	2017-09-21	EPI1820033|A/chicken/Jiangxi/09.21_NCDZT73Z2-OC/2017	EPI1822400|A/chicken/Jiangxi/09.21_NCDZT73Z2-OC/2017	Bi,Y.; Li,J.; Li,S.; Fu,G.; Jin,T.; Zhang,C.; Yang,Y.; Ma,Z.; Tian,W.; Xiao,S.; Li,L.; Yin,R.; Zhang,Y.; Wang,L.; Qin,Y.; Yao,Z.; Meng,F.; Hu,D.; Li,D.; Wong,G.; Liu,F.; Lv,N.; Fu,L.; Peng,Y.; Ma,J.; Sharshov,K.; Shestopalov,A.; Gulyaeva,M.; Gao,G.F.; Chen,J.; Shi,Y.; Liu,W.J.; Chu,D.; Huang,Y.; Liu,Y.; Liu,L.; Chen,Q.; Shi,W.
A/chicken/Jiangxi/2.28_NCDZT72K3-OC/2018	Chicken	Asia / China / Jiangxi Province	2018-02-28	EPI1820032|A/chicken/Jiangxi/2.28_NCDZT72K3-OC/2018	EPI1822399|A/chicken/Jiangxi/2.28_NCDZT72K3-OC/2018	Bi,Y.; Li,J.; Li,S.; Fu,G.; Jin,T.; Zhang,C.; Yang,Y.; Ma,Z.; Tian,W.; Xiao,S.; Li,L.; Yin,R.; Zhang,Y.; Wang,L.; Qin,Y.; Yao,Z.; Meng,F.; Hu,D.; Li,D.; Wong,G.; Liu,F.; Lv,N.; Fu,L.; Peng,Y.; Ma,J.; Sharshov,K.; Shestopalov,A.; Gulyaeva,M.; Gao,G.F.; Chen,J.; Shi,Y.; Liu,W.J.; Chu,D.; Huang,Y.; Liu,Y.; Liu,L.; Chen,Q.; Shi,W.
A/chicken/Jiangxi/01.31_NCDZT72I3-OC/2018	Chicken	Asia / China / Jiangxi Province	2018-01-31	EPI1820031|A/chicken/Jiangxi/01.31_NCDZT72I3-OC/2018	EPI1822398|A/chicken/Jiangxi/01.31_NCDZT72I3-OC/2018	Bi,Y.; Li,J.; Li,S.; Fu,G.; Jin,T.; Zhang,C.; Yang,Y.; Ma,Z.; Tian,W.; Xiao,S.; Li,L.; Yin,R.; Zhang,Y.; Wang,L.; Qin,Y.; Yao,Z.; Meng,F.; Hu,D.; Li,D.; Wong,G.; Liu,F.; Lv,N.; Fu,L.; Peng,Y.; Ma,J.; Sharshov,K.; Shestopalov,A.; Gulyaeva,M.; Gao,G.F.; Chen,J.; Shi,Y.; Liu,W.J.; Chu,D.; Huang,Y.; Liu,Y.; Liu,L.; Chen,Q.; Shi,W.
A/chicken/Jiangxi/09.21_NCDZT71Z2-OC/2017	Chicken	Asia / China / Jiangxi Province	2017-09-21	EPI1820029|A/chicken/Jiangxi/09.21_NCDZT71Z2-OC/2017	EPI1822396|A/chicken/Jiangxi/09.21_NCDZT71Z2-OC/2017	Bi,Y.; Li,J.; Li,S.; Fu,G.; Jin,T.; Zhang,C.; Yang,Y.; Ma,Z.; Tian,W.; Xiao,S.; Li,L.; Yin,R.; Zhang,Y.; Wang,L.; Qin,Y.; Yao,Z.; Meng,F.; Hu,D.; Li,D.; Wong,G.; Liu,F.; Lv,N.; Fu,L.; Peng,Y.; Ma,J.; Sharshov,K.; Shestopalov,A.; Gulyaeva,M.; Gao,G.F.; Chen,J.; Shi,Y.; Liu,W.J.; Chu,D.; Huang,Y.; Liu,Y.; Liu,L.; Chen,Q.; Shi,W.
A/chicken/Hunan/10.27_YYGK6B2-C/2016	Chicken	Asia / China / Hunan Province	2016-10-27	EPI1820025|A/chicken/Hunan/10.27_YYGK6B2-C/2016	EPI1822392|A/chicken/Hunan/10.27_YYGK6B2-C/2016	Bi,Y.; Li,J.; Li,S.; Fu,G.; Jin,T.; Zhang,C.; Yang,Y.; Ma,Z.; Tian,W.; Xiao,S.; Li,L.; Yin,R.; Zhang,Y.; Wang,L.; Qin,Y.; Yao,Z.; Meng,F.; Hu,D.; Li,D.; Wong,G.; Liu,F.; Lv,N.; Fu,L.; Peng,Y.; Ma,J.; Sharshov,K.; Shestopalov,A.; Gulyaeva,M.; Gao,G.F.; Chen,J.; Shi,Y.; Liu,W.J.; Chu,D.; Huang,Y.; Liu,Y.; Liu,L.; Chen,Q.; Shi,W.
A/chicken/Hunan/12.27_YYGK68G3-OC/2017	Chicken	Asia / China / Hunan Province	2017-12-27	EPI1820024|A/chicken/Hunan/12.27_YYGK68G3-OC/2017	EPI1822391|A/chicken/Hunan/12.27_YYGK68G3-OC/2017	Bi,Y.; Li,J.; Li,S.; Fu,G.; Jin,T.; Zhang,C.; Yang,Y.; Ma,Z.; Tian,W.; Xiao,S.; Li,L.; Yin,R.; Zhang,Y.; Wang,L.; Qin,Y.; Yao,Z.; Meng,F.; Hu,D.; Li,D.; Wong,G.; Liu,F.; Lv,N.; Fu,L.; Peng,Y.; Ma,J.; Sharshov,K.; Shestopalov,A.; Gulyaeva,M.; Gao,G.F.; Chen,J.; Shi,Y.; Liu,W.J.; Chu,D.; Huang,Y.; Liu,Y.; Liu,L.; Chen,Q.; Shi,W.
A/chicken/Hunan/03.24_YYGK67M2-O/2017	Chicken	Asia / China / Hunan Province	2017-03-24	EPI1820023|A/chicken/Hunan/03.24_YYGK67M2-O/2017	EPI1822390|A/chicken/Hunan/03.24_YYGK67M2-O/2017	Bi,Y.; Li,J.; Li,S.; Fu,G.; Jin,T.; Zhang,C.; Yang,Y.; Ma,Z.; Tian,W.; Xiao,S.; Li,L.; Yin,R.; Zhang,Y.; Wang,L.; Qin,Y.; Yao,Z.; Meng,F.; Hu,D.; Li,D.; Wong,G.; Liu,F.; Lv,N.; Fu,L.; Peng,Y.; Ma,J.; Sharshov,K.; Shestopalov,A.; Gulyaeva,M.; Gao,G.F.; Chen,J.; Shi,Y.; Liu,W.J.; Chu,D.; Huang,Y.; Liu,Y.; Liu,L.; Chen,Q.; Shi,W.
A/chicken/Jiangxi/08.26_NCDZT5Y3-O/2016	Chicken	Asia / China / Jiangxi Province	2016-08-26	EPI1820020|A/chicken/Jiangxi/08.26_NCDZT5Y3-O/2016	EPI1822386|A/chicken/Jiangxi/08.26_NCDZT5Y3-O/2016	Bi,Y.; Li,J.; Li,S.; Fu,G.; Jin,T.; Zhang,C.; Yang,Y.; Ma,Z.; Tian,W.; Xiao,S.; Li,L.; Yin,R.; Zhang,Y.; Wang,L.; Qin,Y.; Yao,Z.; Meng,F.; Hu,D.; Li,D.; Wong,G.; Liu,F.; Lv,N.; Fu,L.; Peng,Y.; Ma,J.; Sharshov,K.; Shestopalov,A.; Gulyaeva,M.; Gao,G.F.; Chen,J.; Shi,Y.; Liu,W.J.; Chu,D.; Huang,Y.; Liu,Y.; Liu,L.; Chen,Q.; Shi,W.
A/chicken/Jiangxi/09.21_NCDZT57Z2-OC/2017	Chicken	Asia / China / Jiangxi Province	2017-09-21	EPI1820019|A/chicken/Jiangxi/09.21_NCDZT57Z2-OC/2017	EPI1822385|A/chicken/Jiangxi/09.21_NCDZT57Z2-OC/2017	Bi,Y.; Li,J.; Li,S.; Fu,G.; Jin,T.; Zhang,C.; Yang,Y.; Ma,Z.; Tian,W.; Xiao,S.; Li,L.; Yin,R.; Zhang,Y.; Wang,L.; Qin,Y.; Yao,Z.; Meng,F.; Hu,D.; Li,D.; Wong,G.; Liu,F.; Lv,N.; Fu,L.; Peng,Y.; Ma,J.; Sharshov,K.; Shestopalov,A.; Gulyaeva,M.; Gao,G.F.; Chen,J.; Shi,Y.; Liu,W.J.; Chu,D.; Huang,Y.; Liu,Y.; Liu,L.; Chen,Q.; Shi,W.
A/chicken/Jiangxi/09.21_NCNP4Z2-OC/2017	Chicken	Asia / China / Jiangxi Province	2017-09-21	EPI1820012|A/chicken/Jiangxi/09.21_NCNP4Z2-OC/2017	EPI1822378|A/chicken/Jiangxi/09.21_NCNP4Z2-OC/2017	Bi,Y.; Li,J.; Li,S.; Fu,G.; Jin,T.; Zhang,C.; Yang,Y.; Ma,Z.; Tian,W.; Xiao,S.; Li,L.; Yin,R.; Zhang,Y.; Wang,L.; Qin,Y.; Yao,Z.; Meng,F.; Hu,D.; Li,D.; Wong,G.; Liu,F.; Lv,N.; Fu,L.; Peng,Y.; Ma,J.; Sharshov,K.; Shestopalov,A.; Gulyaeva,M.; Gao,G.F.; Chen,J.; Shi,Y.; Liu,W.J.; Chu,D.; Huang,Y.; Liu,Y.; Liu,L.; Chen,Q.; Shi,W.
A/chicken/Jiangxi/09.22_NCDZT4C2-O/2016	Chicken	Asia / China / Jiangxi Province	2016-09-22	EPI1820010|A/chicken/Jiangxi/09.22_NCDZT4C2-O/2016	EPI1822376|A/chicken/Jiangxi/09.22_NCDZT4C2-O/2016	Bi,Y.; Li,J.; Li,S.; Fu,G.; Jin,T.; Zhang,C.; Yang,Y.; Ma,Z.; Tian,W.; Xiao,S.; Li,L.; Yin,R.; Zhang,Y.; Wang,L.; Qin,Y.; Yao,Z.; Meng,F.; Hu,D.; Li,D.; Wong,G.; Liu,F.; Lv,N.; Fu,L.; Peng,Y.; Ma,J.; Sharshov,K.; Shestopalov,A.; Gulyaeva,M.; Gao,G.F.; Chen,J.; Shi,Y.; Liu,W.J.; Chu,D.; Huang,Y.; Liu,Y.; Liu,L.; Chen,Q.; Shi,W.
A/chicken/Jiangxi/10.25_NCNP49A2-O/2016	Chicken	Asia / China / Jiangxi Province	2016-10-25	EPI1820008|A/chicken/Jiangxi/10.25_NCNP49A2-O/2016	EPI1822374|A/chicken/Jiangxi/10.25_NCNP49A2-O/2016	Bi,Y.; Li,J.; Li,S.; Fu,G.; Jin,T.; Zhang,C.; Yang,Y.; Ma,Z.; Tian,W.; Xiao,S.; Li,L.; Yin,R.; Zhang,Y.; Wang,L.; Qin,Y.; Yao,Z.; Meng,F.; Hu,D.; Li,D.; Wong,G.; Liu,F.; Lv,N.; Fu,L.; Peng,Y.; Ma,J.; Sharshov,K.; Shestopalov,A.; Gulyaeva,M.; Gao,G.F.; Chen,J.; Shi,Y.; Liu,W.J.; Chu,D.; Huang,Y.; Liu,Y.; Liu,L.; Chen,Q.; Shi,W.
A/chicken/Jiangxi/1.31_NCDZT47I3-OC/2018	Chicken	Asia / China / Jiangxi Province	2018-01-31	EPI1820006|A/chicken/Jiangxi/1.31_NCDZT47I3-OC/2018	EPI1822372|A/chicken/Jiangxi/1.31_NCDZT47I3-OC/2018	Bi,Y.; Li,J.; Li,S.; Fu,G.; Jin,T.; Zhang,C.; Yang,Y.; Ma,Z.; Tian,W.; Xiao,S.; Li,L.; Yin,R.; Zhang,Y.; Wang,L.; Qin,Y.; Yao,Z.; Meng,F.; Hu,D.; Li,D.; Wong,G.; Liu,F.; Lv,N.; Fu,L.; Peng,Y.; Ma,J.; Sharshov,K.; Shestopalov,A.; Gulyaeva,M.; Gao,G.F.; Chen,J.; Shi,Y.; Liu,W.J.; Chu,D.; Huang,Y.; Liu,Y.; Liu,L.; Chen,Q.; Shi,W.
A/chicken/Jiangxi/12.26_NCDZT45F3-OC/2017	Chicken	Asia / China / Jiangxi Province	2017-12-26	EPI1820004|A/chicken/Jiangxi/12.26_NCDZT45F3-OC/2017	EPI1822370|A/chicken/Jiangxi/12.26_NCDZT45F3-OC/2017	Bi,Y.; Li,J.; Li,S.; Fu,G.; Jin,T.; Zhang,C.; Yang,Y.; Ma,Z.; Tian,W.; Xiao,S.; Li,L.; Yin,R.; Zhang,Y.; Wang,L.; Qin,Y.; Yao,Z.; Meng,F.; Hu,D.; Li,D.; Wong,G.; Liu,F.; Lv,N.; Fu,L.; Peng,Y.; Ma,J.; Sharshov,K.; Shestopalov,A.; Gulyaeva,M.; Gao,G.F.; Chen,J.; Shi,Y.; Liu,W.J.; Chu,D.; Huang,Y.; Liu,Y.; Liu,L.; Chen,Q.; Shi,W.
A/chicken/Jiangxi/10.25_NCNP44A2-C/2016	Chicken	Asia / China / Jiangxi Province	2016-10-25	EPI1820002|A/chicken/Jiangxi/10.25_NCNP44A2-C/2016	EPI1822368|A/chicken/Jiangxi/10.25_NCNP44A2-C/2016	Bi,Y.; Li,J.; Li,S.; Fu,G.; Jin,T.; Zhang,C.; Yang,Y.; Ma,Z.; Tian,W.; Xiao,S.; Li,L.; Yin,R.; Zhang,Y.; Wang,L.; Qin,Y.; Yao,Z.; Meng,F.; Hu,D.; Li,D.; Wong,G.; Liu,F.; Lv,N.; Fu,L.; Peng,Y.; Ma,J.; Sharshov,K.; Shestopalov,A.; Gulyaeva,M.; Gao,G.F.; Chen,J.; Shi,Y.; Liu,W.J.; Chu,D.; Huang,Y.; Liu,Y.; Liu,L.; Chen,Q.; Shi,W.
A/chicken/Jiangxi/10.30_NCDZT42B3-OC/2017	Chicken	Asia / China / Jiangxi Province	2017-10-03	EPI1819998|A/chicken/Jiangxi/10.30_NCDZT42B3-OC/2017	EPI1822365|A/chicken/Jiangxi/10.30_NCDZT42B3-OC/2017	Bi,Y.; Li,J.; Li,S.; Fu,G.; Jin,T.; Zhang,C.; Yang,Y.; Ma,Z.; Tian,W.; Xiao,S.; Li,L.; Yin,R.; Zhang,Y.; Wang,L.; Qin,Y.; Yao,Z.; Meng,F.; Hu,D.; Li,D.; Wong,G.; Liu,F.; Lv,N.; Fu,L.; Peng,Y.; Ma,J.; Sharshov,K.; Shestopalov,A.; Gulyaeva,M.; Gao,G.F.; Chen,J.; Shi,Y.; Liu,W.J.; Chu,D.; Huang,Y.; Liu,Y.; Liu,L.; Chen,Q.; Shi,W.
A/chicken/Jiangxi/10.25_NCNP42A2-C/2016	Chicken	Asia / China / Jiangxi Province	2016-10-25	EPI1819997|A/chicken/Jiangxi/10.25_NCNP42A2-C/2016	EPI1822364|A/chicken/Jiangxi/10.25_NCNP42A2-C/2016	Bi,Y.; Li,J.; Li,S.; Fu,G.; Jin,T.; Zhang,C.; Yang,Y.; Ma,Z.; Tian,W.; Xiao,S.; Li,L.; Yin,R.; Zhang,Y.; Wang,L.; Qin,Y.; Yao,Z.; Meng,F.; Hu,D.; Li,D.; Wong,G.; Liu,F.; Lv,N.; Fu,L.; Peng,Y.; Ma,J.; Sharshov,K.; Shestopalov,A.; Gulyaeva,M.; Gao,G.F.; Chen,J.; Shi,Y.; Liu,W.J.; Chu,D.; Huang,Y.; Liu,Y.; Liu,L.; Chen,Q.; Shi,W.
A/chicken/Jiangxi/07.24_NCDZT40T2-OC/2017	Chicken	Asia / China / Jiangxi Province	2017-07-24	EPI1819994|A/chicken/Jiangxi/07.24_NCDZT40T2-OC/2017	EPI1822361|A/chicken/Jiangxi/07.24_NCDZT40T2-OC/2017	Bi,Y.; Li,J.; Li,S.; Fu,G.; Jin,T.; Zhang,C.; Yang,Y.; Ma,Z.; Tian,W.; Xiao,S.; Li,L.; Yin,R.; Zhang,Y.; Wang,L.; Qin,Y.; Yao,Z.; Meng,F.; Hu,D.; Li,D.; Wong,G.; Liu,F.; Lv,N.; Fu,L.; Peng,Y.; Ma,J.; Sharshov,K.; Shestopalov,A.; Gulyaeva,M.; Gao,G.F.; Chen,J.; Shi,Y.; Liu,W.J.; Chu,D.; Huang,Y.; Liu,Y.; Liu,L.; Chen,Q.; Shi,W.
A/chicken/Jiangxi/10.25_NCNP40A2-C/2016	Chicken	Asia / China / Jiangxi Province	2016-10-25	EPI1819992|A/chicken/Jiangxi/10.25_NCNP40A2-C/2016	EPI1822359|A/chicken/Jiangxi/10.25_NCNP40A2-C/2016	Bi,Y.; Li,J.; Li,S.; Fu,G.; Jin,T.; Zhang,C.; Yang,Y.; Ma,Z.; Tian,W.; Xiao,S.; Li,L.; Yin,R.; Zhang,Y.; Wang,L.; Qin,Y.; Yao,Z.; Meng,F.; Hu,D.; Li,D.; Wong,G.; Liu,F.; Lv,N.; Fu,L.; Peng,Y.; Ma,J.; Sharshov,K.; Shestopalov,A.; Gulyaeva,M.; Gao,G.F.; Chen,J.; Shi,Y.; Liu,W.J.; Chu,D.; Huang,Y.; Liu,Y.; Liu,L.; Chen,Q.; Shi,W.
A/chicken/Hunan/08.25_YYGK38V2-OC/2017	Chicken	Asia / China / Hunan Province	2017-08-25	EPI1819989|A/chicken/Hunan/08.25_YYGK38V2-OC/2017	EPI1822355|A/chicken/Hunan/08.25_YYGK38V2-OC/2017	Bi,Y.; Li,J.; Li,S.; Fu,G.; Jin,T.; Zhang,C.; Yang,Y.; Ma,Z.; Tian,W.; Xiao,S.; Li,L.; Yin,R.; Zhang,Y.; Wang,L.; Qin,Y.; Yao,Z.; Meng,F.; Hu,D.; Li,D.; Wong,G.; Liu,F.; Lv,N.; Fu,L.; Peng,Y.; Ma,J.; Sharshov,K.; Shestopalov,A.; Gulyaeva,M.; Gao,G.F.; Chen,J.; Shi,Y.; Liu,W.J.; Chu,D.; Huang,Y.; Liu,Y.; Liu,L.; Chen,Q.; Shi,W.
A/chicken/Jiangxi/10.30_NCDZT36B3-OC/2017	Chicken	Asia / China / Jiangxi Province	2017-10-03	EPI1819986|A/chicken/Jiangxi/10.30_NCDZT36B3-OC/2017	EPI1822352|A/chicken/Jiangxi/10.30_NCDZT36B3-OC/2017	Bi,Y.; Li,J.; Li,S.; Fu,G.; Jin,T.; Zhang,C.; Yang,Y.; Ma,Z.; Tian,W.; Xiao,S.; Li,L.; Yin,R.; Zhang,Y.; Wang,L.; Qin,Y.; Yao,Z.; Meng,F.; Hu,D.; Li,D.; Wong,G.; Liu,F.; Lv,N.; Fu,L.; Peng,Y.; Ma,J.; Sharshov,K.; Shestopalov,A.; Gulyaeva,M.; Gao,G.F.; Chen,J.; Shi,Y.; Liu,W.J.; Chu,D.; Huang,Y.; Liu,Y.; Liu,L.; Chen,Q.; Shi,W.
A/chicken/Jiangxi/07.24_NCDZT31T2-OC/2017	Chicken	Asia / China / Jiangxi Province	2017-07-24	EPI1819982|A/chicken/Jiangxi/07.24_NCDZT31T2-OC/2017	EPI1822348|A/chicken/Jiangxi/07.24_NCDZT31T2-OC/2017	Bi,Y.; Li,J.; Li,S.; Fu,G.; Jin,T.; Zhang,C.; Yang,Y.; Ma,Z.; Tian,W.; Xiao,S.; Li,L.; Yin,R.; Zhang,Y.; Wang,L.; Qin,Y.; Yao,Z.; Meng,F.; Hu,D.; Li,D.; Wong,G.; Liu,F.; Lv,N.; Fu,L.; Peng,Y.; Ma,J.; Sharshov,K.; Shestopalov,A.; Gulyaeva,M.; Gao,G.F.; Chen,J.; Shi,Y.; Liu,W.J.; Chu,D.; Huang,Y.; Liu,Y.; Liu,L.; Chen,Q.; Shi,W.
A/chicken/Jiangxi/02.28_NCNP2K3-OC/2018	Chicken	Asia / China / Jiangxi Province	2018-02-28	EPI1819980|A/chicken/Jiangxi/02.28_NCNP2K3-OC/2018	EPI1822345|A/chicken/Jiangxi/02.28_NCNP2K3-OC/2018	Bi,Y.; Li,J.; Li,S.; Fu,G.; Jin,T.; Zhang,C.; Yang,Y.; Ma,Z.; Tian,W.; Xiao,S.; Li,L.; Yin,R.; Zhang,Y.; Wang,L.; Qin,Y.; Yao,Z.; Meng,F.; Hu,D.; Li,D.; Wong,G.; Liu,F.; Lv,N.; Fu,L.; Peng,Y.; Ma,J.; Sharshov,K.; Shestopalov,A.; Gulyaeva,M.; Gao,G.F.; Chen,J.; Shi,Y.; Liu,W.J.; Chu,D.; Huang,Y.; Liu,Y.; Liu,L.; Chen,Q.; Shi,W.
A/chicken/Hunan/09.22_YYGK2A3-OC/2017	Chicken	Asia / China / Hunan Province	2017-09-22	EPI1819978|A/chicken/Hunan/09.22_YYGK2A3-OC/2017	EPI1822343|A/chicken/Hunan/09.22_YYGK2A3-OC/2017	Bi,Y.; Li,J.; Li,S.; Fu,G.; Jin,T.; Zhang,C.; Yang,Y.; Ma,Z.; Tian,W.; Xiao,S.; Li,L.; Yin,R.; Zhang,Y.; Wang,L.; Qin,Y.; Yao,Z.; Meng,F.; Hu,D.; Li,D.; Wong,G.; Liu,F.; Lv,N.; Fu,L.; Peng,Y.; Ma,J.; Sharshov,K.; Shestopalov,A.; Gulyaeva,M.; Gao,G.F.; Chen,J.; Shi,Y.; Liu,W.J.; Chu,D.; Huang,Y.; Liu,Y.; Liu,L.; Chen,Q.; Shi,W.
A/chicken/Jiangxi/08.24_NCDZT28X2-OC/2017	Chicken	Asia / China / Jiangxi Province	2017-08-24	EPI1819976|A/chicken/Jiangxi/08.24_NCDZT28X2-OC/2017	EPI1822341|A/chicken/Jiangxi/08.24_NCDZT28X2-OC/2017	Bi,Y.; Li,J.; Li,S.; Fu,G.; Jin,T.; Zhang,C.; Yang,Y.; Ma,Z.; Tian,W.; Xiao,S.; Li,L.; Yin,R.; Zhang,Y.; Wang,L.; Qin,Y.; Yao,Z.; Meng,F.; Hu,D.; Li,D.; Wong,G.; Liu,F.; Lv,N.; Fu,L.; Peng,Y.; Ma,J.; Sharshov,K.; Shestopalov,A.; Gulyaeva,M.; Gao,G.F.; Chen,J.; Shi,Y.; Liu,W.J.; Chu,D.; Huang,Y.; Liu,Y.; Liu,L.; Chen,Q.; Shi,W.
A/chicken/Hunan/10.27_YYGK26V2-OC/2017	Chicken	Asia / China / Hunan Province	2017-10-27	EPI1819972|A/chicken/Hunan/10.27_YYGK26V2-OC/2017	EPI1822336|A/chicken/Hunan/10.27_YYGK26V2-OC/2017	Bi,Y.; Li,J.; Li,S.; Fu,G.; Jin,T.; Zhang,C.; Yang,Y.; Ma,Z.; Tian,W.; Xiao,S.; Li,L.; Yin,R.; Zhang,Y.; Wang,L.; Qin,Y.; Yao,Z.; Meng,F.; Hu,D.; Li,D.; Wong,G.; Liu,F.; Lv,N.; Fu,L.; Peng,Y.; Ma,J.; Sharshov,K.; Shestopalov,A.; Gulyaeva,M.; Gao,G.F.; Chen,J.; Shi,Y.; Liu,W.J.; Chu,D.; Huang,Y.; Liu,Y.; Liu,L.; Chen,Q.; Shi,W.
A/chicken/Hunan/08.25_YYGK25V2-OC/2017	Chicken	Asia / China / Hunan Province	2017-08-25	EPI1819970|A/chicken/Hunan/08.25_YYGK25V2-OC/2017	EPI1822334|A/chicken/Hunan/08.25_YYGK25V2-OC/2017	Bi,Y.; Li,J.; Li,S.; Fu,G.; Jin,T.; Zhang,C.; Yang,Y.; Ma,Z.; Tian,W.; Xiao,S.; Li,L.; Yin,R.; Zhang,Y.; Wang,L.; Qin,Y.; Yao,Z.; Meng,F.; Hu,D.; Li,D.; Wong,G.; Liu,F.; Lv,N.; Fu,L.; Peng,Y.; Ma,J.; Sharshov,K.; Shestopalov,A.; Gulyaeva,M.; Gao,G.F.; Chen,J.; Shi,Y.; Liu,W.J.; Chu,D.; Huang,Y.; Liu,Y.; Liu,L.; Chen,Q.; Shi,W.
A/chicken/Hunan/08.25_YYGK22V2-OC/2017	Chicken	Asia / China / Hunan Province	2017-08-25	EPI1819965|A/chicken/Hunan/08.25_YYGK22V2-OC/2017	EPI1822329|A/chicken/Hunan/08.25_YYGK22V2-OC/2017	Bi,Y.; Li,J.; Li,S.; Fu,G.; Jin,T.; Zhang,C.; Yang,Y.; Ma,Z.; Tian,W.; Xiao,S.; Li,L.; Yin,R.; Zhang,Y.; Wang,L.; Qin,Y.; Yao,Z.; Meng,F.; Hu,D.; Li,D.; Wong,G.; Liu,F.; Lv,N.; Fu,L.; Peng,Y.; Ma,J.; Sharshov,K.; Shestopalov,A.; Gulyaeva,M.; Gao,G.F.; Chen,J.; Shi,Y.; Liu,W.J.; Chu,D.; Huang,Y.; Liu,Y.; Liu,L.; Chen,Q.; Shi,W.
A/chicken/Jiangxi/10.30_NCDZT20B3-OC/2017	Chicken	Asia / China / Jiangxi Province	2017-10-03	EPI1819959|A/chicken/Jiangxi/10.30_NCDZT20B3-OC/2017	EPI1822323|A/chicken/Jiangxi/10.30_NCDZT20B3-OC/2017	Bi,Y.; Li,J.; Li,S.; Fu,G.; Jin,T.; Zhang,C.; Yang,Y.; Ma,Z.; Tian,W.; Xiao,S.; Li,L.; Yin,R.; Zhang,Y.; Wang,L.; Qin,Y.; Yao,Z.; Meng,F.; Hu,D.; Li,D.; Wong,G.; Liu,F.; Lv,N.; Fu,L.; Peng,Y.; Ma,J.; Sharshov,K.; Shestopalov,A.; Gulyaeva,M.; Gao,G.F.; Chen,J.; Shi,Y.; Liu,W.J.; Chu,D.; Huang,Y.; Liu,Y.; Liu,L.; Chen,Q.; Shi,W.
A/chicken/Jiangxi/1.31_NCNP1I3-OC/2018	Chicken	Asia / China / Jiangxi Province	2018-01-31	EPI1819958|A/chicken/Jiangxi/1.31_NCNP1I3-OC/2018	EPI1822322|A/chicken/Jiangxi/1.31_NCNP1I3-OC/2018	Bi,Y.; Li,J.; Li,S.; Fu,G.; Jin,T.; Zhang,C.; Yang,Y.; Ma,Z.; Tian,W.; Xiao,S.; Li,L.; Yin,R.; Zhang,Y.; Wang,L.; Qin,Y.; Yao,Z.; Meng,F.; Hu,D.; Li,D.; Wong,G.; Liu,F.; Lv,N.; Fu,L.; Peng,Y.; Ma,J.; Sharshov,K.; Shestopalov,A.; Gulyaeva,M.; Gao,G.F.; Chen,J.; Shi,Y.; Liu,W.J.; Chu,D.; Huang,Y.; Liu,Y.; Liu,L.; Chen,Q.; Shi,W.
A/chicken/Jiangxi/07.24_NCDZT18T2-OC/2017	Chicken	Asia / China / Jiangxi Province	2017-07-24	EPI1819955|A/chicken/Jiangxi/07.24_NCDZT18T2-OC/2017	EPI1822319|A/chicken/Jiangxi/07.24_NCDZT18T2-OC/2017	Bi,Y.; Li,J.; Li,S.; Fu,G.; Jin,T.; Zhang,C.; Yang,Y.; Ma,Z.; Tian,W.; Xiao,S.; Li,L.; Yin,R.; Zhang,Y.; Wang,L.; Qin,Y.; Yao,Z.; Meng,F.; Hu,D.; Li,D.; Wong,G.; Liu,F.; Lv,N.; Fu,L.; Peng,Y.; Ma,J.; Sharshov,K.; Shestopalov,A.; Gulyaeva,M.; Gao,G.F.; Chen,J.; Shi,Y.; Liu,W.J.; Chu,D.; Huang,Y.; Liu,Y.; Liu,L.; Chen,Q.; Shi,W.
A/chicken/Hunan/3.24_YYGK154M2-C/2017	Chicken	Asia / China / Hunan Province	2017-03-24	EPI1819946|A/chicken/Hunan/3.24_YYGK154M2-C/2017	EPI1822310|A/chicken/Hunan/3.24_YYGK154M2-C/2017	Bi,Y.; Li,J.; Li,S.; Fu,G.; Jin,T.; Zhang,C.; Yang,Y.; Ma,Z.; Tian,W.; Xiao,S.; Li,L.; Yin,R.; Zhang,Y.; Wang,L.; Qin,Y.; Yao,Z.; Meng,F.; Hu,D.; Li,D.; Wong,G.; Liu,F.; Lv,N.; Fu,L.; Peng,Y.; Ma,J.; Sharshov,K.; Shestopalov,A.; Gulyaeva,M.; Gao,G.F.; Chen,J.; Shi,Y.; Liu,W.J.; Chu,D.; Huang,Y.; Liu,Y.; Liu,L.; Chen,Q.; Shi,W.
A/chicken/Jiangxi/02.28_NCNP14K3-OC/2018	Chicken	Asia / China / Jiangxi Province	2018-02-28	EPI1819945|A/chicken/Jiangxi/02.28_NCNP14K3-OC/2018	EPI1822309|A/chicken/Jiangxi/02.28_NCNP14K3-OC/2018	Bi,Y.; Li,J.; Li,S.; Fu,G.; Jin,T.; Zhang,C.; Yang,Y.; Ma,Z.; Tian,W.; Xiao,S.; Li,L.; Yin,R.; Zhang,Y.; Wang,L.; Qin,Y.; Yao,Z.; Meng,F.; Hu,D.; Li,D.; Wong,G.; Liu,F.; Lv,N.; Fu,L.; Peng,Y.; Ma,J.; Sharshov,K.; Shestopalov,A.; Gulyaeva,M.; Gao,G.F.; Chen,J.; Shi,Y.; Liu,W.J.; Chu,D.; Huang,Y.; Liu,Y.; Liu,L.; Chen,Q.; Shi,W.
A/chicken/Jiangxi/09.22_NCDZT11C2-O/2016	Chicken	Asia / China / Jiangxi Province	2016-09-22	EPI1819941|A/chicken/Jiangxi/09.22_NCDZT11C2-O/2016	EPI1822303|A/chicken/Jiangxi/09.22_NCDZT11C2-O/2016	Bi,Y.; Li,J.; Li,S.; Fu,G.; Jin,T.; Zhang,C.; Yang,Y.; Ma,Z.; Tian,W.; Xiao,S.; Li,L.; Yin,R.; Zhang,Y.; Wang,L.; Qin,Y.; Yao,Z.; Meng,F.; Hu,D.; Li,D.; Wong,G.; Liu,F.; Lv,N.; Fu,L.; Peng,Y.; Ma,J.; Sharshov,K.; Shestopalov,A.; Gulyaeva,M.; Gao,G.F.; Chen,J.; Shi,Y.; Liu,W.J.; Chu,D.; Huang,Y.; Liu,Y.; Liu,L.; Chen,Q.; Shi,W.
A/chicken/Jiangxi/1.11_NCDZT40F2-OC/2017	Chicken	Asia / China / Jiangxi Province	2017-01-11	EPI1819930|A/chicken/Jiangxi/1.11_NCDZT40F2-OC/2017	EPI1822292|A/chicken/Jiangxi/1.11_NCDZT40F2-OC/2017	Bi,Y.; Li,J.; Li,S.; Fu,G.; Jin,T.; Zhang,C.; Yang,Y.; Ma,Z.; Tian,W.; Xiao,S.; Li,L.; Yin,R.; Zhang,Y.; Wang,L.; Qin,Y.; Yao,Z.; Meng,F.; Hu,D.; Li,D.; Wong,G.; Liu,F.; Lv,N.; Fu,L.; Peng,Y.; Ma,J.; Sharshov,K.; Shestopalov,A.; Gulyaeva,M.; Gao,G.F.; Chen,J.; Shi,Y.; Liu,W.J.; Chu,D.; Huang,Y.; Liu,Y.; Liu,L.; Chen,Q.; Shi,W.
A/chicken/Jiangxi/1.11_NCJD3G2-OC/2017	Chicken	Asia / China / Jiangxi Province	2017-01-11	EPI1819929|A/chicken/Jiangxi/1.11_NCJD3G2-OC/2017	EPI1822291|A/chicken/Jiangxi/1.11_NCJD3G2-OC/2017	Bi,Y.; Li,J.; Li,S.; Fu,G.; Jin,T.; Zhang,C.; Yang,Y.; Ma,Z.; Tian,W.; Xiao,S.; Li,L.; Yin,R.; Zhang,Y.; Wang,L.; Qin,Y.; Yao,Z.; Meng,F.; Hu,D.; Li,D.; Wong,G.; Liu,F.; Lv,N.; Fu,L.; Peng,Y.; Ma,J.; Sharshov,K.; Shestopalov,A.; Gulyaeva,M.; Gao,G.F.; Chen,J.; Shi,Y.; Liu,W.J.; Chu,D.; Huang,Y.; Liu,Y.; Liu,L.; Chen,Q.; Shi,W.
A/chicken/Jiangxi/6.26_NCDZT74R2-OC/2017	Chicken	Asia / China / Jiangxi Province	2017-06-26	EPI1819922|A/chicken/Jiangxi/6.26_NCDZT74R2-OC/2017	EPI1822284|A/chicken/Jiangxi/6.26_NCDZT74R2-OC/2017	Bi,Y.; Li,J.; Li,S.; Fu,G.; Jin,T.; Zhang,C.; Yang,Y.; Ma,Z.; Tian,W.; Xiao,S.; Li,L.; Yin,R.; Zhang,Y.; Wang,L.; Qin,Y.; Yao,Z.; Meng,F.; Hu,D.; Li,D.; Wong,G.; Liu,F.; Lv,N.; Fu,L.; Peng,Y.; Ma,J.; Sharshov,K.; Shestopalov,A.; Gulyaeva,M.; Gao,G.F.; Chen,J.; Shi,Y.; Liu,W.J.; Chu,D.; Huang,Y.; Liu,Y.; Liu,L.; Chen,Q.; Shi,W.
A/chicken/Hunan/6.27_YYGK59S2-OC/2017	Chicken	Asia / China / Hunan Province	2017-06-27	EPI1819913|A/chicken/Hunan/6.27_YYGK59S2-OC/2017	EPI1822275|A/chicken/Hunan/6.27_YYGK59S2-OC/2017	Bi,Y.; Li,J.; Li,S.; Fu,G.; Jin,T.; Zhang,C.; Yang,Y.; Ma,Z.; Tian,W.; Xiao,S.; Li,L.; Yin,R.; Zhang,Y.; Wang,L.; Qin,Y.; Yao,Z.; Meng,F.; Hu,D.; Li,D.; Wong,G.; Liu,F.; Lv,N.; Fu,L.; Peng,Y.; Ma,J.; Sharshov,K.; Shestopalov,A.; Gulyaeva,M.; Gao,G.F.; Chen,J.; Shi,Y.; Liu,W.J.; Chu,D.; Huang,Y.; Liu,Y.; Liu,L.; Chen,Q.; Shi,W.
A/chicken/Jiangxi/6.26_NCDZT55R2-OC/2017	Chicken	Asia / China / Jiangxi Province	2017-06-26	EPI1819912|A/chicken/Jiangxi/6.26_NCDZT55R2-OC/2017	EPI1822274|A/chicken/Jiangxi/6.26_NCDZT55R2-OC/2017	Bi,Y.; Li,J.; Li,S.; Fu,G.; Jin,T.; Zhang,C.; Yang,Y.; Ma,Z.; Tian,W.; Xiao,S.; Li,L.; Yin,R.; Zhang,Y.; Wang,L.; Qin,Y.; Yao,Z.; Meng,F.; Hu,D.; Li,D.; Wong,G.; Liu,F.; Lv,N.; Fu,L.; Peng,Y.; Ma,J.; Sharshov,K.; Shestopalov,A.; Gulyaeva,M.; Gao,G.F.; Chen,J.; Shi,Y.; Liu,W.J.; Chu,D.; Huang,Y.; Liu,Y.; Liu,L.; Chen,Q.; Shi,W.
A/chicken/Jiangxi/6.26_NCDZT53R2-OC/2017	Chicken	Asia / China / Jiangxi Province	2017-06-26	EPI1819910|A/chicken/Jiangxi/6.26_NCDZT53R2-OC/2017	EPI1822272|A/chicken/Jiangxi/6.26_NCDZT53R2-OC/2017	Bi,Y.; Li,J.; Li,S.; Fu,G.; Jin,T.; Zhang,C.; Yang,Y.; Ma,Z.; Tian,W.; Xiao,S.; Li,L.; Yin,R.; Zhang,Y.; Wang,L.; Qin,Y.; Yao,Z.; Meng,F.; Hu,D.; Li,D.; Wong,G.; Liu,F.; Lv,N.; Fu,L.; Peng,Y.; Ma,J.; Sharshov,K.; Shestopalov,A.; Gulyaeva,M.; Gao,G.F.; Chen,J.; Shi,Y.; Liu,W.J.; Chu,D.; Huang,Y.; Liu,Y.; Liu,L.; Chen,Q.; Shi,W.
A/chicken/Jiangxi/6.26_NCDZT50R2-OC/2017	Chicken	Asia / China / Jiangxi Province	2017-06-26	EPI1819908|A/chicken/Jiangxi/6.26_NCDZT50R2-OC/2017	EPI1822270|A/chicken/Jiangxi/6.26_NCDZT50R2-OC/2017	Bi,Y.; Li,J.; Li,S.; Fu,G.; Jin,T.; Zhang,C.; Yang,Y.; Ma,Z.; Tian,W.; Xiao,S.; Li,L.; Yin,R.; Zhang,Y.; Wang,L.; Qin,Y.; Yao,Z.; Meng,F.; Hu,D.; Li,D.; Wong,G.; Liu,F.; Lv,N.; Fu,L.; Peng,Y.; Ma,J.; Sharshov,K.; Shestopalov,A.; Gulyaeva,M.; Gao,G.F.; Chen,J.; Shi,Y.; Liu,W.J.; Chu,D.; Huang,Y.; Liu,Y.; Liu,L.; Chen,Q.; Shi,W.
A/chicken/Jiangxi/4.30_NCDZT50N2-OC/2017	Chicken	Asia / China / Jiangxi Province	2017-04-03	EPI1819907|A/chicken/Jiangxi/4.30_NCDZT50N2-OC/2017	EPI1822269|A/chicken/Jiangxi/4.30_NCDZT50N2-OC/2017	Bi,Y.; Li,J.; Li,S.; Fu,G.; Jin,T.; Zhang,C.; Yang,Y.; Ma,Z.; Tian,W.; Xiao,S.; Li,L.; Yin,R.; Zhang,Y.; Wang,L.; Qin,Y.; Yao,Z.; Meng,F.; Hu,D.; Li,D.; Wong,G.; Liu,F.; Lv,N.; Fu,L.; Peng,Y.; Ma,J.; Sharshov,K.; Shestopalov,A.; Gulyaeva,M.; Gao,G.F.; Chen,J.; Shi,Y.; Liu,W.J.; Chu,D.; Huang,Y.; Liu,Y.; Liu,L.; Chen,Q.; Shi,W.
A/chicken/Jiangxi/5.26_NCDZT49Q2-OC/2017	Chicken	Asia / China / Jiangxi Province	2017-05-26	EPI1819906|A/chicken/Jiangxi/5.26_NCDZT49Q2-OC/2017	EPI1822268|A/chicken/Jiangxi/5.26_NCDZT49Q2-OC/2017	Bi,Y.; Li,J.; Li,S.; Fu,G.; Jin,T.; Zhang,C.; Yang,Y.; Ma,Z.; Tian,W.; Xiao,S.; Li,L.; Yin,R.; Zhang,Y.; Wang,L.; Qin,Y.; Yao,Z.; Meng,F.; Hu,D.; Li,D.; Wong,G.; Liu,F.; Lv,N.; Fu,L.; Peng,Y.; Ma,J.; Sharshov,K.; Shestopalov,A.; Gulyaeva,M.; Gao,G.F.; Chen,J.; Shi,Y.; Liu,W.J.; Chu,D.; Huang,Y.; Liu,Y.; Liu,L.; Chen,Q.; Shi,W.
A/chicken/Jiangxi/5.26_NCDZT46Q2-OC/2017	Chicken	Asia / China / Jiangxi Province	2017-05-26	EPI1819904|A/chicken/Jiangxi/5.26_NCDZT46Q2-OC/2017	EPI1822266|A/chicken/Jiangxi/5.26_NCDZT46Q2-OC/2017	Bi,Y.; Li,J.; Li,S.; Fu,G.; Jin,T.; Zhang,C.; Yang,Y.; Ma,Z.; Tian,W.; Xiao,S.; Li,L.; Yin,R.; Zhang,Y.; Wang,L.; Qin,Y.; Yao,Z.; Meng,F.; Hu,D.; Li,D.; Wong,G.; Liu,F.; Lv,N.; Fu,L.; Peng,Y.; Ma,J.; Sharshov,K.; Shestopalov,A.; Gulyaeva,M.; Gao,G.F.; Chen,J.; Shi,Y.; Liu,W.J.; Chu,D.; Huang,Y.; Liu,Y.; Liu,L.; Chen,Q.; Shi,W.
A/chicken/Jiangxi/5.26_NCDZT27Q2-OC/2017	Chicken	Asia / China / Jiangxi Province	2017-05-26	EPI1819898|A/chicken/Jiangxi/5.26_NCDZT27Q2-OC/2017	EPI1822260|A/chicken/Jiangxi/5.26_NCDZT27Q2-OC/2017	Bi,Y.; Li,J.; Li,S.; Fu,G.; Jin,T.; Zhang,C.; Yang,Y.; Ma,Z.; Tian,W.; Xiao,S.; Li,L.; Yin,R.; Zhang,Y.; Wang,L.; Qin,Y.; Yao,Z.; Meng,F.; Hu,D.; Li,D.; Wong,G.; Liu,F.; Lv,N.; Fu,L.; Peng,Y.; Ma,J.; Sharshov,K.; Shestopalov,A.; Gulyaeva,M.; Gao,G.F.; Chen,J.; Shi,Y.; Liu,W.J.; Chu,D.; Huang,Y.; Liu,Y.; Liu,L.; Chen,Q.; Shi,W.
A/chicken/Shanxi/7.28_TGRL014-O/2017	Chicken	Asia / China / Shanxi Province	2017-07-28	EPI1819896|A/chicken/Shanxi/7.28_TGRL014-O/2017	EPI1822258|A/chicken/Shanxi/7.28_TGRL014-O/2017	Bi,Y.; Li,J.; Li,S.; Fu,G.; Jin,T.; Zhang,C.; Yang,Y.; Ma,Z.; Tian,W.; Xiao,S.; Li,L.; Yin,R.; Zhang,Y.; Wang,L.; Qin,Y.; Yao,Z.; Meng,F.; Hu,D.; Li,D.; Wong,G.; Liu,F.; Lv,N.; Fu,L.; Peng,Y.; Ma,J.; Sharshov,K.; Shestopalov,A.; Gulyaeva,M.; Gao,G.F.; Chen,J.; Shi,Y.; Liu,W.J.; Chu,D.; Huang,Y.; Liu,Y.; Liu,L.; Chen,Q.; Shi,W.
A/chicken/Shanxi/11.30_TGRL003-O/2018	Chicken	Asia / China / Shanxi Province	2018-11-03	EPI1819884|A/chicken/Shanxi/11.30_TGRL003-O/2018	EPI1822246|A/chicken/Shanxi/11.30_TGRL003-O/2018	Bi,Y.; Li,J.; Li,S.; Fu,G.; Jin,T.; Zhang,C.; Yang,Y.; Ma,Z.; Tian,W.; Xiao,S.; Li,L.; Yin,R.; Zhang,Y.; Wang,L.; Qin,Y.; Yao,Z.; Meng,F.; Hu,D.; Li,D.; Wong,G.; Liu,F.; Lv,N.; Fu,L.; Peng,Y.; Ma,J.; Sharshov,K.; Shestopalov,A.; Gulyaeva,M.; Gao,G.F.; Chen,J.; Shi,Y.; Liu,W.J.; Chu,D.; Huang,Y.; Liu,Y.; Liu,L.; Chen,Q.; Shi,W.
A/chicken/Shanxi/11.30_TGRL018-O/2017	Chicken	Asia / China / Shanxi Province	2017-11-03	EPI1819881|A/chicken/Shanxi/11.30_TGRL018-O/2017	EPI1822243|A/chicken/Shanxi/11.30_TGRL018-O/2017	Bi,Y.; Li,J.; Li,S.; Fu,G.; Jin,T.; Zhang,C.; Yang,Y.; Ma,Z.; Tian,W.; Xiao,S.; Li,L.; Yin,R.; Zhang,Y.; Wang,L.; Qin,Y.; Yao,Z.; Meng,F.; Hu,D.; Li,D.; Wong,G.; Liu,F.; Lv,N.; Fu,L.; Peng,Y.; Ma,J.; Sharshov,K.; Shestopalov,A.; Gulyaeva,M.; Gao,G.F.; Chen,J.; Shi,Y.; Liu,W.J.; Chu,D.; Huang,Y.; Liu,Y.; Liu,L.; Chen,Q.; Shi,W.
A/chicken/Shanxi/10.28_TGRL023-C/2017	Chicken	Asia / China / Shanxi Province	2017-10-28	EPI1819880|A/chicken/Shanxi/10.28_TGRL023-C/2017	EPI1822242|A/chicken/Shanxi/10.28_TGRL023-C/2017	Bi,Y.; Li,J.; Li,S.; Fu,G.; Jin,T.; Zhang,C.; Yang,Y.; Ma,Z.; Tian,W.; Xiao,S.; Li,L.; Yin,R.; Zhang,Y.; Wang,L.; Qin,Y.; Yao,Z.; Meng,F.; Hu,D.; Li,D.; Wong,G.; Liu,F.; Lv,N.; Fu,L.; Peng,Y.; Ma,J.; Sharshov,K.; Shestopalov,A.; Gulyaeva,M.; Gao,G.F.; Chen,J.; Shi,Y.; Liu,W.J.; Chu,D.; Huang,Y.; Liu,Y.; Liu,L.; Chen,Q.; Shi,W.
A/chicken/Shanxi/10.28_TGRL018-O/2017	Chicken	Asia / China / Shanxi Province	2017-10-28	EPI1819878|A/chicken/Shanxi/10.28_TGRL018-O/2017	EPI1822240|A/chicken/Shanxi/10.28_TGRL018-O/2017	Bi,Y.; Li,J.; Li,S.; Fu,G.; Jin,T.; Zhang,C.; Yang,Y.; Ma,Z.; Tian,W.; Xiao,S.; Li,L.; Yin,R.; Zhang,Y.; Wang,L.; Qin,Y.; Yao,Z.; Meng,F.; Hu,D.; Li,D.; Wong,G.; Liu,F.; Lv,N.; Fu,L.; Peng,Y.; Ma,J.; Sharshov,K.; Shestopalov,A.; Gulyaeva,M.; Gao,G.F.; Chen,J.; Shi,Y.; Liu,W.J.; Chu,D.; Huang,Y.; Liu,Y.; Liu,L.; Chen,Q.; Shi,W.
A/chicken/Shanxi/10.28_TGRL018-C/2017	Chicken	Asia / China / Shanxi Province	2017-10-28	EPI1819877|A/chicken/Shanxi/10.28_TGRL018-C/2017	EPI1822239|A/chicken/Shanxi/10.28_TGRL018-C/2017	Bi,Y.; Li,J.; Li,S.; Fu,G.; Jin,T.; Zhang,C.; Yang,Y.; Ma,Z.; Tian,W.; Xiao,S.; Li,L.; Yin,R.; Zhang,Y.; Wang,L.; Qin,Y.; Yao,Z.; Meng,F.; Hu,D.; Li,D.; Wong,G.; Liu,F.; Lv,N.; Fu,L.; Peng,Y.; Ma,J.; Sharshov,K.; Shestopalov,A.; Gulyaeva,M.; Gao,G.F.; Chen,J.; Shi,Y.; Liu,W.J.; Chu,D.; Huang,Y.; Liu,Y.; Liu,L.; Chen,Q.; Shi,W.
A/chicken/Shandong/11.28_TAWM002-O/2016	Chicken	Asia / China / Shandong Province	2016-11-28	EPI1819876|A/chicken/Shandong/11.28_TAWM002-O/2016	EPI1822238|A/chicken/Shandong/11.28_TAWM002-O/2016	Bi,Y.; Li,J.; Li,S.; Fu,G.; Jin,T.; Zhang,C.; Yang,Y.; Ma,Z.; Tian,W.; Xiao,S.; Li,L.; Yin,R.; Zhang,Y.; Wang,L.; Qin,Y.; Yao,Z.; Meng,F.; Hu,D.; Li,D.; Wong,G.; Liu,F.; Lv,N.; Fu,L.; Peng,Y.; Ma,J.; Sharshov,K.; Shestopalov,A.; Gulyaeva,M.; Gao,G.F.; Chen,J.; Shi,Y.; Liu,W.J.; Chu,D.; Huang,Y.; Liu,Y.; Liu,L.; Chen,Q.; Shi,W.
A/chicken/Ningxia/11.01_XXYN001-O/2016	Chicken	Asia / China / Ningxia Hui Autonomous Region	2016-11-01	EPI1819870|A/chicken/Ningxia/11.01_XXYN001-O/2016	EPI1822232|A/chicken/Ningxia/11.01_XXYN001-O/2016	Bi,Y.; Li,J.; Li,S.; Fu,G.; Jin,T.; Zhang,C.; Yang,Y.; Ma,Z.; Tian,W.; Xiao,S.; Li,L.; Yin,R.; Zhang,Y.; Wang,L.; Qin,Y.; Yao,Z.; Meng,F.; Hu,D.; Li,D.; Wong,G.; Liu,F.; Lv,N.; Fu,L.; Peng,Y.; Ma,J.; Sharshov,K.; Shestopalov,A.; Gulyaeva,M.; Gao,G.F.; Chen,J.; Shi,Y.; Liu,W.J.; Chu,D.; Huang,Y.; Liu,Y.; Liu,L.; Chen,Q.; Shi,W.
A/chicken/Henan/02.16_LYGL006-O/2017	Chicken	Asia / China / Henan Province	2017-02-16	EPI1819860|A/chicken/Henan/02.16_LYGL006-O/2017	EPI1822223|A/chicken/Henan/02.16_LYGL006-O/2017	Bi,Y.; Li,J.; Li,S.; Fu,G.; Jin,T.; Zhang,C.; Yang,Y.; Ma,Z.; Tian,W.; Xiao,S.; Li,L.; Yin,R.; Zhang,Y.; Wang,L.; Qin,Y.; Yao,Z.; Meng,F.; Hu,D.; Li,D.; Wong,G.; Liu,F.; Lv,N.; Fu,L.; Peng,Y.; Ma,J.; Sharshov,K.; Shestopalov,A.; Gulyaeva,M.; Gao,G.F.; Chen,J.; Shi,Y.; Liu,W.J.; Chu,D.; Huang,Y.; Liu,Y.; Liu,L.; Chen,Q.; Shi,W.
A/chicken/Henan/01.28_LYGL011-C/2017	Chicken	Asia / China / Henan Province	2017-01-28	EPI1819858|A/chicken/Henan/01.28_LYGL011-C/2017	EPI1822221|A/chicken/Henan/01.28_LYGL011-C/2017	Bi,Y.; Li,J.; Li,S.; Fu,G.; Jin,T.; Zhang,C.; Yang,Y.; Ma,Z.; Tian,W.; Xiao,S.; Li,L.; Yin,R.; Zhang,Y.; Wang,L.; Qin,Y.; Yao,Z.; Meng,F.; Hu,D.; Li,D.; Wong,G.; Liu,F.; Lv,N.; Fu,L.; Peng,Y.; Ma,J.; Sharshov,K.; Shestopalov,A.; Gulyaeva,M.; Gao,G.F.; Chen,J.; Shi,Y.; Liu,W.J.; Chu,D.; Huang,Y.; Liu,Y.; Liu,L.; Chen,Q.; Shi,W.
A/chicken/Henan/01.01_LYGL010-C/2017	Chicken	Asia / China / Henan Province	2017-01-01	EPI1819857|A/chicken/Henan/01.01_LYGL010-C/2017	EPI1822220|A/chicken/Henan/01.01_LYGL010-C/2017	Bi,Y.; Li,J.; Li,S.; Fu,G.; Jin,T.; Zhang,C.; Yang,Y.; Ma,Z.; Tian,W.; Xiao,S.; Li,L.; Yin,R.; Zhang,Y.; Wang,L.; Qin,Y.; Yao,Z.; Meng,F.; Hu,D.; Li,D.; Wong,G.; Liu,F.; Lv,N.; Fu,L.; Peng,Y.; Ma,J.; Sharshov,K.; Shestopalov,A.; Gulyaeva,M.; Gao,G.F.; Chen,J.; Shi,Y.; Liu,W.J.; Chu,D.; Huang,Y.; Liu,Y.; Liu,L.; Chen,Q.; Shi,W.
A/chicken/Anhui/08.28_YHZGS018-O/2018	Chicken	Asia / China / Anhui Province	2018-08-28	EPI1819854|A/chicken/Anhui/08.28_YHZGS018-O/2018	EPI1822217|A/chicken/Anhui/08.28_YHZGS018-O/2018	Bi,Y.; Li,J.; Li,S.; Fu,G.; Jin,T.; Zhang,C.; Yang,Y.; Ma,Z.; Tian,W.; Xiao,S.; Li,L.; Yin,R.; Zhang,Y.; Wang,L.; Qin,Y.; Yao,Z.; Meng,F.; Hu,D.; Li,D.; Wong,G.; Liu,F.; Lv,N.; Fu,L.; Peng,Y.; Ma,J.; Sharshov,K.; Shestopalov,A.; Gulyaeva,M.; Gao,G.F.; Chen,J.; Shi,Y.; Liu,W.J.; Chu,D.; Huang,Y.; Liu,Y.; Liu,L.; Chen,Q.; Shi,W.
A/chicken/Anhui/08.28_YHZGS008-O/2018	Chicken	Asia / China / Anhui Province	2018-08-28	EPI1819853|A/chicken/Anhui/08.28_YHZGS008-O/2018	EPI1822216|A/chicken/Anhui/08.28_YHZGS008-O/2018	Bi,Y.; Li,J.; Li,S.; Fu,G.; Jin,T.; Zhang,C.; Yang,Y.; Ma,Z.; Tian,W.; Xiao,S.; Li,L.; Yin,R.; Zhang,Y.; Wang,L.; Qin,Y.; Yao,Z.; Meng,F.; Hu,D.; Li,D.; Wong,G.; Liu,F.; Lv,N.; Fu,L.; Peng,Y.; Ma,J.; Sharshov,K.; Shestopalov,A.; Gulyaeva,M.; Gao,G.F.; Chen,J.; Shi,Y.; Liu,W.J.; Chu,D.; Huang,Y.; Liu,Y.; Liu,L.; Chen,Q.; Shi,W.
A/chicken/China/AV1534-MA01/2011	Chicken	Asia / China	2011-11-26	EPI1815758|A/chicken/China/AV1534-MA01/2011	EPI1815759|A/chicken/China/AV1534-MA01/2011	Ma,N.; Li,X.; Dai,Y.; Xu,G.; Zhang,Z.
A/chicken/China/A_chicken_Zhejiang_198_2019/2019	Chicken	Asia / China	2019-03	EPI1815750|A/chicken/China/A_chicken_Zhejiang_198_2019/2019	EPI1815752|A/chicken/China/A_chicken_Zhejiang_198_2019/2019	Zhao,F.
A/chicken/Iran/1/2018	Chicken	Asia / Iran, Islamic Republic of / Ostan-e Tehran	2018-12-11	EPI1648264|A/chicken/Iran/1/2018	EPI1648266|A/chicken/Iran/1/2018
A/chicken/Iraq/4/2016	Chicken	Asia / Iraq	2016-10-31	EPI1600788|A/chicken/Iraq/4/2016	EPI1600790|A/chicken/Iraq/4/2016	Mohamed,N.S.; Kandeil,A.; Ali,M.
A/chicken/Iraq/3/2016	Chicken	Asia / Iraq	2016-10-31	EPI1600783|A/chicken/Iraq/3/2016	EPI1600784|A/chicken/Iraq/3/2016	Mohamed,N.S.; Kandeil,A.; Ali,M.
A/chicken/Viet Nam/HU1-833/2014	Chicken	Asia / Vietnam	2014-09-05	EPI1510854|A/chicken/Viet Nam/HU1-833/2014	EPI1510856|A/chicken/Viet Nam/HU1-833/2014	Sakoda,Y.; Okamatsu,M.; Matsuno,K.
A/chicken/Viet Nam/HU1-1592/2014	Chicken	Asia / Vietnam	2014-09-04	EPI1510830|A/chicken/Viet Nam/HU1-1592/2014	EPI1510832|A/chicken/Viet Nam/HU1-1592/2014	Sakoda,Y.; Okamatsu,M.; Matsuno,K.
A/chicken/China/261/2017	Chicken	Asia / China	2017-05-17	EPI1620550|A/chicken/China/261/2017	EPI1620551|A/chicken/China/261/2017	Li,y.
A/chicken/China/241/2017	Chicken	Asia / China	2017-05-02	EPI1620548|A/chicken/China/241/2017	EPI1620549|A/chicken/China/241/2017	Li,y.
A/chicken/China/233/2017	Chicken	Asia / China	2017-04-26	EPI1620546|A/chicken/China/233/2017	EPI1620547|A/chicken/China/233/2017	Li,y.
A/chicken/China/231/2017	Chicken	Asia / China	2017-04-26	EPI1620544|A/chicken/China/231/2017	EPI1620545|A/chicken/China/231/2017	Li,y.
A/chicken/China/370/2018	Chicken	Asia / China	2018-03-14	EPI1620558|A/chicken/China/370/2018	EPI1620559|A/chicken/China/370/2018	Li,y.
A/chicken/China/350/2018	Chicken	Asia / China	2018-01-16	EPI1620556|A/chicken/China/350/2018	EPI1620557|A/chicken/China/350/2018	Li,y.
A/chicken/China/348/2018	Chicken	Asia / China	2018-01-13	EPI1620554|A/chicken/China/348/2018	EPI1620555|A/chicken/China/348/2018	Li,y.
A/chicken/China/330/2017	Chicken	Asia / China	2017-12-17	EPI1620552|A/chicken/China/330/2017	EPI1620553|A/chicken/China/330/2017	Li,y.
A/chicken/Anhui/AH480/2017	Chicken	Asia / China	2017-12-15	EPI1302676|A/chicken/Anhui/AH480/2017	EPI1302678|A/chicken/Anhui/AH480/2017	Sun,W.; Zhu,R.; Shi,H.
A/chicken/Anhui/AH475/2017	Chicken	Asia / China	2017-12-15	EPI1302668|A/chicken/Anhui/AH475/2017	EPI1302670|A/chicken/Anhui/AH475/2017	Sun,W.; Zhu,R.; Shi,H.
A/chicken/Anhui/LH66/2017	Chicken	Asia / China	2017-09-06	EPI1302658|A/chicken/Anhui/LH66/2017	EPI1302660|A/chicken/Anhui/LH66/2017	Sun,W.; Zhu,R.; Shi,H.
A/chicken/Anhui/AH450/2017	Chicken	Asia / China	2017-09-06	EPI1302648|A/chicken/Anhui/AH450/2017	EPI1302650|A/chicken/Anhui/AH450/2017	Sun,W.; Zhu,R.; Shi,H.
A/chicken/Jiangsu/TM315/2017	Chicken	Asia / China	2017-12-15	EPI1302628|A/chicken/Jiangsu/TM315/2017	EPI1302630|A/chicken/Jiangsu/TM315/2017	Sun,W.; Zhu,R.; Shi,H.
A/chicken/Jiangsu/TM314/2017	Chicken	Asia / China	2017-12-15	EPI1302620|A/chicken/Jiangsu/TM314/2017	EPI1302622|A/chicken/Jiangsu/TM314/2017	Sun,W.; Zhu,R.; Shi,H.
A/chicken/Shandong/WF75/2017	Chicken	Asia / China	2017-12-15	EPI1302612|A/chicken/Shandong/WF75/2017	EPI1302614|A/chicken/Shandong/WF75/2017	Sun,W.; Zhu,R.; Shi,H.
A/chicken/Jiangsu/LY2/2017	Chicken	Asia / China	2017-12-15	EPI1302604|A/chicken/Jiangsu/LY2/2017	EPI1302606|A/chicken/Jiangsu/LY2/2017	Sun,W.; Zhu,R.; Shi,H.
A/chicken/Jiangsu/TM306/2017	Chicken	Asia / China	2017-09-06	EPI1302596|A/chicken/Jiangsu/TM306/2017	EPI1302598|A/chicken/Jiangsu/TM306/2017	Sun,W.; Zhu,R.; Shi,H.
A/chicken/Anhui/LH99/2017	Chicken	Asia / China	2017-09-06	EPI1302588|A/chicken/Anhui/LH99/2017	EPI1302590|A/chicken/Anhui/LH99/2017	Sun,W.; Zhu,R.; Shi,H.
A/chicken/Shandong/196/2011	Chicken	Asia / China	2011-09-04	EPI1159990|A/chicken/Shandong/196/2011	EPI1159992|A/chicken/Shandong/196/2011	Wang,J.; Li,Y.; Yin,Y.; Xu,S.; Zhang,Y.; Bi,Y.; Wang,D.; Liu,L.; Fan,D.; Liu,H.; Wang,S.; Luo,N.; Yang,Z.
A/chicken/Hubei/01/2015	Chicken	Asia / China	2015-10-15	EPI1067642|A/chicken/Hubei/01/2015	EPI1067644|A/chicken/Hubei/01/2015	Yang,Y.; Yao,R.; Jia,Y.; Ming,F.; Li,R.; Jin,M.
A/chicken/Japan/AnimalQuarantine-HE61/2015	Chicken	Asia / Japan	2015-01-01	EPI860560|A/chicken/Japan/AnimalQuarantine-HE61/2015_ha	EPI860559|A/chicken/Japan/AnimalQuarantine-HE61/2015_na	Uchida,U.
A/chicken/Japan/AnimalQuarantine-HE14/2015	Chicken	Asia / Japan	2015-01-01	EPI860445|A/chicken/Japan/AnimalQuarantine-HE14/2015_ha	EPI860444|A/chicken/Japan/AnimalQuarantine-HE14/2015_na	Uchida,Y.
A/chicken/GuiZhou/01/2008	Chicken	Asia / China	2008-02-10	EPI685747|A/chicken/GuiZhou/01/2008	EPI685748|A/chicken/GuiZhou/01/2008	Yang,J.; Wang,D.; Xiao,K.; Long,H.; Wang,K.; Li,Y.; Zhou,B.
A/chicken/Wuhan/JXQL01/2015	Chicken	Asia / China	2015-01	EPI682928|A/chicken/Wuhan/JXQL01/2015	EPI683004|A/chicken/Wuhan/JXQL01/2015	Chen,L.-J.; Lin,X.-D.; Guo,W.-P.; Tian,J.-H.; Zhang,Y.-Z.
A/chicken/Taizhou/TZJF05/2015	Chicken	Asia / China	2015-01	EPI682927|A/chicken/Taizhou/TZJF05/2015	EPI683003|A/chicken/Taizhou/TZJF05/2015	Chen,L.-J.; Lin,X.-D.; Guo,W.-P.; Tian,J.-H.; Zhang,Y.-Z.
A/chicken/Wenzhou/YHQL04/2014	Chicken	Asia / China	2014-12	EPI682925|A/chicken/Wenzhou/YHQL04/2014	EPI683001|A/chicken/Wenzhou/YHQL04/2014	Chen,L.-J.; Lin,X.-D.; Guo,W.-P.; Tian,J.-H.; Zhang,Y.-Z.
A/chicken/India/82565/2008	Chicken	Asia / India	2008-01-24	EPI652859|A/chicken/India/82565/2008	EPI652861|A/chicken/India/82565/2008	Majhi,S.; Nagarajan,S.; Tosh,C.; Murugkar,H.V.; Behera,P.; Dubey,S.C.
A/chicken/India/80998/2008	Chicken	Asia / India	2008-01-12	EPI652852|A/chicken/India/80998/2008	EPI652854|A/chicken/India/80998/2008	Majhi,S.; Nagarajan,S.; Tosh,C.; Murugkar,H.V.; Behera,P.; Dubey,S.C.
A/chicken/Fujian/FZ02/2011	Chicken	Asia / China	2011-02	EPI610336|A/chicken/Fujian/FZ02/2011	EPI610338|A/chicken/Fujian/FZ02/2011	Zhu,C.H.; Jiang,B.; Huang,Y.
A/chicken/Guangxi/LF/2007	Chicken	Asia / China	2007-11-20	EPI610326|A/chicken/Guangxi/LF/2007	EPI610327|A/chicken/Guangxi/LF/2007	Peng,Y.; Xie,Z.; Liu,J.; Pang,Y.; Xie,L.; Luo,S.; Fan,Q.
A/chicken/Guangxi/DX/2008	Chicken	Asia / China	2008-12-12	EPI610274|A/chicken/Guangxi/DX/2008	EPI610277|A/chicken/Guangxi/DX/2008	Peng,Y.; Xie,Z.; Liu,J.; Pang,Y.; Xie,L.; Luo,S.; Fan,Q.
A/chicken/Guangxi/066C10/2010	Chicken	Asia / China	2010-06-10	EPI610269|A/chicken/Guangxi/066C10/2010	EPI610270|A/chicken/Guangxi/066C10/2010	Peng,Y.; Xie,Z.; Liu,J.; Pang,Y.; Xie,L.; Luo,S.; Fan,Q.
A/chicken/Jiangxi/18901/2013	Chicken	Asia / China	2013-08-11	EPI600075|A/chicken/Jiangxi/18901/2013	EPI600077|A/chicken/Jiangxi/18901/2013	Ma,C.; Lam,T.T.Y.; Chai,Y.; Wang,J.; Fan,X.; Hong,W.; Zhang,Y.; Li,L.; Liu,Y.; Smith,D.K.; Webby,R.J.; Peiris,J.S.M.; Zhu,H.; Guan,Y.
A/chicken/Jiangxi/18445/2013	Chicken	Asia / China	2013-08-04	EPI600068|A/chicken/Jiangxi/18445/2013	EPI600070|A/chicken/Jiangxi/18445/2013	Ma,C.; Lam,T.T.Y.; Chai,Y.; Wang,J.; Fan,X.; Hong,W.; Zhang,Y.; Li,L.; Liu,Y.; Smith,D.K.; Webby,R.J.; Peiris,J.S.M.; Zhu,H.; Guan,Y.
A/chicken/Jiangxi/17913/2013	Chicken	Asia / China	2013-07-28	EPI600061|A/chicken/Jiangxi/17913/2013	EPI600063|A/chicken/Jiangxi/17913/2013	Ma,C.; Lam,T.T.Y.; Chai,Y.; Wang,J.; Fan,X.; Hong,W.; Zhang,Y.; Li,L.; Liu,Y.; Smith,D.K.; Webby,R.J.; Peiris,J.S.M.; Zhu,H.; Guan,Y.
A/chicken/Jiangxi/17403/2013	Chicken	Asia / China	2013-07-21	EPI600054|A/chicken/Jiangxi/17403/2013	EPI600056|A/chicken/Jiangxi/17403/2013	Ma,C.; Lam,T.T.Y.; Chai,Y.; Wang,J.; Fan,X.; Hong,W.; Zhang,Y.; Li,L.; Liu,Y.; Smith,D.K.; Webby,R.J.; Peiris,J.S.M.; Zhu,H.; Guan,Y.
A/chicken/Jiangxi/12562/2013	Chicken	Asia / China	2013-04-07	EPI600047|A/chicken/Jiangxi/12562/2013	EPI600049|A/chicken/Jiangxi/12562/2013	Ma,C.; Lam,T.T.Y.; Chai,Y.; Wang,J.; Fan,X.; Hong,W.; Zhang,Y.; Li,L.; Liu,Y.; Smith,D.K.; Webby,R.J.; Peiris,J.S.M.; Zhu,H.; Guan,Y.
A/chicken/Jiangxi/10269/2013	Chicken	Asia / China	2013-03-10	EPI600040|A/chicken/Jiangxi/10269/2013	EPI600042|A/chicken/Jiangxi/10269/2013	Ma,C.; Lam,T.T.Y.; Chai,Y.; Wang,J.; Fan,X.; Hong,W.; Zhang,Y.; Li,L.; Liu,Y.; Smith,D.K.; Webby,R.J.; Peiris,J.S.M.; Zhu,H.; Guan,Y.
A/chicken/Jiangxi/34682/2013	Chicken	Asia / China	2013-12-23	EPI599781|A/chicken/Jiangxi/34682/2013	EPI599783|A/chicken/Jiangxi/34682/2013	Ma,C.; Lam,T.T.Y.; Chai,Y.; Wang,J.; Fan,X.; Hong,W.; Zhang,Y.; Li,L.; Liu,Y.; Smith,D.K.; Webby,R.J.; Peiris,J.S.M.; Zhu,H.; Guan,Y.
A/chicken/Jiangxi/33542/2013	Chicken	Asia / China	2013-12-15	EPI599763|A/chicken/Jiangxi/33542/2013	EPI599765|A/chicken/Jiangxi/33542/2013	Ma,C.; Lam,T.T.Y.; Chai,Y.; Wang,J.; Fan,X.; Hong,W.; Zhang,Y.; Li,L.; Liu,Y.; Smith,D.K.; Webby,R.J.; Peiris,J.S.M.; Zhu,H.; Guan,Y.
A/chicken/Jiangxi/31872/2013	Chicken	Asia / China	2013-12-08	EPI599756|A/chicken/Jiangxi/31872/2013	EPI599758|A/chicken/Jiangxi/31872/2013	Ma,C.; Lam,T.T.Y.; Chai,Y.; Wang,J.; Fan,X.; Hong,W.; Zhang,Y.; Li,L.; Liu,Y.; Smith,D.K.; Webby,R.J.; Peiris,J.S.M.; Zhu,H.; Guan,Y.
A/chicken/Beijing/3/1999	Chicken	Asia / China	1999-02-06	EPI597803|A/chicken/Beijing/3/1999	EPI597805|A/chicken/Beijing/3/1999	Pu,J.; Wang,S.; Yin,Y.; Zhang,G.; Carter,R.A.; Wang,J.; Xu,G.; Sun,H.; Wang,M.; Wen,C.; Wei,Y.; Wang,D.; Zhu,B.; Lemmon,G.; Jiao,Y.; Duan,S.; Wang,Q.; Du,Q.; Sun,M.; Bao,J.; Sun,Y.; Zhao,J.; Zhang,H.; Wu,G.; Liu,J.; Webster,R.G.
A/chicken/Guangxi/LS/2013	Chicken	Asia / China	2013-11-23	EPI538912|A/chicken/Guangxi/LS/2013	EPI538914|A/chicken/Guangxi/LS/2013	Xu,Q.; Xie,Z.X.; Xie,L.J.; Luo,S.S.; Xie,Z.Q.; Deng,X.W.; Liu,J.B.; Huang,J.L.; Zeng,T.T.
A/chicken/Israel/1302/2010	Chicken	Asia / Israel	2010-12	EPI403496|A/chicken/Israel/1302/2010	EPI403497|A/chicken/Israel/1302/2010	Shkoda,I.; Panshin,A.; Lapin,K.; Perk,S.
A/chicken/Israel/1293/2010	Chicken	Asia / Israel	2010-12	EPI403494|A/chicken/Israel/1293/2010	EPI403493|A/chicken/Israel/1293/2010	Shkoda,I.; Panshin,A.; Lapin,K.; Perk,S.
A/chicken/Israel/1184/2010	Chicken	Asia / Israel	2010-11	EPI403490|A/chicken/Israel/1184/2010	EPI403491|A/chicken/Israel/1184/2010	Shkoda,I.; Panshin,A.; Lapin,K.; Perk,S.
A/chicken/Israel/1167/2010	Chicken	Asia / Israel	2010-11	EPI403487|A/chicken/Israel/1167/2010	EPI403488|A/chicken/Israel/1167/2010	Shkoda,I.; Panshin,A.; Lapin,K.; Perk,S.
A/chicken/Israel/1067/2010	Chicken	Asia / Israel	2010-10	EPI403484|A/chicken/Israel/1067/2010	EPI403485|A/chicken/Israel/1067/2010	Shkoda,I.; Panshin,A.; Lapin,K.; Perk,S.
A/chicken/Israel/32/2009	Chicken	Asia / Israel	2009-01	EPI403479|A/chicken/Israel/32/2009	EPI403478|A/chicken/Israel/32/2009	Golender,N.; Panshin,A.; Lapin,K.; Perk,S.; Shkoda,I.
A/chicken/Fujian/FZ11/2011	Chicken	Asia / China	2011-02	EPI403475|A/chicken/Fujian/FZ11/2011	EPI403477|A/chicken/Fujian/FZ11/2011	Zhu,C.H.; Huang,Y.
A/chicken/Fujian/FZ04/2011	Chicken	Asia / China	2011-01	EPI403474|A/chicken/Fujian/FZ04/2011	EPI403476|A/chicken/Fujian/FZ04/2011	Zhu,C.H.; Huang,Y.
A/chicken/Guangdong/V/2008	Chicken	Asia / China	2008-01-02	EPI383193|A/chicken/Guangdong/V/2008	EPI383195|A/chicken/Guangdong/V/2008	Li,X.; Qi,W.; He,J.; Ning,Z.; Hu,Y.; Tian,J.; Jiao,P.; Xu,C.; Chen,J.; Richt,J.; Ma,W.; Liao,M.
A/chicken/Guangdong/TS/2004	Chicken	Asia / China	2004-03-02	EPI383185|A/chicken/Guangdong/TS/2004	EPI383187|A/chicken/Guangdong/TS/2004	Li,X.; Qi,W.; He,J.; Ning,Z.; Hu,Y.; Tian,J.; Jiao,P.; Xu,C.; Chen,J.; Richt,J.; Ma,W.; Liao,M.
A/chicken/Korea/KNUWSJ09/2009	Chicken	Asia / Korea, Republic of	2009-05	EPI341930|A/chicken/Korea/KNUWSJ09/2009	EPI341928|A/chicken/Korea/KNUWSJ09/2009	Lee,J.H.; Sung,H.W.; Kwon,H.M.
A/chicken/Korea/KNUGJ09/2009	Chicken	Asia / Korea, Republic of	2009-04	EPI341922|A/chicken/Korea/KNUGJ09/2009	EPI341920|A/chicken/Korea/KNUGJ09/2009	Lee,J.H.; Sung,H.W.; Kwon,H.M.
A/chicken/Korea/KNUSWR09/2009	Chicken	Asia / Korea, Republic of	2009-04	EPI341898|A/chicken/Korea/KNUSWR09/2009	EPI341896|A/chicken/Korea/KNUSWR09/2009	Lee,J.H.; Sung,H.W.; Kwon,H.M.
A/chicken/Guangdong/ZCY/2011	Chicken	Asia / China	2011-07	EPI341721|A/chicken/Guangdong/ZCY/2011	EPI341718|A/chicken/Guangdong/ZCY/2011	Yan,Z.; Liu,J.
A/chicken/Guangdong/ZHJ/2011	Chicken	Asia / China	2011-06	EPI341713|A/chicken/Guangdong/ZHJ/2011	EPI341710|A/chicken/Guangdong/ZHJ/2011	Yan,Z.; Liu,J.
A/chicken/China/AH-10-01/2010	Chicken	Asia / China	2010-12-02	EPI317181|A/chicken/China/AH-10-01/2010	EPI317183|A/chicken/China/AH-10-01/2010	Zhen,C.; Yu,H.
A/chicken/Shandong/SD0014/2008	Chicken	Asia / China	2008-09	EPI290909|A/chicken/Shandong/SD0014/2008	EPI290910|A/chicken/Shandong/SD0014/2008	Liu,W.; Chai,T.J.; Zhang,X.X.; Li,Q.L.; Kong,Y.B.; Lv,J.
A/chicken/Shandong/C/2009	Chicken	Asia / China	2009-12	EPI289645|A/chicken/Shandong/C/2009	EPI289646|A/chicken/Shandong/C/2009	Lv,J.; Wei,B.Z.; Chai,T.J.; Wang,B.X.
A/chicken/Shandong/1/2008	Chicken	Asia / China	2008-01	EPI289641|A/chicken/Shandong/1/2008	EPI300778|A/chicken/Shandong/1/2008	Lv,J.; Wei,B.Z.; Chai,T.J.; Wang,B.X.
A/chicken/Iran/133/2004	Chicken	Asia / Iran, Islamic Republic of	2004-07-08	EPI229456|A/chicken/Iran/133/2004	EPI286633|A/chicken/Iran/133/2004	Shoushtari,A.; Dadras,H.; Homayounimehr,A.; Ebrahimi,M.
A/chicken/Shanghai/2/2002	Chicken	Asia / China / Shanghai Municipality	2002	EPI165388|A/chicken/Shanghai/2/2002	EPI165390|A/chicken/Shanghai/2/2002
A/chicken/Shanghai/1/2002	Chicken	Asia / China / Shanghai Municipality	2002	EPI165380|A/chicken/Shanghai/1/2002	EPI165382|A/chicken/Shanghai/1/2002
A/chicken/Shanghai/16/2001	Chicken	Asia / China / Shanghai Municipality	2001	EPI165372|A/chicken/Shanghai/16/2001	EPI165374|A/chicken/Shanghai/16/2001
A/chicken/Shanghai/14/2001	Chicken	Asia / China / Shanghai Municipality	2001	EPI165364|A/chicken/Shanghai/14/2001	EPI165366|A/chicken/Shanghai/14/2001
A/chicken/Shanghai/12/2001	Chicken	Asia / China / Shanghai Municipality	2001	EPI165356|A/chicken/Shanghai/12/2001	EPI165358|A/chicken/Shanghai/12/2001
A/chicken/Shanghai/7/2001	Chicken	Asia / China / Shanghai Municipality	2001	EPI165348|A/chicken/Shanghai/7/2001	EPI165350|A/chicken/Shanghai/7/2001
A/chicken/Shanghai/2/2001	Chicken	Asia / China / Shanghai Municipality	2001	EPI165340|A/chicken/Shanghai/2/2001	EPI165342|A/chicken/Shanghai/2/2001
A/chicken/Shanghai/1/2001	Chicken	Asia / China / Shanghai Municipality	2001	EPI165332|A/chicken/Shanghai/1/2001	EPI165334|A/chicken/Shanghai/1/2001
A/chicken/Shanghai/3/2000	Chicken	Asia / China / Shanghai Municipality	2000	EPI165324|A/chicken/Shanghai/3/2000	EPI165326|A/chicken/Shanghai/3/2000
A/chicken/Shanghai/2/1999	Chicken	Asia / China / Shanghai Municipality	1999	EPI165316|A/chicken/Shanghai/2/1999	EPI165318|A/chicken/Shanghai/2/1999
A/chicken/Beit-Aran/29/05	Chicken	Asia / Israel	2005	EPI153666|A/chicken/Beit-Aran/29/05, EPI115189|A/chicken/Beit-Aran/29/05, EPI98229|A/chicken/Beit-Aran/29/05	EPI153551|A/chicken/Beit-Aran/29/05, EPI115223|A/chicken/Beit-Aran/29/05
A/chicken/Ein Habsor/1808/04	Chicken	Asia / Israel	2004	EPI153686|A/chicken/Ein_Habsor/1808/04, EPI98217|A/chicken/Ein_Habsor/1808/04	EPI153574|A/chicken/Ein_Habsor/1808/04
A/chicken/Iarah/1376/03	Chicken	Asia / Israel	2003	EPI153683|A/chicken/Iarah/1376/03, EPI98187|A/chicken/Iarah/1376/03	EPI153569|A/chicken/Iarah/1376/03, EPI98353|A/chicken/Iarah/1376/03
A/chicken/Pardes-Hana-Carcur/1475/03	Chicken	Asia / Israel	2003	EPI153684|A/chicken/Pardes-Hana-Carcur/1475/03, EPI97826|A/chicken/Pardes-Hana-Carcur/1475/03	EPI153571|A/chicken/Pardes-Hana-Carcur/1475/03, EPI98359|A/chicken/Pardes-Hana-Carcur/1475/03
A/chicken/Maale HaHamisha/90658/00	Chicken	Asia / Israel	2000	EPI153665|A/chicken/Maale_HaHamisha/90658/00, EPI115187|A/chicken/Maale_HaHamisha/90658/00, EPI97806|A/chicken/Maale_HaHamisha/90658/00	EPI153577|A/chicken/Maale_HaHamisha/90658/00, EPI115221|A/chicken/Maale_HaHamisha/90658/00
A/chicken/Shijiazhuang/2/98	Chicken	Asia / China	1998	EPI81726|A/chicken/Shijiazhuang/2/98	EPI81861|A/chicken/Shijiazhuang/2/98
A/chicken/Shanghai/10/01	Chicken	Asia / China	2001	EPI81724|A/chicken/Shanghai/10/01	EPI81859|A/chicken/Shanghai/10/01
A/chicken/Shandong/7/96	Chicken	Asia / China	1996	EPI81722|A/chicken/Shandong/7/96	EPI81857|A/chicken/Shandong/7/96
A/chicken/Ningxia/4/99	Chicken	Asia / China / Ningxia Hui Autonomous Region	1999	EPI81718|A/chicken/Ningxia/4/99	EPI81853|A/chicken/Ningxia/4/99
A/chicken/Jiangsu/1/00	Chicken	Asia / China / Jiangsu Provice / Jiangsu Sheng	2000	EPI81712|A/chicken/Jiangsu/1/00	EPI81847|A/chicken/Jiangsu/1/00
A/chicken/Jilin/53/01	Chicken	Asia / China	2001	EPI81710|A/chicken/Jilin/53/01	EPI81845|A/chicken/Jilin/53/01
A/chicken/Henan/5/98	Chicken	Asia / China	1998	EPI81708|A/chicken/Henan/5/98	EPI81843|A/chicken/Henan/5/98
A/chicken/Henan/43/02	Chicken	Asia / China	2002	EPI81706|A/chicken/Henan/43/02	EPI81841|A/chicken/Henan/43/02
A/chicken/Henan/26/00	Chicken	Asia / China	2000	EPI81704|A/chicken/Henan/26/00	EPI81839|A/chicken/Henan/26/00
A/chicken/Heilongjiang/48/01	Chicken	Asia / China / Heilongjiang Province	2001	EPI81702|A/chicken/Heilongjiang/48/01	EPI81837|A/chicken/Heilongjiang/48/01
A/chicken/Heilongjiang/35/00	Chicken	Asia / China / Heilongjiang Province	2000	EPI81700|A/chicken/Heilongjiang/35/00	EPI81835|A/chicken/Heilongjiang/35/00
A/chicken/Hebei/31/00	Chicken	Asia / China	2000	EPI81698|A/chicken/Hebei/31/00	EPI81833|A/chicken/Hebei/31/00
A/chicken/Guangxi/9/99	Chicken	Asia / China / Guangxi Zhuang Autonomous Region	1999	EPI81696|A/chicken/Guangxi/9/99	EPI81831|A/chicken/Guangxi/9/99
A/chicken/Guangxi/10/99	Chicken	Asia / China / Guangxi Zhuang Autonomous Region	1999	EPI81694|A/chicken/Guangxi/10/99	EPI81829|A/chicken/Guangxi/10/99
A/chicken/Guangdong/6/97	Chicken	Asia / China / Guangdong Province	1997	EPI81692|A/chicken/Guangdong/6/97	EPI81827|A/chicken/Guangdong/6/97
A/chicken/Guangdong/56/01	Chicken	Asia / China / Guangdong Province	2001	EPI81690|A/chicken/Guangdong/56/01	EPI81825|A/chicken/Guangdong/56/01
A/chicken/Guangdong/5/97	Chicken	Asia / China / Guangdong Province	1997	EPI81688|A/chicken/Guangdong/5/97	EPI81823|A/chicken/Guangdong/5/97
A/chicken/Guangdong/47/01	Chicken	Asia / China / Guangdong Province	2001	EPI81686|A/chicken/Guangdong/47/01	EPI81821|A/chicken/Guangdong/47/01
A/chicken/Guangdong/4/00	Chicken	Asia / China / Guangdong Province	2000	EPI81684|A/chicken/Guangdong/4/00	EPI81819|A/chicken/Guangdong/4/00
A/chicken/Guangdong/21/02	Chicken	Asia / China / Guangdong Province	2002	EPI81682|A/chicken/Guangdong/21/02	EPI81817|A/chicken/Guangdong/21/02
A/chicken/Fujian/25/00	Chicken	Asia / China / Fujian Province	2000	EPI81678|A/chicken/Fujian/25/00	EPI81813|A/chicken/Fujian/25/00
A/Chicken/Beijing/1/94	Chicken	Asia / China	1994	EPI5893|A/Chicken/Beijing/1/94	EPI5929|A/Chicken/Beijing/1/94
A/Chicken/Hong Kong/739/94	Chicken	Asia / Hong Kong (SAR)	1994	EPI5891|A/Chicken/Hong_Kong/739/94	EPI5927|A/Chicken/Hong_Kong/739/94
A/Chicken/Hong Kong/G9/97	Chicken	Asia / Hong Kong (SAR)	1997	EPI5879|A/Chicken/Hong_Kong/G9/97	EPI5915|A/Chicken/Hong_Kong/G9/97
A/chicken/Yokohama/aq144/2001	Chicken	Asia / Japan	2001	EPI1606|A/chicken/Yokohama/aq144/2001	EPI1610|A/chicken/Yokohama/aq144/2001
A/chicken/Osaka/aq19/2001	Chicken	Asia / Japan	2001	EPI1588|A/chicken/Osaka/aq19/2001	EPI1592|A/chicken/Osaka/aq19/2001
A/chicken/Yokohama/aq120/2001	Chicken	Asia / Japan	2001	EPI1570|A/chicken/Yokohama/aq120/2001	EPI1574|A/chicken/Yokohama/aq120/2001
A/chicken/Yokohama/aq135/2001	Chicken	Asia / Japan	2001	EPI1552|A/chicken/Yokohama/aq135/2001	EPI1556|A/chicken/Yokohama/aq135/2001
A/chicken/Yokohama/aq134/2002	Chicken	Asia / Japan	2002	EPI1534|A/chicken/Yokohama/aq134/2002	EPI1538|A/chicken/Yokohama/aq134/2002
A/chicken/Yokohama/aq45/2002	Chicken	Asia / Japan	2002	EPI1516|A/chicken/Yokohama/aq45/2002	EPI1520|A/chicken/Yokohama/aq45/2002
A/chicken/Osaka/aq69/2001	Chicken	Asia / Japan	2001	EPI1498|A/chicken/Osaka/aq69/2001	EPI1502|A/chicken/Osaka/aq69/2001
A/chicken/Osaka/aq58/2001	Chicken	Asia / Japan	2001	EPI1480|A/chicken/Osaka/aq58/2001	EPI1484|A/chicken/Osaka/aq58/2001
A/chicken/Kobe/aq26/2001	Chicken	Asia / Japan	2001	EPI1462|A/chicken/Kobe/aq26/2001	EPI1466|A/chicken/Kobe/aq26/2001
A/chicken/Yokohama/aq55/2001	Chicken	Asia / Japan	2001	EPI1444|A/chicken/Yokohama/aq55/2001	EPI1448|A/chicken/Yokohama/aq55/2001
A/chicken/Osaka/aq48/97	Chicken	Asia / Japan	1997	EPI1426|A/chicken/Osaka/aq48/97	EPI1430|A/chicken/Osaka/aq48/97
not release - host x isolate name not match	Gallus gallus	Asia / Bangladesh	2021-02-22	EPI2162835|A/environment/Banglaldesh/49403/2021	EPI2162837|A/environment/Banglaldesh/49403/2021	Barman,S.; Turner,J.C.; Hasan,M.; Akhtar,S.; Franks,J.; El-Shesheny,R.; Walker,D.; Seiler,P.; Mukherjee,N.; Kercher,L.; McKenzie,P.; Feeroz,M.; Webby,R.J.
not release - host x isolate name not match	Gallus gallus	Asia / Bangladesh	2021-02-22	EPI2162828|A/environment/Banglaldesh/49468/2021	EPI2162830|A/environment/Banglaldesh/49468/2021	Barman,S.; Turner,J.C.; Hasan,M.; Akhtar,S.; Franks,J.; El-Shesheny,R.; Walker,D.; Seiler,P.; Mukherjee,N.; Kercher,L.; McKenzie,P.; Feeroz,M.; Webby,R.J.
A/chicken/Bangladesh/49758/2021	Gallus gallus	Asia / Bangladesh	2021-08-28	EPI2162822|A/chicken/Bangladesh/49758/2021	EPI2162824|A/chicken/Bangladesh/49758/2021	Barman,S.; Turner,J.C.; Hasan,M.; Akhtar,S.; Franks,J.; El-Shesheny,R.; Walker,D.; Seiler,P.; Mukherjee,N.; Kercher,L.; McKenzie,P.; Feeroz,M.; Webby,R.J.
not release - host x isolate name not match	Gallus gallus	Asia / Bangladesh	2021-02-22	EPI2162702|A/environment/Banglaldesh/49399/2021	EPI2162704|A/environment/Banglaldesh/49399/2021	Barman,S.; Turner,J.C.; Hasan,M.; Akhtar,S.; Franks,J.; El-Shesheny,R.; Walker,D.; Seiler,P.; Mukherjee,N.; Kercher,L.; McKenzie,P.; Feeroz,M.; Webby,R.J.
not release - host x isolate name not match	Gallus gallus	Asia / Bangladesh	2021-02-22	EPI2162695|A/environment/Banglaldesh/49398/2021	EPI2162697|A/environment/Banglaldesh/49398/2021	Barman,S.; Turner,J.C.; Hasan,M.; Akhtar,S.; Franks,J.; El-Shesheny,R.; Walker,D.; Seiler,P.; Mukherjee,N.; Kercher,L.; McKenzie,P.; Feeroz,M.; Webby,R.J.
A/chicken/Bangladesh/49496/2021	Gallus gallus	Asia / Bangladesh	2021-02-22	EPI2162688|A/chicken/Bangladesh/49496/2021	EPI2162690|A/chicken/Bangladesh/49496/2021	Barman,S.; Turner,J.C.; Hasan,M.; Akhtar,S.; Franks,J.; El-Shesheny,R.; Walker,D.; Seiler,P.; Mukherjee,N.; Kercher,L.; McKenzie,P.; Feeroz,M.; Webby,R.J.
A/chicken/Bangladesh/50529/2021	Gallus gallus	Asia / Bangladesh	2021-12-14	EPI2162651|A/chicken/Bangladesh/50529/2021	EPI2162653|A/chicken/Bangladesh/50529/2021	Barman,S.; Turner,J.C.; Hasan,M.; Akhtar,S.; Franks,J.; El-Shesheny,R.; Walker,D.; Seiler,P.; Mukherjee,N.; Kercher,L.; McKenzie,P.; Feeroz,M.; Webby,R.J.
not release - host x isolate name not match	Gallus gallus	Asia / Bangladesh	2021-10-16	EPI2162645|A/environment/Bangladesh/50246/2021	EPI2162647|A/environment/Bangladesh/50246/2021	Barman,S.; Turner,J.C.; Hasan,M.; Akhtar,S.; Franks,J.; El-Shesheny,R.; Walker,D.; Seiler,P.; Mukherjee,N.; Kercher,L.; McKenzie,P.; Feeroz,M.; Webby,R.J.
not release - host x isolate name not match	Gallus gallus	Asia / Bangladesh	2021-10-16	EPI2162631|A/environment/Bangladesh/50244/2021	EPI2162633|A/environment/Bangladesh/50244/2021	Barman,S.; Turner,J.C.; Hasan,M.; Akhtar,S.; Franks,J.; El-Shesheny,R.; Walker,D.; Seiler,P.; Mukherjee,N.; Kercher,L.; McKenzie,P.; Feeroz,M.; Webby,R.J.
A/chicken/Bangladesh/50173/2021	Gallus gallus	Asia / Bangladesh	2021-10-16	EPI2162579|A/chicken/Bangladesh/50173/2021	EPI2162581|A/chicken/Bangladesh/50173/2021	Barman,S.; Turner,J.C.; Hasan,M.; Akhtar,S.; Franks,J.; El-Shesheny,R.; Walker,D.; Seiler,P.; Mukherjee,N.; Kercher,L.; McKenzie,P.; Feeroz,M.; Webby,R.J.
A/chicken/Bangladesh/49652/2021	Gallus gallus	Asia / Bangladesh	2021-08-28	EPI2162571|A/chicken/Bangladesh/49652/2021	EPI2162573|A/chicken/Bangladesh/49652/2021	Barman,S.; Turner,J.C.; Hasan,M.; Akhtar,S.; Franks,J.; El-Shesheny,R.; Walker,D.; Seiler,P.; Mukherjee,N.; Kercher,L.; McKenzie,P.; Feeroz,M.; Webby,R.J.
A/chicken/Bangladesh/50229/2021	Gallus gallus	Asia / Bangladesh	2021-10-16	EPI2162564|A/chicken/Bangladesh/50229/2021	EPI2162566|A/chicken/Bangladesh/50229/2021	Barman,S.; Turner,J.C.; Hasan,M.; Akhtar,S.; Franks,J.; El-Shesheny,R.; Walker,D.; Seiler,P.; Mukherjee,N.; Kercher,L.; McKenzie,P.; Feeroz,M.; Webby,R.J.
A/chicken/Bangladesh/41240/2019	Gallus gallus	Asia / Bangladesh	2019-12-11	EPI1902969|A/chicken/Bangladesh/41240/2019	EPI1902973|A/chicken/Bangladesh/41240/2019	Barman,S.; Turner,J.C.; Hasan,M.; Akhtar,S.; Franks,J.; El-Shesheny,R.; Walker,D.; Seiler,P.; Mukherjee,N.; Kercher,L.; McKenzie,P.; Feeroz,M.; Webby,R.J.
A/chicken/Bangladesh/43448/2020	Gallus gallus	Asia / Bangladesh	2020-02-19	EPI1902951|A/chicken/Bangladesh/43448/2020	EPI1902950|A/chicken/Bangladesh/43448/2020	Barman,S.; Turner,J.C.; Hasan,M.; Akhtar,S.; Franks,J.; El-Shesheny,R.; Walker,D.; Seiler,P.; Mukherjee,N.; Kercher,L.; McKenzie,P.; Feeroz,M.; Webby,R.J.
A/chicken/Korea/LBM314/2020	Gallus gallus	Asia / Korea, Republic of / Jeollanam-do	2020-06-23	EPI1759155|A/chicken/Korea/LBM314/2020	EPI1759157|A/chicken/Korea/LBM314/2020
A/chicken/Korea/LBM261/2020	Gallus gallus	Asia / Korea, Republic of / Gyeongsangbuk-do	2020-06-17	EPI1759163|A/chicken/Korea/LBM261/2020	EPI1759165|A/chicken/Korea/LBM261/2020
A/chicken/Korea/LBM294/2018	Gallus gallus	Asia / Korea, Republic of / Gyeongsangbuk-do	2018-06-21	EPI1759147|A/chicken/Korea/LBM294/2018	EPI1759149|A/chicken/Korea/LBM294/2018
A/chicken/Korea/LBM566/2017	Gallus gallus	Asia / Korea, Republic of / Gwangju	2017-11-28	EPI1759139|A/chicken/Korea/LBM566/2017	EPI1759141|A/chicken/Korea/LBM566/2017
A/chicken/Korea/LBM564/2017	Gallus gallus	Asia / Korea, Republic of / Gwangju	2017-11-28	EPI1759131|A/chicken/Korea/LBM564/2017	EPI1759133|A/chicken/Korea/LBM564/2017
A/chicken/East_Java/Spg261/2019	Gallus gallus	Asia / Indonesia / East Java / Sidoarjo	2019-02-21	EPI1647350|A/chicken/East_Java/Spg261/2019	EPI1647352|A/chicken/East_Java/Spg261/2019	K,Rahardjo;AN,Novianti;RR,Prasetya;AM,Nastri;JR,Dewantari;AP,Rahardjo;ATS,Estoepangestie;YK,Shimizu;ED,Poetranto;G,Soegiarto;Y,Mori;K,Shimizu
A/chicken/Vietnam/H7F-14-HG4-480/2014	Gallus gallus	Asia / Vietnam	2014-12-07	EPI1302443|A/chicken/Vietnam/H7F-14-HG4-480/2014	EPI1302395|A/chicken/Vietnam/H7F-14-HG4-480/2014	Thuy,D.M.; Peacock,T.P.; Bich,V.T.N.; Fabrizio,T.; Hoang,D.N.; Tho,N.D.; Diep,N.T.; Nguyen,M.; Hoa,L.N.M.; Trang,H.T.T.; Choisy,M.; Inui,K.; Newman,S.; Trung,N.V.; van Doorn,R.; To,T.L.; Iqbal,M.; Bryant,J.E.
A/chicken/Vietnam/H7F-14-HG4-413/2014	Gallus gallus	Asia / Vietnam	2014-12-01	EPI1302442|A/chicken/Vietnam/H7F-14-HG4-413/2014	EPI1302394|A/chicken/Vietnam/H7F-14-HG4-413/2014	Thuy,D.M.; Peacock,T.P.; Bich,V.T.N.; Fabrizio,T.; Hoang,D.N.; Tho,N.D.; Diep,N.T.; Nguyen,M.; Hoa,L.N.M.; Trang,H.T.T.; Choisy,M.; Inui,K.; Newman,S.; Trung,N.V.; van Doorn,R.; To,T.L.; Iqbal,M.; Bryant,J.E.
A/chicken/Vietnam/NCVD-15A13/2015	Gallus gallus	Asia / Vietnam	2015-02-01	EPI1302444|A/chicken/Vietnam/NCVD-15A13/2015	EPI1302396|A/chicken/Vietnam/NCVD-15A13/2015	Thuy,D.M.; Peacock,T.P.; Bich,V.T.N.; Fabrizio,T.; Hoang,D.N.; Tho,N.D.; Diep,N.T.; Nguyen,M.; Hoa,L.N.M.; Trang,H.T.T.; Choisy,M.; Inui,K.; Newman,S.; Trung,N.V.; van Doorn,R.; To,T.L.; Iqbal,M.; Bryant,J.E.
A/chicken/Vietnam/H7F-14-BN4-437/2014	Gallus gallus	Asia / Vietnam	2014-12-09	EPI1302441|A/chicken/Vietnam/H7F-14-BN4-437/2014	EPI1302393|A/chicken/Vietnam/H7F-14-BN4-437/2014	Thuy,D.M.; Peacock,T.P.; Bich,V.T.N.; Fabrizio,T.; Hoang,D.N.; Tho,N.D.; Diep,N.T.; Nguyen,M.; Hoa,L.N.M.; Trang,H.T.T.; Choisy,M.; Inui,K.; Newman,S.; Trung,N.V.; van Doorn,R.; To,T.L.; Iqbal,M.; Bryant,J.E.
A/chicken/Vietnam/H7F-14-BN4-423/2014	Gallus gallus	Asia / Vietnam	2014-12-09	EPI1302440|A/chicken/Vietnam/H7F-14-BN4-423/2014	EPI1302392|A/chicken/Vietnam/H7F-14-BN4-423/2014	Thuy,D.M.; Peacock,T.P.; Bich,V.T.N.; Fabrizio,T.; Hoang,D.N.; Tho,N.D.; Diep,N.T.; Nguyen,M.; Hoa,L.N.M.; Trang,H.T.T.; Choisy,M.; Inui,K.; Newman,S.; Trung,N.V.; van Doorn,R.; To,T.L.; Iqbal,M.; Bryant,J.E.
A/chicken/Vietnam/H7F-14-HN4-564/2014	Gallus gallus	Asia / Vietnam	2014-12-25	EPI1302438|A/chicken/Vietnam/H7F-14-HN4-564/2014	EPI1302391|A/chicken/Vietnam/H7F-14-HN4-564/2014	Thuy,D.M.; Peacock,T.P.; Bich,V.T.N.; Fabrizio,T.; Hoang,D.N.; Tho,N.D.; Diep,N.T.; Nguyen,M.; Hoa,L.N.M.; Trang,H.T.T.; Choisy,M.; Inui,K.; Newman,S.; Trung,N.V.; van Doorn,R.; To,T.L.; Iqbal,M.; Bryant,J.E.
A/chicken/Vietnam/H7F-14-CB4-33/2014	Gallus gallus	Asia / Vietnam	2014-11-03	EPI1302437|A/chicken/Vietnam/H7F-14-CB4-33/2014	EPI1302390|A/chicken/Vietnam/H7F-14-CB4-33/2014	Thuy,D.M.; Peacock,T.P.; Bich,V.T.N.; Fabrizio,T.; Hoang,D.N.; Tho,N.D.; Diep,N.T.; Nguyen,M.; Hoa,L.N.M.; Trang,H.T.T.; Choisy,M.; Inui,K.; Newman,S.; Trung,N.V.; van Doorn,R.; To,T.L.; Iqbal,M.; Bryant,J.E.
A/chicken/Vietnam/H7F-14-CB4-19/2014	Gallus gallus	Asia / Vietnam	2014-11-03	EPI1302436|A/chicken/Vietnam/H7F-14-CB4-19/2014	EPI1302389|A/chicken/Vietnam/H7F-14-CB4-19/2014	Thuy,D.M.; Peacock,T.P.; Bich,V.T.N.; Fabrizio,T.; Hoang,D.N.; Tho,N.D.; Diep,N.T.; Nguyen,M.; Hoa,L.N.M.; Trang,H.T.T.; Choisy,M.; Inui,K.; Newman,S.; Trung,N.V.; van Doorn,R.; To,T.L.; Iqbal,M.; Bryant,J.E.
A/chicken/Vietnam/H7F-14-CB4-18/2014	Gallus gallus	Asia / Vietnam	2014-11-03	EPI1302435|A/chicken/Vietnam/H7F-14-CB4-18/2014	EPI1302388|A/chicken/Vietnam/H7F-14-CB4-18/2014	Thuy,D.M.; Peacock,T.P.; Bich,V.T.N.; Fabrizio,T.; Hoang,D.N.; Tho,N.D.; Diep,N.T.; Nguyen,M.; Hoa,L.N.M.; Trang,H.T.T.; Choisy,M.; Inui,K.; Newman,S.; Trung,N.V.; van Doorn,R.; To,T.L.; Iqbal,M.; Bryant,J.E.
A/chicken/Vietnam/H7F-LC4-371/2014	Gallus gallus	Asia / Vietnam	2014-12-15	EPI1302450|A/chicken/Vietnam/H7F-LC4-371/2014	EPI1302404|A/chicken/Vietnam/H7F-LC4-371/2014	Thuy,D.M.; Peacock,T.P.; Bich,V.T.N.; Fabrizio,T.; Hoang,D.N.; Tho,N.D.; Diep,N.T.; Nguyen,M.; Hoa,L.N.M.; Trang,H.T.T.; Choisy,M.; Inui,K.; Newman,S.; Trung,N.V.; van Doorn,R.; To,T.L.; Iqbal,M.; Bryant,J.E.
A/chicken/Vietnam/H7F-LC4-51/2014	Gallus gallus	Asia / Vietnam	2014-12-03	EPI1302449|A/chicken/Vietnam/H7F-LC4-51/2014	EPI1302402|A/chicken/Vietnam/H7F-LC4-51/2014	Thuy,D.M.; Peacock,T.P.; Bich,V.T.N.; Fabrizio,T.; Hoang,D.N.; Tho,N.D.; Diep,N.T.; Nguyen,M.; Hoa,L.N.M.; Trang,H.T.T.; Choisy,M.; Inui,K.; Newman,S.; Trung,N.V.; van Doorn,R.; To,T.L.; Iqbal,M.; Bryant,J.E.
A/chicken/Vietnam/H7F-LC4-26/2014	Gallus gallus	Asia / Vietnam	2014-12-03	EPI1302448|A/chicken/Vietnam/H7F-LC4-26/2014	EPI1302401|A/chicken/Vietnam/H7F-LC4-26/2014	Thuy,D.M.; Peacock,T.P.; Bich,V.T.N.; Fabrizio,T.; Hoang,D.N.; Tho,N.D.; Diep,N.T.; Nguyen,M.; Hoa,L.N.M.; Trang,H.T.T.; Choisy,M.; Inui,K.; Newman,S.; Trung,N.V.; van Doorn,R.; To,T.L.; Iqbal,M.; Bryant,J.E.
A/chicken/Vietnam/H7F-CB4-35/2014	Gallus gallus	Asia / Vietnam	2014-11-03	EPI1302447|A/chicken/Vietnam/H7F-CB4-35/2014	EPI1302400|A/chicken/Vietnam/H7F-CB4-35/2014	Thuy,D.M.; Peacock,T.P.; Bich,V.T.N.; Fabrizio,T.; Hoang,D.N.; Tho,N.D.; Diep,N.T.; Nguyen,M.; Hoa,L.N.M.; Trang,H.T.T.; Choisy,M.; Inui,K.; Newman,S.; Trung,N.V.; van Doorn,R.; To,T.L.; Iqbal,M.; Bryant,J.E.
A/chicken/Vietnam/H7F-14-BN4-339/2014	Gallus gallus	Asia / Vietnam	2014-12-01	EPI1302446|A/chicken/Vietnam/H7F-14-BN4-339/2014	EPI1302398|A/chicken/Vietnam/H7F-14-BN4-339/2014	Thuy,D.M.; Peacock,T.P.; Bich,V.T.N.; Fabrizio,T.; Hoang,D.N.; Tho,N.D.; Diep,N.T.; Nguyen,M.; Hoa,L.N.M.; Trang,H.T.T.; Choisy,M.; Inui,K.; Newman,S.; Trung,N.V.; van Doorn,R.; To,T.L.; Iqbal,M.; Bryant,J.E.
A/Duck/China/D13/2018	Duck	Asia / China	2018-05-09	EPI1903502|A/Duck/China/D13/2018	EPI1903453|A/Duck/China/D13/2018	Gao,X.; Wang,N.; Chen,Y.; Gu,X.; Huang,Y.; Liu,Y.; Jiang,F.; Bai,J.; Qi,L.; Yang,L.; Xin,S.; Shi,Y.; Wang,C.
A/Duck/China/D10/2018	Duck	Asia / China	2018-05-09	EPI1903501|A/Duck/China/D10/2018	EPI1903452|A/Duck/China/D10/2018	Gao,X.; Wang,N.; Chen,Y.; Gu,X.; Huang,Y.; Liu,Y.; Jiang,F.; Bai,J.; Qi,L.; Yang,L.; Xin,S.; Shi,Y.; Wang,C.
A/Duck/China/D1/2018	Duck	Asia / China	2018-05-09	EPI1903500|A/Duck/China/D1/2018	EPI1903451|A/Duck/China/D1/2018	Gao,X.; Wang,N.; Chen,Y.; Gu,X.; Huang,Y.; Liu,Y.; Jiang,F.; Bai,J.; Qi,L.; Yang,L.; Xin,S.; Shi,Y.; Wang,C.
A/duck/Jiangxi/09.21_NCNP98Z2-OC/2017	Duck	Asia / China / Jiangxi Province	2017-09-21	EPI1820061|A/duck/Jiangxi/09.21_NCNP98Z2-OC/2017	EPI1822427|A/duck/Jiangxi/09.21_NCNP98Z2-OC/2017	Bi,Y.; Li,J.; Li,S.; Fu,G.; Jin,T.; Zhang,C.; Yang,Y.; Ma,Z.; Tian,W.; Xiao,S.; Li,L.; Yin,R.; Zhang,Y.; Wang,L.; Qin,Y.; Yao,Z.; Meng,F.; Hu,D.; Li,D.; Wong,G.; Liu,F.; Lv,N.; Fu,L.; Peng,Y.; Ma,J.; Sharshov,K.; Shestopalov,A.; Gulyaeva,M.; Gao,G.F.; Chen,J.; Shi,Y.; Liu,W.J.; Chu,D.; Huang,Y.; Liu,Y.; Liu,L.; Chen,Q.; Shi,W.
A/duck/Jiangxi/09.21_NCNP91Z2-OC/2017	Duck	Asia / China / Jiangxi Province	2017-09-21	EPI1820056|A/duck/Jiangxi/09.21_NCNP91Z2-OC/2017	EPI1822422|A/duck/Jiangxi/09.21_NCNP91Z2-OC/2017	Bi,Y.; Li,J.; Li,S.; Fu,G.; Jin,T.; Zhang,C.; Yang,Y.; Ma,Z.; Tian,W.; Xiao,S.; Li,L.; Yin,R.; Zhang,Y.; Wang,L.; Qin,Y.; Yao,Z.; Meng,F.; Hu,D.; Li,D.; Wong,G.; Liu,F.; Lv,N.; Fu,L.; Peng,Y.; Ma,J.; Sharshov,K.; Shestopalov,A.; Gulyaeva,M.; Gao,G.F.; Chen,J.; Shi,Y.; Liu,W.J.; Chu,D.; Huang,Y.; Liu,Y.; Liu,L.; Chen,Q.; Shi,W.
A/duck/Hunan/10.31_YYGK90C3-OC/2017	Duck	Asia / China / Hunan Province	2017-10-31	EPI1820054|A/duck/Hunan/10.31_YYGK90C3-OC/2017	EPI1822420|A/duck/Hunan/10.31_YYGK90C3-OC/2017	Bi,Y.; Li,J.; Li,S.; Fu,G.; Jin,T.; Zhang,C.; Yang,Y.; Ma,Z.; Tian,W.; Xiao,S.; Li,L.; Yin,R.; Zhang,Y.; Wang,L.; Qin,Y.; Yao,Z.; Meng,F.; Hu,D.; Li,D.; Wong,G.; Liu,F.; Lv,N.; Fu,L.; Peng,Y.; Ma,J.; Sharshov,K.; Shestopalov,A.; Gulyaeva,M.; Gao,G.F.; Chen,J.; Shi,Y.; Liu,W.J.; Chu,D.; Huang,Y.; Liu,Y.; Liu,L.; Chen,Q.; Shi,W.
A/duck/Hunan/09.22_YYGK88A3-OC/2017	Duck	Asia / China / Hunan Province	2017-09-22	EPI1820052|A/duck/Hunan/09.22_YYGK88A3-OC/2017	EPI1822418|A/duck/Hunan/09.22_YYGK88A3-OC/2017	Bi,Y.; Li,J.; Li,S.; Fu,G.; Jin,T.; Zhang,C.; Yang,Y.; Ma,Z.; Tian,W.; Xiao,S.; Li,L.; Yin,R.; Zhang,Y.; Wang,L.; Qin,Y.; Yao,Z.; Meng,F.; Hu,D.; Li,D.; Wong,G.; Liu,F.; Lv,N.; Fu,L.; Peng,Y.; Ma,J.; Sharshov,K.; Shestopalov,A.; Gulyaeva,M.; Gao,G.F.; Chen,J.; Shi,Y.; Liu,W.J.; Chu,D.; Huang,Y.; Liu,Y.; Liu,L.; Chen,Q.; Shi,W.
A/duck/Jiangxi/09.21_NCNP87Z2-OC/2017	Duck	Asia / China / Jiangxi Province	2017-09-21	EPI1820051|A/duck/Jiangxi/09.21_NCNP87Z2-OC/2017	EPI1822417|A/duck/Jiangxi/09.21_NCNP87Z2-OC/2017	Bi,Y.; Li,J.; Li,S.; Fu,G.; Jin,T.; Zhang,C.; Yang,Y.; Ma,Z.; Tian,W.; Xiao,S.; Li,L.; Yin,R.; Zhang,Y.; Wang,L.; Qin,Y.; Yao,Z.; Meng,F.; Hu,D.; Li,D.; Wong,G.; Liu,F.; Lv,N.; Fu,L.; Peng,Y.; Ma,J.; Sharshov,K.; Shestopalov,A.; Gulyaeva,M.; Gao,G.F.; Chen,J.; Shi,Y.; Liu,W.J.; Chu,D.; Huang,Y.; Liu,Y.; Liu,L.; Chen,Q.; Shi,W.
A/duck/Hunan/08.25_YYGK87V2-OC/2017	Duck	Asia / China / Hunan Province	2017-08-25	EPI1820050|A/duck/Hunan/08.25_YYGK87V2-OC/2017	EPI1822416|A/duck/Hunan/08.25_YYGK87V2-OC/2017	Bi,Y.; Li,J.; Li,S.; Fu,G.; Jin,T.; Zhang,C.; Yang,Y.; Ma,Z.; Tian,W.; Xiao,S.; Li,L.; Yin,R.; Zhang,Y.; Wang,L.; Qin,Y.; Yao,Z.; Meng,F.; Hu,D.; Li,D.; Wong,G.; Liu,F.; Lv,N.; Fu,L.; Peng,Y.; Ma,J.; Sharshov,K.; Shestopalov,A.; Gulyaeva,M.; Gao,G.F.; Chen,J.; Shi,Y.; Liu,W.J.; Chu,D.; Huang,Y.; Liu,Y.; Liu,L.; Chen,Q.; Shi,W.
A/duck/Hunan/11.30_YYGK83E3-OC/2017	Duck	Asia / China / Hunan Province	2017-11-03	EPI1820047|A/duck/Hunan/11.30_YYGK83E3-OC/2017	EPI1822414|A/duck/Hunan/11.30_YYGK83E3-OC/2017	Bi,Y.; Li,J.; Li,S.; Fu,G.; Jin,T.; Zhang,C.; Yang,Y.; Ma,Z.; Tian,W.; Xiao,S.; Li,L.; Yin,R.; Zhang,Y.; Wang,L.; Qin,Y.; Yao,Z.; Meng,F.; Hu,D.; Li,D.; Wong,G.; Liu,F.; Lv,N.; Fu,L.; Peng,Y.; Ma,J.; Sharshov,K.; Shestopalov,A.; Gulyaeva,M.; Gao,G.F.; Chen,J.; Shi,Y.; Liu,W.J.; Chu,D.; Huang,Y.; Liu,Y.; Liu,L.; Chen,Q.; Shi,W.
A/duck/Hunan/09.22_YYGK82A3-OC/2017	Duck	Asia / China / Hunan Province	2017-09-22	EPI1820046|A/duck/Hunan/09.22_YYGK82A3-OC/2017	EPI1822413|A/duck/Hunan/09.22_YYGK82A3-OC/2017	Bi,Y.; Li,J.; Li,S.; Fu,G.; Jin,T.; Zhang,C.; Yang,Y.; Ma,Z.; Tian,W.; Xiao,S.; Li,L.; Yin,R.; Zhang,Y.; Wang,L.; Qin,Y.; Yao,Z.; Meng,F.; Hu,D.; Li,D.; Wong,G.; Liu,F.; Lv,N.; Fu,L.; Peng,Y.; Ma,J.; Sharshov,K.; Shestopalov,A.; Gulyaeva,M.; Gao,G.F.; Chen,J.; Shi,Y.; Liu,W.J.; Chu,D.; Huang,Y.; Liu,Y.; Liu,L.; Chen,Q.; Shi,W.
A/duck/Hunan/09.22_YYGK81A3-OC/2017	Duck	Asia / China / Hunan Province	2017-09-22	EPI1820043|A/duck/Hunan/09.22_YYGK81A3-OC/2017	EPI1822410|A/duck/Hunan/09.22_YYGK81A3-OC/2017	Bi,Y.; Li,J.; Li,S.; Fu,G.; Jin,T.; Zhang,C.; Yang,Y.; Ma,Z.; Tian,W.; Xiao,S.; Li,L.; Yin,R.; Zhang,Y.; Wang,L.; Qin,Y.; Yao,Z.; Meng,F.; Hu,D.; Li,D.; Wong,G.; Liu,F.; Lv,N.; Fu,L.; Peng,Y.; Ma,J.; Sharshov,K.; Shestopalov,A.; Gulyaeva,M.; Gao,G.F.; Chen,J.; Shi,Y.; Liu,W.J.; Chu,D.; Huang,Y.; Liu,Y.; Liu,L.; Chen,Q.; Shi,W.
A/duck/Hunan/08.25_YYGK80V2-OC/2017	Duck	Asia / China / Hunan Province	2017-08-25	EPI1820042|A/duck/Hunan/08.25_YYGK80V2-OC/2017	EPI1822409|A/duck/Hunan/08.25_YYGK80V2-OC/2017	Bi,Y.; Li,J.; Li,S.; Fu,G.; Jin,T.; Zhang,C.; Yang,Y.; Ma,Z.; Tian,W.; Xiao,S.; Li,L.; Yin,R.; Zhang,Y.; Wang,L.; Qin,Y.; Yao,Z.; Meng,F.; Hu,D.; Li,D.; Wong,G.; Liu,F.; Lv,N.; Fu,L.; Peng,Y.; Ma,J.; Sharshov,K.; Shestopalov,A.; Gulyaeva,M.; Gao,G.F.; Chen,J.; Shi,Y.; Liu,W.J.; Chu,D.; Huang,Y.; Liu,Y.; Liu,L.; Chen,Q.; Shi,W.
A/duck/Hunan/10.31_YYGK74C3-OC/2017	Duck	Asia / China / Hunan Province	2017-10-31	EPI1820034|A/duck/Hunan/10.31_YYGK74C3-OC/2017	EPI1822401|A/duck/Hunan/10.31_YYGK74C3-OC/2017	Bi,Y.; Li,J.; Li,S.; Fu,G.; Jin,T.; Zhang,C.; Yang,Y.; Ma,Z.; Tian,W.; Xiao,S.; Li,L.; Yin,R.; Zhang,Y.; Wang,L.; Qin,Y.; Yao,Z.; Meng,F.; Hu,D.; Li,D.; Wong,G.; Liu,F.; Lv,N.; Fu,L.; Peng,Y.; Ma,J.; Sharshov,K.; Shestopalov,A.; Gulyaeva,M.; Gao,G.F.; Chen,J.; Shi,Y.; Liu,W.J.; Chu,D.; Huang,Y.; Liu,Y.; Liu,L.; Chen,Q.; Shi,W.
A/duck/Hunan/09.22_YYGK72A3-OC/2017	Duck	Asia / China / Hunan Province	2017-09-22	EPI1820030|A/duck/Hunan/09.22_YYGK72A3-OC/2017	EPI1822397|A/duck/Hunan/09.22_YYGK72A3-OC/2017	Bi,Y.; Li,J.; Li,S.; Fu,G.; Jin,T.; Zhang,C.; Yang,Y.; Ma,Z.; Tian,W.; Xiao,S.; Li,L.; Yin,R.; Zhang,Y.; Wang,L.; Qin,Y.; Yao,Z.; Meng,F.; Hu,D.; Li,D.; Wong,G.; Liu,F.; Lv,N.; Fu,L.; Peng,Y.; Ma,J.; Sharshov,K.; Shestopalov,A.; Gulyaeva,M.; Gao,G.F.; Chen,J.; Shi,Y.; Liu,W.J.; Chu,D.; Huang,Y.; Liu,Y.; Liu,L.; Chen,Q.; Shi,W.
A/duck/Jiangxi/11.29_NCNP36D3-OC/2017	Duck	Asia / China / Jiangxi Province	2017-11-29	EPI1819987|A/duck/Jiangxi/11.29_NCNP36D3-OC/2017	EPI1822353|A/duck/Jiangxi/11.29_NCNP36D3-OC/2017	Bi,Y.; Li,J.; Li,S.; Fu,G.; Jin,T.; Zhang,C.; Yang,Y.; Ma,Z.; Tian,W.; Xiao,S.; Li,L.; Yin,R.; Zhang,Y.; Wang,L.; Qin,Y.; Yao,Z.; Meng,F.; Hu,D.; Li,D.; Wong,G.; Liu,F.; Lv,N.; Fu,L.; Peng,Y.; Ma,J.; Sharshov,K.; Shestopalov,A.; Gulyaeva,M.; Gao,G.F.; Chen,J.; Shi,Y.; Liu,W.J.; Chu,D.; Huang,Y.; Liu,Y.; Liu,L.; Chen,Q.; Shi,W.
A/duck/Jiangxi/1.31_NCNP32I3-OC/2018	Duck	Asia / China / Jiangxi Province	2018-01-31	EPI1819985|A/duck/Jiangxi/1.31_NCNP32I3-OC/2018	EPI1822351|A/duck/Jiangxi/1.31_NCNP32I3-OC/2018	Bi,Y.; Li,J.; Li,S.; Fu,G.; Jin,T.; Zhang,C.; Yang,Y.; Ma,Z.; Tian,W.; Xiao,S.; Li,L.; Yin,R.; Zhang,Y.; Wang,L.; Qin,Y.; Yao,Z.; Meng,F.; Hu,D.; Li,D.; Wong,G.; Liu,F.; Lv,N.; Fu,L.; Peng,Y.; Ma,J.; Sharshov,K.; Shestopalov,A.; Gulyaeva,M.; Gao,G.F.; Chen,J.; Shi,Y.; Liu,W.J.; Chu,D.; Huang,Y.; Liu,Y.; Liu,L.; Chen,Q.; Shi,W.
A/duck/Jiangxi/11.29_NCNP26D3-OC/2017	Duck	Asia / China / Jiangxi Province	2017-11-29	EPI1819971|A/duck/Jiangxi/11.29_NCNP26D3-OC/2017	EPI1822335|A/duck/Jiangxi/11.29_NCNP26D3-OC/2017	Bi,Y.; Li,J.; Li,S.; Fu,G.; Jin,T.; Zhang,C.; Yang,Y.; Ma,Z.; Tian,W.; Xiao,S.; Li,L.; Yin,R.; Zhang,Y.; Wang,L.; Qin,Y.; Yao,Z.; Meng,F.; Hu,D.; Li,D.; Wong,G.; Liu,F.; Lv,N.; Fu,L.; Peng,Y.; Ma,J.; Sharshov,K.; Shestopalov,A.; Gulyaeva,M.; Gao,G.F.; Chen,J.; Shi,Y.; Liu,W.J.; Chu,D.; Huang,Y.; Liu,Y.; Liu,L.; Chen,Q.; Shi,W.
A/duck/Jiangxi/12.26_NCNP23F3-OC/2017	Duck	Asia / China / Jiangxi Province	2017-12-26	EPI1819967|A/duck/Jiangxi/12.26_NCNP23F3-OC/2017	EPI1822331|A/duck/Jiangxi/12.26_NCNP23F3-OC/2017	Bi,Y.; Li,J.; Li,S.; Fu,G.; Jin,T.; Zhang,C.; Yang,Y.; Ma,Z.; Tian,W.; Xiao,S.; Li,L.; Yin,R.; Zhang,Y.; Wang,L.; Qin,Y.; Yao,Z.; Meng,F.; Hu,D.; Li,D.; Wong,G.; Liu,F.; Lv,N.; Fu,L.; Peng,Y.; Ma,J.; Sharshov,K.; Shestopalov,A.; Gulyaeva,M.; Gao,G.F.; Chen,J.; Shi,Y.; Liu,W.J.; Chu,D.; Huang,Y.; Liu,Y.; Liu,L.; Chen,Q.; Shi,W.
A/duck/Jiangxi/09.21_NCDZT100Z2-OC/2017	Duck	Asia / China / Jiangxi Province	2017-09-21	EPI1819937|A/duck/Jiangxi/09.21_NCDZT100Z2-OC/2017	EPI1822299|A/duck/Jiangxi/09.21_NCDZT100Z2-OC/2017	Bi,Y.; Li,J.; Li,S.; Fu,G.; Jin,T.; Zhang,C.; Yang,Y.; Ma,Z.; Tian,W.; Xiao,S.; Li,L.; Yin,R.; Zhang,Y.; Wang,L.; Qin,Y.; Yao,Z.; Meng,F.; Hu,D.; Li,D.; Wong,G.; Liu,F.; Lv,N.; Fu,L.; Peng,Y.; Ma,J.; Sharshov,K.; Shestopalov,A.; Gulyaeva,M.; Gao,G.F.; Chen,J.; Shi,Y.; Liu,W.J.; Chu,D.; Huang,Y.; Liu,Y.; Liu,L.; Chen,Q.; Shi,W.
A/duck/Hunan/9.22_YYGK39Y3-OC/2018	Duck	Asia / China / Hunan Province	2018-09-22	EPI1821055|A/duck/Hunan/9.22_YYGK39Y3-OC/2018	EPI1823283|A/duck/Hunan/9.22_YYGK39Y3-OC/2018	Bi,Y.; Li,J.; Li,S.; Fu,G.; Jin,T.; Zhang,C.; Yang,Y.; Ma,Z.; Tian,W.; Xiao,S.; Li,L.; Yin,R.; Zhang,Y.; Wang,L.; Qin,Y.; Yao,Z.; Meng,F.; Hu,D.; Li,D.; Wong,G.; Liu,F.; Lv,N.; Fu,L.; Peng,Y.; Ma,J.; Sharshov,K.; Shestopalov,A.; Gulyaeva,M.; Gao,G.F.; Chen,J.; Shi,Y.; Liu,W.J.; Chu,D.; Huang,Y.; Liu,Y.; Liu,L.; Chen,Q.; Shi,W.
A/duck/Hunan/9.22_YYGK7Y3-OC/2018	Duck	Asia / China / Hunan Province	2018-09-22	EPI1821053|A/duck/Hunan/9.22_YYGK7Y3-OC/2018	EPI1823282|A/duck/Hunan/9.22_YYGK7Y3-OC/2018	Bi,Y.; Li,J.; Li,S.; Fu,G.; Jin,T.; Zhang,C.; Yang,Y.; Ma,Z.; Tian,W.; Xiao,S.; Li,L.; Yin,R.; Zhang,Y.; Wang,L.; Qin,Y.; Yao,Z.; Meng,F.; Hu,D.; Li,D.; Wong,G.; Liu,F.; Lv,N.; Fu,L.; Peng,Y.; Ma,J.; Sharshov,K.; Shestopalov,A.; Gulyaeva,M.; Gao,G.F.; Chen,J.; Shi,Y.; Liu,W.J.; Chu,D.; Huang,Y.; Liu,Y.; Liu,L.; Chen,Q.; Shi,W.
A/duck/Hunan/06.22_YYGK66T3-OC/2018	Duck	Asia / China / Hunan Province	2018-06-22	EPI1821048|A/duck/Hunan/06.22_YYGK66T3-OC/2018	EPI1823278|A/duck/Hunan/06.22_YYGK66T3-OC/2018	Bi,Y.; Li,J.; Li,S.; Fu,G.; Jin,T.; Zhang,C.; Yang,Y.; Ma,Z.; Tian,W.; Xiao,S.; Li,L.; Yin,R.; Zhang,Y.; Wang,L.; Qin,Y.; Yao,Z.; Meng,F.; Hu,D.; Li,D.; Wong,G.; Liu,F.; Lv,N.; Fu,L.; Peng,Y.; Ma,J.; Sharshov,K.; Shestopalov,A.; Gulyaeva,M.; Gao,G.F.; Chen,J.; Shi,Y.; Liu,W.J.; Chu,D.; Huang,Y.; Liu,Y.; Liu,L.; Chen,Q.; Shi,W.
A/duck/Jiangxi/3.23_NCNP100M3-OC/2018	Duck	Asia / China / Jiangxi Province	2018-03-23	EPI1821017|A/duck/Jiangxi/3.23_NCNP100M3-OC/2018	EPI1823240|A/duck/Jiangxi/3.23_NCNP100M3-OC/2018	Bi,Y.; Li,J.; Li,S.; Fu,G.; Jin,T.; Zhang,C.; Yang,Y.; Ma,Z.; Tian,W.; Xiao,S.; Li,L.; Yin,R.; Zhang,Y.; Wang,L.; Qin,Y.; Yao,Z.; Meng,F.; Hu,D.; Li,D.; Wong,G.; Liu,F.; Lv,N.; Fu,L.; Peng,Y.; Ma,J.; Sharshov,K.; Shestopalov,A.; Gulyaeva,M.; Gao,G.F.; Chen,J.; Shi,Y.; Liu,W.J.; Chu,D.; Huang,Y.; Liu,Y.; Liu,L.; Chen,Q.; Shi,W.
A/duck/Jiangxi/3.23_NCNP94M3-OC/2018	Duck	Asia / China / Jiangxi Province	2018-03-23	EPI1821015|A/duck/Jiangxi/3.23_NCNP94M3-OC/2018	EPI1823238|A/duck/Jiangxi/3.23_NCNP94M3-OC/2018	Bi,Y.; Li,J.; Li,S.; Fu,G.; Jin,T.; Zhang,C.; Yang,Y.; Ma,Z.; Tian,W.; Xiao,S.; Li,L.; Yin,R.; Zhang,Y.; Wang,L.; Qin,Y.; Yao,Z.; Meng,F.; Hu,D.; Li,D.; Wong,G.; Liu,F.; Lv,N.; Fu,L.; Peng,Y.; Ma,J.; Sharshov,K.; Shestopalov,A.; Gulyaeva,M.; Gao,G.F.; Chen,J.; Shi,Y.; Liu,W.J.; Chu,D.; Huang,Y.; Liu,Y.; Liu,L.; Chen,Q.; Shi,W.
A/duck/Fujian/7.20_FZHX0052-O/2017	Duck	Asia / China / Fujian Province	2017-07-02	EPI1820524|A/duck/Fujian/7.20_FZHX0052-O/2017	EPI1822890|A/duck/Fujian/7.20_FZHX0052-O/2017	Bi,Y.; Li,J.; Li,S.; Fu,G.; Jin,T.; Zhang,C.; Yang,Y.; Ma,Z.; Tian,W.; Xiao,S.; Li,L.; Yin,R.; Zhang,Y.; Wang,L.; Qin,Y.; Yao,Z.; Meng,F.; Hu,D.; Li,D.; Wong,G.; Liu,F.; Lv,N.; Fu,L.; Peng,Y.; Ma,J.; Sharshov,K.; Shestopalov,A.; Gulyaeva,M.; Gao,G.F.; Chen,J.; Shi,Y.; Liu,W.J.; Chu,D.; Huang,Y.; Liu,Y.; Liu,L.; Chen,Q.; Shi,W.
A/duck/Zhejiang/08.25_HZBX012-O/2018	Duck	Asia / China / Zhejiang Province	2018-08-25	EPI1820455|A/duck/Zhejiang/08.25_HZBX012-O/2018	EPI1822818|A/duck/Zhejiang/08.25_HZBX012-O/2018	Bi,Y.; Li,J.; Li,S.; Fu,G.; Jin,T.; Zhang,C.; Yang,Y.; Ma,Z.; Tian,W.; Xiao,S.; Li,L.; Yin,R.; Zhang,Y.; Wang,L.; Qin,Y.; Yao,Z.; Meng,F.; Hu,D.; Li,D.; Wong,G.; Liu,F.; Lv,N.; Fu,L.; Peng,Y.; Ma,J.; Sharshov,K.; Shestopalov,A.; Gulyaeva,M.; Gao,G.F.; Chen,J.; Shi,Y.; Liu,W.J.; Chu,D.; Huang,Y.; Liu,Y.; Liu,L.; Chen,Q.; Shi,W.
A/duck/Zhejiang/08.25_HZBX011-O/2018	Duck	Asia / China / Zhejiang Province	2018-08-25	EPI1820454|A/duck/Zhejiang/08.25_HZBX011-O/2018	EPI1822817|A/duck/Zhejiang/08.25_HZBX011-O/2018	Bi,Y.; Li,J.; Li,S.; Fu,G.; Jin,T.; Zhang,C.; Yang,Y.; Ma,Z.; Tian,W.; Xiao,S.; Li,L.; Yin,R.; Zhang,Y.; Wang,L.; Qin,Y.; Yao,Z.; Meng,F.; Hu,D.; Li,D.; Wong,G.; Liu,F.; Lv,N.; Fu,L.; Peng,Y.; Ma,J.; Sharshov,K.; Shestopalov,A.; Gulyaeva,M.; Gao,G.F.; Chen,J.; Shi,Y.; Liu,W.J.; Chu,D.; Huang,Y.; Liu,Y.; Liu,L.; Chen,Q.; Shi,W.
A/duck/Zhejiang/08.25_HZBX006-O/2018	Duck	Asia / China / Zhejiang Province	2018-08-25	EPI1820452|A/duck/Zhejiang/08.25_HZBX006-O/2018	EPI1822815|A/duck/Zhejiang/08.25_HZBX006-O/2018	Bi,Y.; Li,J.; Li,S.; Fu,G.; Jin,T.; Zhang,C.; Yang,Y.; Ma,Z.; Tian,W.; Xiao,S.; Li,L.; Yin,R.; Zhang,Y.; Wang,L.; Qin,Y.; Yao,Z.; Meng,F.; Hu,D.; Li,D.; Wong,G.; Liu,F.; Lv,N.; Fu,L.; Peng,Y.; Ma,J.; Sharshov,K.; Shestopalov,A.; Gulyaeva,M.; Gao,G.F.; Chen,J.; Shi,Y.; Liu,W.J.; Chu,D.; Huang,Y.; Liu,Y.; Liu,L.; Chen,Q.; Shi,W.
A/duck/Zhejiang/08.25_HZBX005-O/2018	Duck	Asia / China / Zhejiang Province	2018-08-25	EPI1820451|A/duck/Zhejiang/08.25_HZBX005-O/2018	EPI1822814|A/duck/Zhejiang/08.25_HZBX005-O/2018	Bi,Y.; Li,J.; Li,S.; Fu,G.; Jin,T.; Zhang,C.; Yang,Y.; Ma,Z.; Tian,W.; Xiao,S.; Li,L.; Yin,R.; Zhang,Y.; Wang,L.; Qin,Y.; Yao,Z.; Meng,F.; Hu,D.; Li,D.; Wong,G.; Liu,F.; Lv,N.; Fu,L.; Peng,Y.; Ma,J.; Sharshov,K.; Shestopalov,A.; Gulyaeva,M.; Gao,G.F.; Chen,J.; Shi,Y.; Liu,W.J.; Chu,D.; Huang,Y.; Liu,Y.; Liu,L.; Chen,Q.; Shi,W.
A/duck/Zhejiang/08.25_HZBX002-O/2018	Duck	Asia / China / Zhejiang Province	2018-08-25	EPI1820448|A/duck/Zhejiang/08.25_HZBX002-O/2018	EPI1822811|A/duck/Zhejiang/08.25_HZBX002-O/2018	Bi,Y.; Li,J.; Li,S.; Fu,G.; Jin,T.; Zhang,C.; Yang,Y.; Ma,Z.; Tian,W.; Xiao,S.; Li,L.; Yin,R.; Zhang,Y.; Wang,L.; Qin,Y.; Yao,Z.; Meng,F.; Hu,D.; Li,D.; Wong,G.; Liu,F.; Lv,N.; Fu,L.; Peng,Y.; Ma,J.; Sharshov,K.; Shestopalov,A.; Gulyaeva,M.; Gao,G.F.; Chen,J.; Shi,Y.; Liu,W.J.; Chu,D.; Huang,Y.; Liu,Y.; Liu,L.; Chen,Q.; Shi,W.
A/duck/Fujian/6.22_FZHX0691-C/2017	Duck	Asia / China / Fujian Province	2017-06-22	EPI1820281|A/duck/Fujian/6.22_FZHX0691-C/2017	EPI1822643|A/duck/Fujian/6.22_FZHX0691-C/2017	Bi,Y.; Li,J.; Li,S.; Fu,G.; Jin,T.; Zhang,C.; Yang,Y.; Ma,Z.; Tian,W.; Xiao,S.; Li,L.; Yin,R.; Zhang,Y.; Wang,L.; Qin,Y.; Yao,Z.; Meng,F.; Hu,D.; Li,D.; Wong,G.; Liu,F.; Lv,N.; Fu,L.; Peng,Y.; Ma,J.; Sharshov,K.; Shestopalov,A.; Gulyaeva,M.; Gao,G.F.; Chen,J.; Shi,Y.; Liu,W.J.; Chu,D.; Huang,Y.; Liu,Y.; Liu,L.; Chen,Q.; Shi,W.
A/duck/Fujian/6.22_FZHX0688-C/2017	Duck	Asia / China / Fujian Province	2017-06-22	EPI1820279|A/duck/Fujian/6.22_FZHX0688-C/2017	EPI1822641|A/duck/Fujian/6.22_FZHX0688-C/2017	Bi,Y.; Li,J.; Li,S.; Fu,G.; Jin,T.; Zhang,C.; Yang,Y.; Ma,Z.; Tian,W.; Xiao,S.; Li,L.; Yin,R.; Zhang,Y.; Wang,L.; Qin,Y.; Yao,Z.; Meng,F.; Hu,D.; Li,D.; Wong,G.; Liu,F.; Lv,N.; Fu,L.; Peng,Y.; Ma,J.; Sharshov,K.; Shestopalov,A.; Gulyaeva,M.; Gao,G.F.; Chen,J.; Shi,Y.; Liu,W.J.; Chu,D.; Huang,Y.; Liu,Y.; Liu,L.; Chen,Q.; Shi,W.
A/duck/Fujian/5.25_FZHX0687-C/2017	Duck	Asia / China / Fujian Province	2017-05-25	EPI1820278|A/duck/Fujian/5.25_FZHX0687-C/2017	EPI1822640|A/duck/Fujian/5.25_FZHX0687-C/2017	Bi,Y.; Li,J.; Li,S.; Fu,G.; Jin,T.; Zhang,C.; Yang,Y.; Ma,Z.; Tian,W.; Xiao,S.; Li,L.; Yin,R.; Zhang,Y.; Wang,L.; Qin,Y.; Yao,Z.; Meng,F.; Hu,D.; Li,D.; Wong,G.; Liu,F.; Lv,N.; Fu,L.; Peng,Y.; Ma,J.; Sharshov,K.; Shestopalov,A.; Gulyaeva,M.; Gao,G.F.; Chen,J.; Shi,Y.; Liu,W.J.; Chu,D.; Huang,Y.; Liu,Y.; Liu,L.; Chen,Q.; Shi,W.
A/duck/Fujian/6.22_FZHX0676-O/2017	Duck	Asia / China / Fujian Province	2017-06-22	EPI1820275|A/duck/Fujian/6.22_FZHX0676-O/2017	EPI1822637|A/duck/Fujian/6.22_FZHX0676-O/2017	Bi,Y.; Li,J.; Li,S.; Fu,G.; Jin,T.; Zhang,C.; Yang,Y.; Ma,Z.; Tian,W.; Xiao,S.; Li,L.; Yin,R.; Zhang,Y.; Wang,L.; Qin,Y.; Yao,Z.; Meng,F.; Hu,D.; Li,D.; Wong,G.; Liu,F.; Lv,N.; Fu,L.; Peng,Y.; Ma,J.; Sharshov,K.; Shestopalov,A.; Gulyaeva,M.; Gao,G.F.; Chen,J.; Shi,Y.; Liu,W.J.; Chu,D.; Huang,Y.; Liu,Y.; Liu,L.; Chen,Q.; Shi,W.
A/duck/Fujian/6.22_FZHX06165-C/2017	Duck	Asia / China / Fujian Province	2017-06-22	EPI1820272|A/duck/Fujian/6.22_FZHX06165-C/2017	EPI1822634|A/duck/Fujian/6.22_FZHX06165-C/2017	Bi,Y.; Li,J.; Li,S.; Fu,G.; Jin,T.; Zhang,C.; Yang,Y.; Ma,Z.; Tian,W.; Xiao,S.; Li,L.; Yin,R.; Zhang,Y.; Wang,L.; Qin,Y.; Yao,Z.; Meng,F.; Hu,D.; Li,D.; Wong,G.; Liu,F.; Lv,N.; Fu,L.; Peng,Y.; Ma,J.; Sharshov,K.; Shestopalov,A.; Gulyaeva,M.; Gao,G.F.; Chen,J.; Shi,Y.; Liu,W.J.; Chu,D.; Huang,Y.; Liu,Y.; Liu,L.; Chen,Q.; Shi,W.
A/duck/Fujian/5.25_FZHX06138-C/2017	Duck	Asia / China / Fujian Province	2017-05-25	EPI1820271|A/duck/Fujian/5.25_FZHX06138-C/2017	EPI1822633|A/duck/Fujian/5.25_FZHX06138-C/2017	Bi,Y.; Li,J.; Li,S.; Fu,G.; Jin,T.; Zhang,C.; Yang,Y.; Ma,Z.; Tian,W.; Xiao,S.; Li,L.; Yin,R.; Zhang,Y.; Wang,L.; Qin,Y.; Yao,Z.; Meng,F.; Hu,D.; Li,D.; Wong,G.; Liu,F.; Lv,N.; Fu,L.; Peng,Y.; Ma,J.; Sharshov,K.; Shestopalov,A.; Gulyaeva,M.; Gao,G.F.; Chen,J.; Shi,Y.; Liu,W.J.; Chu,D.; Huang,Y.; Liu,Y.; Liu,L.; Chen,Q.; Shi,W.
A/duck/Fujian/4.21_FZHX06135-C/2017	Duck	Asia / China / Fujian Province	2017-04-21	EPI1820270|A/duck/Fujian/4.21_FZHX06135-C/2017	EPI1822632|A/duck/Fujian/4.21_FZHX06135-C/2017	Bi,Y.; Li,J.; Li,S.; Fu,G.; Jin,T.; Zhang,C.; Yang,Y.; Ma,Z.; Tian,W.; Xiao,S.; Li,L.; Yin,R.; Zhang,Y.; Wang,L.; Qin,Y.; Yao,Z.; Meng,F.; Hu,D.; Li,D.; Wong,G.; Liu,F.; Lv,N.; Fu,L.; Peng,Y.; Ma,J.; Sharshov,K.; Shestopalov,A.; Gulyaeva,M.; Gao,G.F.; Chen,J.; Shi,Y.; Liu,W.J.; Chu,D.; Huang,Y.; Liu,Y.; Liu,L.; Chen,Q.; Shi,W.
A/duck/Fujian/4.21_FZHX06134-C/2017	Duck	Asia / China / Fujian Province	2017-04-21	EPI1820269|A/duck/Fujian/4.21_FZHX06134-C/2017	EPI1822631|A/duck/Fujian/4.21_FZHX06134-C/2017	Bi,Y.; Li,J.; Li,S.; Fu,G.; Jin,T.; Zhang,C.; Yang,Y.; Ma,Z.; Tian,W.; Xiao,S.; Li,L.; Yin,R.; Zhang,Y.; Wang,L.; Qin,Y.; Yao,Z.; Meng,F.; Hu,D.; Li,D.; Wong,G.; Liu,F.; Lv,N.; Fu,L.; Peng,Y.; Ma,J.; Sharshov,K.; Shestopalov,A.; Gulyaeva,M.; Gao,G.F.; Chen,J.; Shi,Y.; Liu,W.J.; Chu,D.; Huang,Y.; Liu,Y.; Liu,L.; Chen,Q.; Shi,W.
A/duck/Fujian/4.21_FZHX06103-O/2017	Duck	Asia / China / Fujian Province	2017-04-21	EPI1820268|A/duck/Fujian/4.21_FZHX06103-O/2017	EPI1822630|A/duck/Fujian/4.21_FZHX06103-O/2017	Bi,Y.; Li,J.; Li,S.; Fu,G.; Jin,T.; Zhang,C.; Yang,Y.; Ma,Z.; Tian,W.; Xiao,S.; Li,L.; Yin,R.; Zhang,Y.; Wang,L.; Qin,Y.; Yao,Z.; Meng,F.; Hu,D.; Li,D.; Wong,G.; Liu,F.; Lv,N.; Fu,L.; Peng,Y.; Ma,J.; Sharshov,K.; Shestopalov,A.; Gulyaeva,M.; Gao,G.F.; Chen,J.; Shi,Y.; Liu,W.J.; Chu,D.; Huang,Y.; Liu,Y.; Liu,L.; Chen,Q.; Shi,W.
A/duck/Fujian/4.21_FZHX06102-O/2017	Duck	Asia / China / Fujian Province	2017-04-21	EPI1820267|A/duck/Fujian/4.21_FZHX06102-O/2017	EPI1822629|A/duck/Fujian/4.21_FZHX06102-O/2017	Bi,Y.; Li,J.; Li,S.; Fu,G.; Jin,T.; Zhang,C.; Yang,Y.; Ma,Z.; Tian,W.; Xiao,S.; Li,L.; Yin,R.; Zhang,Y.; Wang,L.; Qin,Y.; Yao,Z.; Meng,F.; Hu,D.; Li,D.; Wong,G.; Liu,F.; Lv,N.; Fu,L.; Peng,Y.; Ma,J.; Sharshov,K.; Shestopalov,A.; Gulyaeva,M.; Gao,G.F.; Chen,J.; Shi,Y.; Liu,W.J.; Chu,D.; Huang,Y.; Liu,Y.; Liu,L.; Chen,Q.; Shi,W.
A/duck/Xinjiang/11.29_WLMQXL003-O/2017	Duck	Asia / China / Xinjiang Uyghur Autonomous Region	2017-11-29	EPI1820237|A/duck/Xinjiang/11.29_WLMQXL003-O/2017	EPI1822599|A/duck/Xinjiang/11.29_WLMQXL003-O/2017	Bi,Y.; Li,J.; Li,S.; Fu,G.; Jin,T.; Zhang,C.; Yang,Y.; Ma,Z.; Tian,W.; Xiao,S.; Li,L.; Yin,R.; Zhang,Y.; Wang,L.; Qin,Y.; Yao,Z.; Meng,F.; Hu,D.; Li,D.; Wong,G.; Liu,F.; Lv,N.; Fu,L.; Peng,Y.; Ma,J.; Sharshov,K.; Shestopalov,A.; Gulyaeva,M.; Gao,G.F.; Chen,J.; Shi,Y.; Liu,W.J.; Chu,D.; Huang,Y.; Liu,Y.; Liu,L.; Chen,Q.; Shi,W.
A/duck/Hunan/08.25_YYGK97V2-OC/2017	Duck	Asia / China / Hunan Province	2017-08-25	EPI1820059|A/duck/Hunan/08.25_YYGK97V2-OC/2017	EPI1822425|A/duck/Hunan/08.25_YYGK97V2-OC/2017	Bi,Y.; Li,J.; Li,S.; Fu,G.; Jin,T.; Zhang,C.; Yang,Y.; Ma,Z.; Tian,W.; Xiao,S.; Li,L.; Yin,R.; Zhang,Y.; Wang,L.; Qin,Y.; Yao,Z.; Meng,F.; Hu,D.; Li,D.; Wong,G.; Liu,F.; Lv,N.; Fu,L.; Peng,Y.; Ma,J.; Sharshov,K.; Shestopalov,A.; Gulyaeva,M.; Gao,G.F.; Chen,J.; Shi,Y.; Liu,W.J.; Chu,D.; Huang,Y.; Liu,Y.; Liu,L.; Chen,Q.; Shi,W.
A/duck/Hunan/01.12_YYGK96H3-OC/2018	Duck	Asia / China / Hunan Province	2018-01-12	EPI1820058|A/duck/Hunan/01.12_YYGK96H3-OC/2018	EPI1822424|A/duck/Hunan/01.12_YYGK96H3-OC/2018	Bi,Y.; Li,J.; Li,S.; Fu,G.; Jin,T.; Zhang,C.; Yang,Y.; Ma,Z.; Tian,W.; Xiao,S.; Li,L.; Yin,R.; Zhang,Y.; Wang,L.; Qin,Y.; Yao,Z.; Meng,F.; Hu,D.; Li,D.; Wong,G.; Liu,F.; Lv,N.; Fu,L.; Peng,Y.; Ma,J.; Sharshov,K.; Shestopalov,A.; Gulyaeva,M.; Gao,G.F.; Chen,J.; Shi,Y.; Liu,W.J.; Chu,D.; Huang,Y.; Liu,Y.; Liu,L.; Chen,Q.; Shi,W.
A/duck/Jiangxi/10.30_NCDZT85B3-OC/2017	Duck	Asia / China / Jiangxi Province	2017-10-03	EPI1820049|A/duck/Jiangxi/10.30_NCDZT85B3-OC/2017	EPI1822415|A/duck/Jiangxi/10.30_NCDZT85B3-OC/2017	Bi,Y.; Li,J.; Li,S.; Fu,G.; Jin,T.; Zhang,C.; Yang,Y.; Ma,Z.; Tian,W.; Xiao,S.; Li,L.; Yin,R.; Zhang,Y.; Wang,L.; Qin,Y.; Yao,Z.; Meng,F.; Hu,D.; Li,D.; Wong,G.; Liu,F.; Lv,N.; Fu,L.; Peng,Y.; Ma,J.; Sharshov,K.; Shestopalov,A.; Gulyaeva,M.; Gao,G.F.; Chen,J.; Shi,Y.; Liu,W.J.; Chu,D.; Huang,Y.; Liu,Y.; Liu,L.; Chen,Q.; Shi,W.
A/duck/Jiangxi/09.21_NCNP81Z2-OC/2017	Duck	Asia / China / Jiangxi Province	2017-09-21	EPI1820045|A/duck/Jiangxi/09.21_NCNP81Z2-OC/2017	EPI1822412|A/duck/Jiangxi/09.21_NCNP81Z2-OC/2017	Bi,Y.; Li,J.; Li,S.; Fu,G.; Jin,T.; Zhang,C.; Yang,Y.; Ma,Z.; Tian,W.; Xiao,S.; Li,L.; Yin,R.; Zhang,Y.; Wang,L.; Qin,Y.; Yao,Z.; Meng,F.; Hu,D.; Li,D.; Wong,G.; Liu,F.; Lv,N.; Fu,L.; Peng,Y.; Ma,J.; Sharshov,K.; Shestopalov,A.; Gulyaeva,M.; Gao,G.F.; Chen,J.; Shi,Y.; Liu,W.J.; Chu,D.; Huang,Y.; Liu,Y.; Liu,L.; Chen,Q.; Shi,W.
A/duck/Jiangxi/1.05_NCNP76V2-OC/2018	Duck	Asia / China / Jiangxi Province	2018-01-05	EPI1820038|A/duck/Jiangxi/1.05_NCNP76V2-OC/2018	EPI1822404|A/duck/Jiangxi/1.05_NCNP76V2-OC/2018	Bi,Y.; Li,J.; Li,S.; Fu,G.; Jin,T.; Zhang,C.; Yang,Y.; Ma,Z.; Tian,W.; Xiao,S.; Li,L.; Yin,R.; Zhang,Y.; Wang,L.; Qin,Y.; Yao,Z.; Meng,F.; Hu,D.; Li,D.; Wong,G.; Liu,F.; Lv,N.; Fu,L.; Peng,Y.; Ma,J.; Sharshov,K.; Shestopalov,A.; Gulyaeva,M.; Gao,G.F.; Chen,J.; Shi,Y.; Liu,W.J.; Chu,D.; Huang,Y.; Liu,Y.; Liu,L.; Chen,Q.; Shi,W.
A/duck/Jiangxi/10.30_NCNP53B3-OC/2017	Duck	Asia / China / Jiangxi Province	2017-10-03	EPI1820015|A/duck/Jiangxi/10.30_NCNP53B3-OC/2017	EPI1822381|A/duck/Jiangxi/10.30_NCNP53B3-OC/2017	Bi,Y.; Li,J.; Li,S.; Fu,G.; Jin,T.; Zhang,C.; Yang,Y.; Ma,Z.; Tian,W.; Xiao,S.; Li,L.; Yin,R.; Zhang,Y.; Wang,L.; Qin,Y.; Yao,Z.; Meng,F.; Hu,D.; Li,D.; Wong,G.; Liu,F.; Lv,N.; Fu,L.; Peng,Y.; Ma,J.; Sharshov,K.; Shestopalov,A.; Gulyaeva,M.; Gao,G.F.; Chen,J.; Shi,Y.; Liu,W.J.; Chu,D.; Huang,Y.; Liu,Y.; Liu,L.; Chen,Q.; Shi,W.
A/duck/Jiangxi/08.24_NCNP51X2-OC/2017	Duck	Asia / China / Jiangxi Province	2017-08-24	EPI1820014|A/duck/Jiangxi/08.24_NCNP51X2-OC/2017	EPI1822380|A/duck/Jiangxi/08.24_NCNP51X2-OC/2017	Bi,Y.; Li,J.; Li,S.; Fu,G.; Jin,T.; Zhang,C.; Yang,Y.; Ma,Z.; Tian,W.; Xiao,S.; Li,L.; Yin,R.; Zhang,Y.; Wang,L.; Qin,Y.; Yao,Z.; Meng,F.; Hu,D.; Li,D.; Wong,G.; Liu,F.; Lv,N.; Fu,L.; Peng,Y.; Ma,J.; Sharshov,K.; Shestopalov,A.; Gulyaeva,M.; Gao,G.F.; Chen,J.; Shi,Y.; Liu,W.J.; Chu,D.; Huang,Y.; Liu,Y.; Liu,L.; Chen,Q.; Shi,W.
A/duck/Jiangxi/9.22_NCNP51B2-O/2016	Duck	Asia / China / Jiangxi Province	2016-09-22	EPI1820013|A/duck/Jiangxi/9.22_NCNP51B2-O/2016	EPI1822379|A/duck/Jiangxi/9.22_NCNP51B2-O/2016	Bi,Y.; Li,J.; Li,S.; Fu,G.; Jin,T.; Zhang,C.; Yang,Y.; Ma,Z.; Tian,W.; Xiao,S.; Li,L.; Yin,R.; Zhang,Y.; Wang,L.; Qin,Y.; Yao,Z.; Meng,F.; Hu,D.; Li,D.; Wong,G.; Liu,F.; Lv,N.; Fu,L.; Peng,Y.; Ma,J.; Sharshov,K.; Shestopalov,A.; Gulyaeva,M.; Gao,G.F.; Chen,J.; Shi,Y.; Liu,W.J.; Chu,D.; Huang,Y.; Liu,Y.; Liu,L.; Chen,Q.; Shi,W.
A/duck/Jiangxi/09.22_NCDZT43C2-O/2016	Duck	Asia / China / Jiangxi Province	2016-09-22	EPI1819999|A/duck/Jiangxi/09.22_NCDZT43C2-O/2016	EPI1822366|A/duck/Jiangxi/09.22_NCDZT43C2-O/2016	Bi,Y.; Li,J.; Li,S.; Fu,G.; Jin,T.; Zhang,C.; Yang,Y.; Ma,Z.; Tian,W.; Xiao,S.; Li,L.; Yin,R.; Zhang,Y.; Wang,L.; Qin,Y.; Yao,Z.; Meng,F.; Hu,D.; Li,D.; Wong,G.; Liu,F.; Lv,N.; Fu,L.; Peng,Y.; Ma,J.; Sharshov,K.; Shestopalov,A.; Gulyaeva,M.; Gao,G.F.; Chen,J.; Shi,Y.; Liu,W.J.; Chu,D.; Huang,Y.; Liu,Y.; Liu,L.; Chen,Q.; Shi,W.
A/duck/Hunan/03.24_YYGK28M2-O/2017	Duck	Asia / China / Hunan Province	2017-03-24	EPI1819974|A/duck/Hunan/03.24_YYGK28M2-O/2017	EPI1822339|A/duck/Hunan/03.24_YYGK28M2-O/2017	Bi,Y.; Li,J.; Li,S.; Fu,G.; Jin,T.; Zhang,C.; Yang,Y.; Ma,Z.; Tian,W.; Xiao,S.; Li,L.; Yin,R.; Zhang,Y.; Wang,L.; Qin,Y.; Yao,Z.; Meng,F.; Hu,D.; Li,D.; Wong,G.; Liu,F.; Lv,N.; Fu,L.; Peng,Y.; Ma,J.; Sharshov,K.; Shestopalov,A.; Gulyaeva,M.; Gao,G.F.; Chen,J.; Shi,Y.; Liu,W.J.; Chu,D.; Huang,Y.; Liu,Y.; Liu,L.; Chen,Q.; Shi,W.
A/duck/Jiangxi/12.26_NCNP18F3-OC/2017	Duck	Asia / China / Jiangxi Province	2017-12-26	EPI1819954|A/duck/Jiangxi/12.26_NCNP18F3-OC/2017	EPI1822318|A/duck/Jiangxi/12.26_NCNP18F3-OC/2017	Bi,Y.; Li,J.; Li,S.; Fu,G.; Jin,T.; Zhang,C.; Yang,Y.; Ma,Z.; Tian,W.; Xiao,S.; Li,L.; Yin,R.; Zhang,Y.; Wang,L.; Qin,Y.; Yao,Z.; Meng,F.; Hu,D.; Li,D.; Wong,G.; Liu,F.; Lv,N.; Fu,L.; Peng,Y.; Ma,J.; Sharshov,K.; Shestopalov,A.; Gulyaeva,M.; Gao,G.F.; Chen,J.; Shi,Y.; Liu,W.J.; Chu,D.; Huang,Y.; Liu,Y.; Liu,L.; Chen,Q.; Shi,W.
A/duck/Hunan/03.24_YYGK189M2-C/2017	Duck	Asia / China / Hunan Province	2017-03-24	EPI1819953|A/duck/Hunan/03.24_YYGK189M2-C/2017	EPI1822317|A/duck/Hunan/03.24_YYGK189M2-C/2017	Bi,Y.; Li,J.; Li,S.; Fu,G.; Jin,T.; Zhang,C.; Yang,Y.; Ma,Z.; Tian,W.; Xiao,S.; Li,L.; Yin,R.; Zhang,Y.; Wang,L.; Qin,Y.; Yao,Z.; Meng,F.; Hu,D.; Li,D.; Wong,G.; Liu,F.; Lv,N.; Fu,L.; Peng,Y.; Ma,J.; Sharshov,K.; Shestopalov,A.; Gulyaeva,M.; Gao,G.F.; Chen,J.; Shi,Y.; Liu,W.J.; Chu,D.; Huang,Y.; Liu,Y.; Liu,L.; Chen,Q.; Shi,W.
A/duck/Hunan/03.24_YYGK17M2-O/2017	Duck	Asia / China / Hunan Province	2017-03-24	EPI1819952|A/duck/Hunan/03.24_YYGK17M2-O/2017	EPI1822316|A/duck/Hunan/03.24_YYGK17M2-O/2017	Bi,Y.; Li,J.; Li,S.; Fu,G.; Jin,T.; Zhang,C.; Yang,Y.; Ma,Z.; Tian,W.; Xiao,S.; Li,L.; Yin,R.; Zhang,Y.; Wang,L.; Qin,Y.; Yao,Z.; Meng,F.; Hu,D.; Li,D.; Wong,G.; Liu,F.; Lv,N.; Fu,L.; Peng,Y.; Ma,J.; Sharshov,K.; Shestopalov,A.; Gulyaeva,M.; Gao,G.F.; Chen,J.; Shi,Y.; Liu,W.J.; Chu,D.; Huang,Y.; Liu,Y.; Liu,L.; Chen,Q.; Shi,W.
A/duck/Jiangxi/4.30_NCNP65N2-OC/2017	Duck	Asia / China / Jiangxi Province	2017-04-03	EPI1819917|A/duck/Jiangxi/4.30_NCNP65N2-OC/2017	EPI1822279|A/duck/Jiangxi/4.30_NCNP65N2-OC/2017	Bi,Y.; Li,J.; Li,S.; Fu,G.; Jin,T.; Zhang,C.; Yang,Y.; Ma,Z.; Tian,W.; Xiao,S.; Li,L.; Yin,R.; Zhang,Y.; Wang,L.; Qin,Y.; Yao,Z.; Meng,F.; Hu,D.; Li,D.; Wong,G.; Liu,F.; Lv,N.; Fu,L.; Peng,Y.; Ma,J.; Sharshov,K.; Shestopalov,A.; Gulyaeva,M.; Gao,G.F.; Chen,J.; Shi,Y.; Liu,W.J.; Chu,D.; Huang,Y.; Liu,Y.; Liu,L.; Chen,Q.; Shi,W.
A/duck/Indonesia/04161291-OP/2016	Duck	Asia / Indonesia	2016-07-13	EPI1510862|A/duck/Indonesia/04161291-OP/2016	EPI1510864|A/duck/Indonesia/04161291-OP/2016	Lestari,L.; Wibawa,H.; Lubis,E.P.; Darmawan,R.; Rahayu,R.A.; Mulyawan,H.; Charoenkul,K.; Nasamran,C.; Poermadjaja,B.; Amonsin,A.
A/duck/Japan/AnimalQuarantine-HE28/2015	Duck	Asia / Japan	2005-01-01	EPI860704|A/duck/Japan/AnimalQuarantine-HE28/2015_ha	EPI860703|A/duck/Japan/AnimalQuarantine-HE28/2015_na	Uchida,Y.
A/duck/Japan/AnimalQuarantine-HE5/2015	Duck	Asia / Japan	2015-01-01	EPI860632|A/duck/Japan/AnimalQuarantine-HE5/2015_ha	EPI860631|A/duck/Japan/AnimalQuarantine-HE5/2015_na	Uchida,U.
A/duck/Wuhan/WHYF14/2014	Duck	Asia / China	2014-12	EPI682930|A/duck/Wuhan/WHYF14/2014	EPI683006|A/duck/Wuhan/WHYF14/2014	Chen,L.-J.; Lin,X.-D.; Guo,W.-P.; Tian,J.-H.; Zhang,Y.-Z.
A/duck/Wuhan/WHYF05/2014	Duck	Asia / China	2014-12	EPI682929|A/duck/Wuhan/WHYF05/2014	EPI683005|A/duck/Wuhan/WHYF05/2014	Chen,L.-J.; Lin,X.-D.; Guo,W.-P.; Tian,J.-H.; Zhang,Y.-Z.
A/duck/Wenzhou/YHQL64/2014	Duck	Asia / China	2014-12	EPI682926|A/duck/Wenzhou/YHQL64/2014	EPI683002|A/duck/Wenzhou/YHQL64/2014	Chen,L.-J.; Lin,X.-D.; Guo,W.-P.; Tian,J.-H.; Zhang,Y.-Z.
A/duck/Guangxi/NN/2005	Duck	Asia / China	2005-03-10	EPI610315|A/duck/Guangxi/NN/2005	EPI610314|A/duck/Guangxi/NN/2005	Peng,Y.; Xie,Z.; Liu,J.; Pang,Y.; Xie,L.; Luo,S.; Fan,Q.
A/duck/Guangxi/RX/2009	Duck	Asia / China	2009-02-17	EPI610311|A/duck/Guangxi/RX/2009	EPI610306|A/duck/Guangxi/RX/2009	Peng,Y.; Xie,Z.; Liu,J.; Pang,Y.; Xie,L.; Luo,S.; Fan,Q.
A/duck/Guangxi/NN/2006	Duck	Asia / China	2006-01-25	EPI610297|A/duck/Guangxi/NN/2006	EPI610301|A/duck/Guangxi/NN/2006	Peng,Y.; Xie,Z.; Liu,J.; Pang,Y.; Xie,L.; Luo,S.; Fan,Q.
A/duck/Jiangxi/8358/2013	Duck	Asia / China	2013-02-20	EPI600033|A/duck/Jiangxi/8358/2013	EPI600035|A/duck/Jiangxi/8358/2013	Ma,C.; Lam,T.T.Y.; Chai,Y.; Wang,J.; Fan,X.; Hong,W.; Zhang,Y.; Li,L.; Liu,Y.; Smith,D.K.; Webby,R.J.; Peiris,J.S.M.; Zhu,H.; Guan,Y.
A/duck/Jiangxi/8314/2013	Duck	Asia / China	2013-02-20	EPI600026|A/duck/Jiangxi/8314/2013	EPI600028|A/duck/Jiangxi/8314/2013	Ma,C.; Lam,T.T.Y.; Chai,Y.; Wang,J.; Fan,X.; Hong,W.; Zhang,Y.; Li,L.; Liu,Y.; Smith,D.K.; Webby,R.J.; Peiris,J.S.M.; Zhu,H.; Guan,Y.
A/duck/Jiangxi/20147/2013	Duck	Asia / China	2013-08-25	EPI599816|A/duck/Jiangxi/20147/2013	EPI599818|A/duck/Jiangxi/20147/2013	Ma,C.; Lam,T.T.Y.; Chai,Y.; Wang,J.; Fan,X.; Hong,W.; Zhang,Y.; Li,L.; Liu,Y.; Smith,D.K.; Webby,R.J.; Peiris,J.S.M.; Zhu,H.; Guan,Y.
A/duck/Korea/KNUDPJ09/2009	Duck	Asia / Korea, Republic of	2009-05	EPI341890|A/duck/Korea/KNUDPJ09/2009	EPI341888|A/duck/Korea/KNUDPJ09/2009	Lee,J.H.; Sung,H.W.; Kwon,H.M.
A/duck/Nanchang/4-361/2001	Duck	Asia / China	2001	EPI90364|A/duck/Nanchang/4-361/2001	EPI89198|A/duck/Nanchang/4-361/2001
A/duck/Nanjing/2/97	Duck	Asia / China	1997	EPI81716|A/duck/Nanjing/2/97	EPI81851|A/duck/Nanjing/2/97
A/Duck/Hong Kong/Y439/97	Duck	Asia / Hong Kong (SAR)	1997	EPI5887|A/Duck/Hong_Kong/Y439/97	EPI5923|A/Duck/Hong_Kong/Y439/97
A/duck/Hokkaido/13/00	Duck	Asia / Japan / Hokkaido	2000	EPI18968|A/duck/Hokkaido/13/00, EPI2437|A/duck/Hokkaido/13/00, EPI979|A/duck/Hokkaido/13/00	EPI18978|A/duck/Hokkaido/13/00, EPI2439|A/duck/Hokkaido/13/00
A/duck/Hokkaido/9/99	Duck	Asia / Japan / Hokkaido	1999	EPI18962|A/duck/Hokkaido/9/99, EPI1742|A/duck/Hokkaido/9/99, EPI975|A/duck/Hokkaido/9/99	EPI18972|A/duck/Hokkaido/9/99, EPI1746|A/duck/Hokkaido/9/99
A/duck/Hokkaido/49/98	Duck	Asia / Japan / Hokkaido	1998	EPI18964|A/duck/Hokkaido/49/98, EPI973|A/duck/Hokkaido/49/98	EPI18974|A/duck/Hokkaido/49/98, EPI1394|A/duck/Hokkaido/49/98
A/Falcated duck/South Korea/JB42-93/2020	Anas falcata	Asia / Korea, Republic of	2020-02-19	EPI1903711|A/Falcated duck/South Korea/JB42-93/2020	EPI1903713|A/Falcated duck/South Korea/JB42-93/2020	Na,E.J.; Kim,Y.S.; Lee,S.Y.; Kim,Y.J.; Park,J.S.; Oem,J.K.
A/Falcated duck/South Korea/JB42-30/2020	Anas falcata	Asia / Korea, Republic of	2020-02-19	EPI1903703|A/Falcated duck/South Korea/JB42-30/2020	EPI1903705|A/Falcated duck/South Korea/JB42-30/2020	Na,E.J.; Kim,Y.S.; Lee,S.Y.; Kim,Y.J.; Park,J.S.; Oem,J.K.
A/baikal teal/Xianghai/421/2011	Anas formosa	Asia / China	2011-10	EPI406482|A/baikal teal/Xianghai/421/2011	EPI406483|A/baikal teal/Xianghai/421/2011	Sun,J.; Chai,H.L.; Chen,G.; Hua,Y.P.
A/duck/Bangladesh/43474/2020	Anas sp.	Asia / Bangladesh	2020-02-19	EPI1903159|A/duck/Bangladesh/43474/2020	EPI1903161|A/duck/Bangladesh/43474/2020	Barman,S.; Turner,J.C.; Hasan,M.; Akhtar,S.; Franks,J.; El-Shesheny,R.; Walker,D.; Seiler,P.; Mukherjee,N.; Kercher,L.; McKenzie,P.; Feeroz,M.; Webby,R.J.
A/duck/Bangladesh/43418/2020	Anas sp.	Asia / Bangladesh	2020-02-19	EPI1902943|A/duck/Bangladesh/43418/2020	EPI1902944|A/duck/Bangladesh/43418/2020	Barman,S.; Turner,J.C.; Hasan,M.; Akhtar,S.; Franks,J.; El-Shesheny,R.; Walker,D.; Seiler,P.; Mukherjee,N.; Kercher,L.; McKenzie,P.; Feeroz,M.; Webby,R.J.
A/muscovy duck/Quang Ninh/11/2013	Cairina moschata	Asia / Vietnam	2013-04-10	EPI596628|A/muscovy duck/Quang Ninh/11/2013	EPI596630|A/muscovy duck/Quang Ninh/11/2013	Soda,K.; Hotta,K.; Trang,H.U.; Le,Q.M.; Yamashiro,T.; Ito,T.
A/muscovy duck/Vietnam/LBM719/2014	Cairina moschata	Asia / Vietnam	2014-09-16	EPI596503|A/muscovy duck/Vietnam/LBM719/2014	EPI596505|A/muscovy duck/Vietnam/LBM719/2014	Soda,K.; Hotta,K.; Trang,H.U.; Le,Q.M.; Yamashiro,T.; Ito,T.
A/Chinese Hwamei/Vietnam/38/2006	Garrulax canorus	Asia / Vietnam	2006-12	EPI441826|A/Chinese Hwamei/Vietnam/38/2006	EPI441828|A/Chinese Hwamei/Vietnam/38/2006	Takakuwa,H.
Achicken/Korea/LBM563/2017	Gallus gallus domesticus	Asia / Korea, Republic of / Gwangju	2017-11-28	EPI1759120|Achicken/Korea/LBM563/2017	EPI1759124|Achicken/Korea/LBM563/2017	GyeongBeom,Heo
A/chicken/Vietnam/HU10-1947/2018	Gallus gallus domesticus	Asia / Vietnam	2018-08-30	EPI1600716|A/chicken/Vietnam/HU10-1947/2018	EPI1600718|A/chicken/Vietnam/HU10-1947/2018	Sakoda,Y.; Okamatsu,M.; Matsuno,K.; Le,K.T.; Nguyen,L.T.; Jizou,M.
A/chicken/Vietnam/HU10-1708/2018	Gallus gallus domesticus	Asia / Vietnam	2018-08-30	EPI1600660|A/chicken/Vietnam/HU10-1708/2018	EPI1600662|A/chicken/Vietnam/HU10-1708/2018	Sakoda,Y.; Okamatsu,M.; Matsuno,K.; Le,K.T.; Nguyen,L.T.; Jizou,M.
A/chicken/Vietnam/HU7-15/2017	Gallus gallus domesticus	Asia / Vietnam	2017-08-01	EPI1161388|A/chicken/Vietnam/HU7-15/2017	EPI1161390|A/chicken/Vietnam/HU7-15/2017	Nguyen; LT.; Chu; DH.; Matsuno,K.; Okamatsu,M.; Sakoda,Y.; Jizou,M.
A/chicken/Vietnam/HU8-1699/2017	Gallus gallus domesticus	Asia / Vietnam	2017-08-21	EPI1161270|A/chicken/Vietnam/HU8-1699/2017	EPI1161272|A/chicken/Vietnam/HU8-1699/2017	Nguyen,L.T.; Chu,D.H.; Okamatsu,M.; Matsuno,K.; Sakoda,Y.; Jizou,M.
A/chicken/Vietnam/HU8-1599/2017	Gallus gallus domesticus	Asia / Vietnam	2017-08-21	EPI1161254|A/chicken/Vietnam/HU8-1599/2017	EPI1161256|A/chicken/Vietnam/HU8-1599/2017	Nguyen,L.T.; Chu,D.H.; Okamatsu,M.; Matsuno,K.; Sakoda,Y.; Jizou,M.
A/pigeon/Fujian/9.25_FZHX0002-C/2017	Pigeon	Asia / China / Fujian Province	2017-09-25	EPI1820543|A/pigeon/Fujian/9.25_FZHX0002-C/2017	EPI1822911|A/pigeon/Fujian/9.25_FZHX0002-C/2017	Bi,Y.; Li,J.; Li,S.; Fu,G.; Jin,T.; Zhang,C.; Yang,Y.; Ma,Z.; Tian,W.; Xiao,S.; Li,L.; Yin,R.; Zhang,Y.; Wang,L.; Qin,Y.; Yao,Z.; Meng,F.; Hu,D.; Li,D.; Wong,G.; Liu,F.; Lv,N.; Fu,L.; Peng,Y.; Ma,J.; Sharshov,K.; Shestopalov,A.; Gulyaeva,M.; Gao,G.F.; Chen,J.; Shi,Y.; Liu,W.J.; Chu,D.; Huang,Y.; Liu,Y.; Liu,L.; Chen,Q.; Shi,W.
A/pigeon/Fujian/3.15_FZHX0008-C/2018	Pigeon	Asia / China / Fujian Province	2018-03-15	EPI1820541|A/pigeon/Fujian/3.15_FZHX0008-C/2018	EPI1822910|A/pigeon/Fujian/3.15_FZHX0008-C/2018	Bi,Y.; Li,J.; Li,S.; Fu,G.; Jin,T.; Zhang,C.; Yang,Y.; Ma,Z.; Tian,W.; Xiao,S.; Li,L.; Yin,R.; Zhang,Y.; Wang,L.; Qin,Y.; Yao,Z.; Meng,F.; Hu,D.; Li,D.; Wong,G.; Liu,F.; Lv,N.; Fu,L.; Peng,Y.; Ma,J.; Sharshov,K.; Shestopalov,A.; Gulyaeva,M.; Gao,G.F.; Chen,J.; Shi,Y.; Liu,W.J.; Chu,D.; Huang,Y.; Liu,Y.; Liu,L.; Chen,Q.; Shi,W.
A/quail/Bangladesh/41265/2019	Coturnix sp.	Asia / Bangladesh	2019-12-11	EPI1903361|A/quail/Bangladesh/41265/2019	EPI1903360|A/quail/Bangladesh/41265/2019	Barman,S.; Turner,J.C.; Hasan,M.; Akhtar,S.; Franks,J.; El-Shesheny,R.; Walker,D.; Seiler,P.; Mukherjee,N.; Kercher,L.; McKenzie,P.; Feeroz,M.; Webby,R.J.
A/goose/Guangdong/A11/2016	Goose	Asia / China	2016-01	EPI1209332|A/goose/Guangdong/A11/2016	EPI1209334|A/goose/Guangdong/A11/2016	Chen,J.; Zhang,Y.; Zhu,W.; Tan,H.; Zhang,J.
A/goose/Jiangsu/JD564/2012	Goose	Asia / China	2012-04-27	EPI960349|A/goose/Jiangsu/JD564/2012	EPI960351|A/goose/Jiangsu/JD564/2012	Shi,H.; Yang,X.; Zhu,R.
A/goose/Jiangsu/SQ119/2012	Goose	Asia / China	2012-02-19	EPI960341|A/goose/Jiangsu/SQ119/2012	EPI960343|A/goose/Jiangsu/SQ119/2012	Shi,H.; Yang,X.; Zhu,R.
A/goose/Jiangsu/YZ527/2011	Goose	Asia / China	2011-05-18	EPI960333|A/goose/Jiangsu/YZ527/2011	EPI960335|A/goose/Jiangsu/YZ527/2011	Shi,H.; Yang,X.; Zhu,R.
A/ostrich/Hebei/182/2014	Ostrich	Asia / China	2014-07-19	EPI1553232|A/ostrich/Hebei/182/2014	EPI1553234|A/ostrich/Hebei/182/2014	Yin,Y.; Xu,S.; Wang,J.; Zhang,Y.; Wang,D.; Liu,L.; Fan,D.; Liu,H.; Wang,S.; Luo,N.; Wang,Z.
A/ostrich/Hebei/179/2014	Ostrich	Asia / China	2014-07-19	EPI1553224|A/ostrich/Hebei/179/2014	EPI1553226|A/ostrich/Hebei/179/2014	Yin,Y.; Xu,S.; Wang,J.; Zhang,Y.; Wang,D.; Liu,L.; Fan,D.; Liu,H.; Wang,S.; Luo,N.; Wang,Z.
A/ostrich/Beijing/293/2013	Ostrich	Asia / China	2013-11-02	EPI1553216|A/ostrich/Beijing/293/2013	EPI1553218|A/ostrich/Beijing/293/2013	Yin,Y.; Xu,S.; Wang,J.; Zhang,Y.; Wang,D.; Liu,L.; Fan,D.; Liu,H.; Wang,S.; Luo,N.; Wang,Z.
A/ostrich/Beijing/142/2013	Ostrich	Asia / China	2013-07-18	EPI1553208|A/ostrich/Beijing/142/2013	EPI1553210|A/ostrich/Beijing/142/2013	Yin,Y.; Xu,S.; Wang,J.; Zhang,Y.; Wang,D.; Liu,L.; Fan,D.; Liu,H.; Wang,S.; Luo,N.; Wang,Z.
A/ostrich/Hebei/28/2013	Ostrich	Asia / China	2013-05-14	EPI1553200|A/ostrich/Hebei/28/2013	EPI1553202|A/ostrich/Hebei/28/2013	Yin,Y.; Xu,S.; Wang,J.; Zhang,Y.; Wang,D.; Liu,L.; Fan,D.; Liu,H.; Wang,S.; Luo,N.; Wang,Z.
A/ostrich/Beijing/712/2013	Ostrich	Asia / China	2013-03-03	EPI1553192|A/ostrich/Beijing/712/2013	EPI1553194|A/ostrich/Beijing/712/2013	Yin,Y.; Xu,S.; Wang,J.; Zhang,Y.; Wang,D.; Liu,L.; Fan,D.; Liu,H.; Wang,S.; Luo,N.; Wang,Z.
A/turkey/Israel/1209/2003	Turkey	Asia / Israel	2003	EPI153682|A/turkey/Israel/1209/2003	EPI153567|A/turkey/Israel/1209/2003
A/turkey/Israel/810/2001	Turkey	Asia / Israel	2001	EPI153677|A/turkey/Israel/810/2001	EPI153561|A/turkey/Israel/810/2001
A/swine/Yangzhou/1/2008	Swine	Asia / China	2008-11	EPI296169|A/swine/Yangzhou/1/2008	EPI296171|A/swine/Yangzhou/1/2008	Zhao,G.; Liu,X.
A/swine/Taizhou/5/2008	Swine	Asia / China	2008-10	EPI296161|A/swine/Taizhou/5/2008	EPI296163|A/swine/Taizhou/5/2008	Zhao,G.; Liu,X.
A/swine/Shandong/3/2003	Swine	Asia / China	2003	EPI295799|A/swine/Shandong/3/2003	EPI295796|A/swine/Shandong/3/2003	Sun,Y.; Pu,J.; Liu,J.
A/swine/Hebei/012/2008	Swine	Asia / China / Hebei Province	2008-12-20	EPI259505|A/swine/Hebei/012/2008	EPI259507|A/swine/Hebei/012/2008	Xu,T.; Cui,H.; Chen,H.; Liu,M.
A/swine/Shandong/w4/2003	Swine	Asia / China	2003	EPI235292|A/swine/Shandong/w4/2003	EPI235293|A/swine/Shandong/w4/2003	Qi,X.; Xu,X.; Li,X.; Fan,F.
A/swine/Shandong/nb/2003	Swine	Asia / China	2003	EPI235287|A/swine/Shandong/nb/2003	EPI235288|A/swine/Shandong/nb/2003	Liao,X.; Zhang,X.; Wang,J.; Yu,J.; Liu,J.
A/swine/Shandong/na/2003	Swine	Asia / China	2003	EPI235278|A/swine/Shandong/na/2003	EPI235280|A/swine/Shandong/na/2003	Liao,X.; Zhang,X.; Wang,J.; Yu,J.; Liu,J.
A/swine/Henan/6/2004	Swine	Asia / China / Henan Province	2004	EPI106993|A/swine/Henan/6/2004	EPI106997|A/swine/Henan/6/2004
A/swine/Henan/8/2004	Swine	Asia / China / Henan Province	2004	EPI106942|A/swine/Henan/8/2004	EPI106946|A/swine/Henan/8/2004
A/environment/Bangladesh/21E89/2021	Environment	Asia / Bangladesh	2021-08-17	EPI1986191|A/environment/Bangladesh/21E89/2021	EPI1986193|A/environment/Bangladesh/21E89/2021	Hossain, M.E.; Miah, M.; Alam, S.; Hasan, R.; Davis, C.T.; Mott, A.J.; Davis, W.; Chowdhury, S.; Rahman, M.Z
A/Environment/Hunan/39658/2015	Environment	Asia / China / Hunan	2015-05-18	EPI1311581|AI39658.1	EPI1311580|AI39658.2	Shumei Zou, Ye Zhang, Xiyan Li, Hong Bo, Hejiang Wei, Libo Dong, Jie Dong, Jia Liu, Lei Yang, Dayan Wang
A/Environment/Hunan/39729/2015	Environment	Asia / China / Hunan	2015-05-12	EPI1311573|AI39729.1	EPI1311572|AI39729.2	Shumei Zou, Ye Zhang, Xiyan Li, Hong Bo, Hejiang Wei, Libo Dong, Jie Dong, Jia Liu, Lei Yang, Dayan Wang
A/Environment/Guangdong/38697/2015	Environment	Asia / China / Guangdong	2015-05-05	EPI1311565|AI38697.1	EPI1311564|AI38697.2	Shumei Zou, Ye Zhang, Xiyan Li, Hong Bo, Hejiang Wei, Libo Dong, Jie Dong, Jia Liu, Lei Yang, Dayan Wang
A/Environment/Guangdong/34438/2015	Environment	Asia / China / Guangdong	2015-04-14	EPI1311557|AI34438.1	EPI1311556|AI34438.2	Shumei Zou, Ye Zhang, Xiyan Li, Hong Bo, Hejiang Wei, Libo Dong, Jie Dong, Jia Liu, Lei Yang, Dayan Wang
A/Environment/Shandong/38416/2015	Environment	Asia / China / Shandong	2015-03-18	EPI1311549|AI38416.1	EPI1311548|AI38416.2	Shumei Zou, Ye Zhang, Xiyan Li, Hong Bo, Hejiang Wei, Libo Dong, Jie Dong, Jia Liu, Lei Yang, Dayan Wang
A/Environment/Hunan/32371/2015	Environment	Asia / China / Hunan	2015-03-23	EPI1311541|AI32371.1	EPI1311540|AI32371.2	Shumei Zou, Ye Zhang, Xiyan Li, Hong Bo, Hejiang Wei, Libo Dong, Jie Dong, Jia Liu, Lei Yang, Dayan Wang
A/Environment/Hunan/32438/2015	Environment	Asia / China / Hunan	2015-03-10	EPI1311533|AI32438.1	EPI1311532|AI32438.2	Shumei Zou, Ye Zhang, Xiyan Li, Hong Bo, Hejiang Wei, Libo Dong, Jie Dong, Jia Liu, Lei Yang, Dayan Wang
A/Environment/Anhui/33231/2015	Environment	Asia / China / Anhui	2015-02-27	EPI1311525|AI33231.1	EPI1311524|AI33231.2	Shumei Zou, Ye Zhang, Xiyan Li, Hong Bo, Hejiang Wei, Libo Dong, Jie Dong, Jia Liu, Lei Yang, Dayan Wang
A/Environment/Xinjiang/39018/2015	Environment	Asia / China / Xinjiang	2015-01-30	EPI1311517|AI39018.1	EPI1311516|AI39018.2	Shumei Zou, Ye Zhang, Xiyan Li, Hong Bo, Hejiang Wei, Libo Dong, Jie Dong, Jia Liu, Lei Yang, Dayan Wang
A/Environment/Sichuan/18597/2015	Environment	Asia / China / Sichuan	2015-01-24	EPI1311509|AI18597.1	EPI1311508|AI18597.2	Shumei Zou, Ye Zhang, Xiyan Li, Hong Bo, Hejiang Wei, Libo Dong, Jie Dong, Jia Liu, Lei Yang, Dayan Wang
A/Environment/Guangdong/21115/2015	Environment	Asia / China / Guangdong	2015-01-20	EPI1311501|AI21115.1	EPI1311500|AI21115.2	Shumei Zou, Ye Zhang, Xiyan Li, Hong Bo, Hejiang Wei, Libo Dong, Jie Dong, Jia Liu, Lei Yang, Dayan Wang
A/Environment/Guangxi/32197/2014	Environment	Asia / China / Guangxi	2014-12-19	EPI1311493|AI32197.1	EPI1311492|AI32197.2	Shumei Zou, Ye Zhang, Xiyan Li, Hong Bo, Hejiang Wei, Libo Dong, Jie Dong, Jia Liu, Lei Yang, Dayan Wang
A/Environment/Gansu/99800/2014	Environment	Asia / China / Gansu	2014-11-28	EPI1311485|AI99800.1	EPI1311484|AI99800.2	Shumei Zou, Ye Zhang, Xiyan Li, Hong Bo, Hejiang Wei, Libo Dong, Jie Dong, Jia Liu, Lei Yang, Dayan Wang
A/environment/Changsha/490/2014	Environment	Asia / China	2014-11-24	EPI961420|A/environment/Changsha/490/2014	EPI961378|A/environment/Changsha/490/2014	Zhang,R.S.; Yao,D.; Ye,W.; Chen,J.F.; Liu,X.L.; Ou,X.H.
A/environment/Changsha/481/2014	Environment	Asia / China	2014-11-24	EPI961377|A/environment/Changsha/481/2014	EPI961417|A/environment/Changsha/481/2014	Zhang,R.S.; Yao,D.; Ye,W.; Chen,J.F.; Liu,X.L.; Ou,X.H.
A/environment/Changsha/484/2014	Environment	Asia / China	2014-11-24	EPI961418|A/environment/Changsha/484/2014	EPI961419|A/environment/Changsha/484/2014	Zhang,R.S.; Yao,D.; Ye,W.; Chen,J.F.; Liu,X.L.; Ou,X.H.
A/environment/Changsha/478/2014	Environment	Asia / China	2014-11-24	EPI961375|A/environment/Changsha/478/2014	EPI961415|A/environment/Changsha/478/2014	Zhang,R.S.; Yao,D.; Ye,W.; Chen,J.F.; Liu,X.L.; Ou,X.H.
A/environment/Changsha/462/2014	Environment	Asia / China	2014-10-31	EPI961413|A/environment/Changsha/462/2014	EPI961374|A/environment/Changsha/462/2014	Zhang,R.S.; Yao,D.; Ye,W.; Chen,J.F.; Liu,X.L.; Ou,X.H.
A/environment/Changsha/451/2014	Environment	Asia / China	2014-10-28	EPI961373|A/environment/Changsha/451/2014	EPI961412|A/environment/Changsha/451/2014	Zhang,R.S.; Yao,D.; Ye,W.; Chen,J.F.; Liu,X.L.; Ou,X.H.
A/environment/Changsha/450/2014	Environment	Asia / China	2014-10-28	EPI961410|A/environment/Changsha/450/2014	EPI961411|A/environment/Changsha/450/2014	Zhang,R.S.; Yao,D.; Ye,W.; Chen,J.F.; Liu,X.L.; Ou,X.H.
A/environment/Changsha/418/2014	Environment	Asia / China	2014-09-24	EPI961371|A/environment/Changsha/418/2014	EPI961408|A/environment/Changsha/418/2014	Zhang,R.S.; Yao,D.; Ye,W.; Chen,J.F.; Liu,X.L.; Ou,X.H.
A/environment/Changsha/408/2014	Environment	Asia / China	2014-09-22	EPI961370|A/environment/Changsha/408/2014	EPI961407|A/environment/Changsha/408/2014	Zhang,R.S.; Yao,D.; Ye,W.; Chen,J.F.; Liu,X.L.; Ou,X.H.
A/environment/Changsha/400/2014	Environment	Asia / China	2014-09-18	EPI961369|A/environment/Changsha/400/2014	EPI961406|A/environment/Changsha/400/2014	Zhang,R.S.; Yao,D.; Ye,W.; Chen,J.F.; Liu,X.L.; Ou,X.H.
A/environment/Changsha/372/2014	Environment	Asia / China	2014-08-20	EPI961405|A/environment/Changsha/372/2014	EPI961368|A/environment/Changsha/372/2014	Zhang,R.S.; Yao,D.; Ye,W.; Chen,J.F.; Liu,X.L.; Ou,X.H.
A/environment/Changsha/369/2014	Environment	Asia / China	2014-08-19	EPI961367|A/environment/Changsha/369/2014	EPI961404|A/environment/Changsha/369/2014	Zhang,R.S.; Yao,D.; Ye,W.; Chen,J.F.; Liu,X.L.; Ou,X.H.
A/environment/Changsha/368/2014	Environment	Asia / China	2014-08-19	EPI961403|A/environment/Changsha/368/2014	EPI961366|A/environment/Changsha/368/2014	Zhang,R.S.; Yao,D.; Ye,W.; Chen,J.F.; Liu,X.L.; Ou,X.H.
A/environment/Changsha/366/2014	Environment	Asia / China	2014-08-19	EPI961365|A/environment/Changsha/366/2014	EPI961402|A/environment/Changsha/366/2014	Zhang,R.S.; Yao,D.; Ye,W.; Chen,J.F.; Liu,X.L.; Ou,X.H.
A/environment/Changsha/360/2014	Environment	Asia / China	2014-08-12	EPI961401|A/environment/Changsha/360/2014	EPI961364|A/environment/Changsha/360/2014	Zhang,R.S.; Yao,D.; Ye,W.; Chen,J.F.; Liu,X.L.; Ou,X.H.
A/environment/Changsha/347/2014	Environment	Asia / China	2014-07-16	EPI961363|A/environment/Changsha/347/2014	EPI961400|A/environment/Changsha/347/2014	Zhang,R.S.; Yao,D.; Ye,W.; Chen,J.F.; Liu,X.L.; Ou,X.H.
A/environment/Changsha/341/2014	Environment	Asia / China	2014-07-16	EPI961398|A/environment/Changsha/341/2014	EPI961399|A/environment/Changsha/341/2014	Zhang,R.S.; Yao,D.; Ye,W.; Chen,J.F.; Liu,X.L.; Ou,X.H.
A/environment/Changsha/334/2014	Environment	Asia / China	2014-07-14	EPI961361|A/environment/Changsha/334/2014	EPI961397|A/environment/Changsha/334/2014	Zhang,R.S.; Yao,D.; Ye,W.; Chen,J.F.; Liu,X.L.; Ou,X.H.
A/environment/Changsha/279/2014	Environment	Asia / China	2014-05-16	EPI961360|A/environment/Changsha/279/2014	EPI961395|A/environment/Changsha/279/2014	Zhang,R.S.; Yao,D.; Ye,W.; Chen,J.F.; Liu,X.L.; Ou,X.H.
A/environment/Changsha/250/2014	Environment	Asia / China	2014-04-21	EPI961393|A/environment/Changsha/250/2014	EPI961359|A/environment/Changsha/250/2014	Zhang,R.S.; Yao,D.; Ye,W.; Chen,J.F.; Liu,X.L.; Ou,X.H.
A/environment/Changsha/219/2014	Environment	Asia / China	2014-04-15	EPI961358|A/environment/Changsha/219/2014	EPI961391|A/environment/Changsha/219/2014	Zhang,R.S.; Yao,D.; Ye,W.; Chen,J.F.; Liu,X.L.; Ou,X.H.
A/environment/Changsha/94/2014	Environment	Asia / China	2014-02-25	EPI961357|A/environment/Changsha/94/2014	EPI961389|A/environment/Changsha/94/2014	Zhang,R.S.; Yao,D.; Ye,W.; Chen,J.F.; Liu,X.L.; Ou,X.H.
A/environment/Changsha/92/2014	Environment	Asia / China	2014-02-25	EPI961356|A/environment/Changsha/92/2014	EPI961387|A/environment/Changsha/92/2014	Zhang,R.S.; Yao,D.; Ye,W.; Chen,J.F.; Liu,X.L.; Ou,X.H.
A/environment/Guangdong/04.22 DGCPLB005/2015(H9N2)	Environment	Asia / China	2015-04-22	EPI660095|A/enviroment/Guangdong/04.22 DGCPLB005/2015(H9N2)_HA_|H9N2	EPI660094|A/enviroment/Guangdong/04.22 DGCPLB005/2015(H9N2)_NA_|H9N2
A/environment/Hunan/04.14 YYGK400/2015(H9N2)	Environment	Asia / China	2015-04-14	EPI659327|A/enviroment/Hunan/04.14 YYGK400/2015(H9N2)_HA_|H9N2	EPI659326|A/enviroment/Hunan/04.14 YYGK400/2015(H9N2)_NA_|H9N2
A/environment/Hunan/04.14 YYGK388/2015(H9N2)	Environment	Asia / China	2015-04-14	EPI659303|A/enviroment/Hunan/04.14 YYGK388/2015(H9N2)_HA_|H9N2	EPI659302|A/enviroment/Hunan/04.14 YYGK388/2015(H9N2)_NA_|H9N2
A/environment/Yunnan/03.16 DQJT055/2015(H9N2)	Environment	Asia / China	2015-03-16	EPI659255|A/enviroment/Yunnan/03.16 DQJT055/2015(H9N2)_HA_|H9N2	EPI659254|A/enviroment/Yunnan/03.16 DQJT055/2015(H9N2)_NA_|H9N2
A/environment/JiangXi/05.07 NCJD0082C/2015(H9N2)	Environment	Asia / China	2015-05-07	EPI658407|A/enviroment/JiangXi/05.07 NCJD0082C/2015(H9N2)_HA_|H9N2	EPI658406|A/enviroment/JiangXi/05.07 NCJD0082C/2015(H9N2)_NA_|H9N2
A/environment/Bangladesh/177/2010	Environment	Asia / Bangladesh	2010-12-12	EPI540447|2011771608_199104_v1_4	EPI540446|2011771608_199104_v1_6	Gerloff, Nancy; Simpson, Natosha; Davis, C. Todd
A/environment/Bangladesh/155/2010	Environment	Asia / Bangladesh	2010-10-20	EPI540439|2011771599_203161_v1_4	EPI540438|2011771599_203161_v1_6	Gerloff, Nancy; Simpson, Natosha; Davis, C. Todd
A/environment/Bangladesh/124/2010	Environment	Asia / Bangladesh	2010-07-19	EPI540431|2011771552_203160_v1_4	EPI540430|2011771552_203160_v1_6	Gerloff, Nancy; Simpson, Natosha; Davis, C. Todd
A/environment/Bangladesh/100/2010	Environment	Asia / Bangladesh	2010-05-25	EPI448287|2011771536_201192_v1_4	EPI448286|2011771536_201192_v1_6	Gerloff, Nancy; Simpson, Natosha; Poh, Mee;Davis, Todd
A/Environment/Taizhou/03/2019	Water sample	Asia / China / Jiangsu Provice	2019-03-20	EPI1607457|A/Environment/Taizhou/03/2019	EPI1607459|A/Environment/Taizhou/03/2019	qi,xian;yu,huiyan;deng,fei;wang,shenjiao
A/Environment/Taizhou/10/2019	Water sample	Asia / China / Jiangsu Provice	2019-03-20	EPI1607441|A/Environment/Taizhou/10/2019	EPI1607443|A/Environment/Taizhou/10/2019
A/environment/Beijing/W003/2013	Feces	Asia / China / Beijing Municipality	2013-02-28	EPI1353255|A/environment/Beijing/W003/2013	EPI1353256|A/environment/Beijing/W003/2013	Shujuan,Cui
A/Environment/Jiangsu/1190/2020(H9N2)	Surface swab	Asia / China / Jiangsu Provice	2020-10-14	EPI1882768|A/Environment/Jiangsu/1190/2020(H9N2)	EPI1882770|A/Environment/Jiangsu/1190/2020(H9N2)	qi,xian;yu,huiyan;wang,shenjiao;deng,feng
A/Environment/Taizhou/02/2019	Surface swab	Asia / China / Jiangsu Provice	2019-03-20	EPI1607449|A/Environment/Taizhou/02/2019	EPI1607451|A/Environment/Taizhou/02/2019	qi,xian;yu,huiyan;deng,fei;wang,shenjiao
A/aquatic bird/South Korea/JB10/2011	Host	Asia / Korea, Republic of	2011-12	EPI1931773|A/aquatic bird/South Korea/JB10/2011	EPI1931774|A/aquatic bird/South Korea/JB10/2011	Nam,J.-H.; Espano,E.; Song,E.-J.; Shim,S.-M.; Na,W.; Jung,S.-H.; Kim,J.; Jang,J.; Song,D.; Kim,J.-K.
A/aquatic bird/South Korea/GN04/2013	Host	Asia / Korea, Republic of	2013-11	EPI1931745|A/aquatic bird/South Korea/GN04/2013	EPI1931746|A/aquatic bird/South Korea/GN04/2013	Nam,J.-H.; Espano,E.; Song,E.-J.; Shim,S.-M.; Na,W.; Jung,S.-H.; Kim,J.; Jang,J.; Song,D.; Kim,J.-K.
A/aquatic bird/South Korea/GN36/2013	Host	Asia / Korea, Republic of	2013-11	EPI1931737|A/aquatic bird/South Korea/GN36/2013	EPI1931738|A/aquatic bird/South Korea/GN36/2013	Nam,J.-H.; Espano,E.; Song,E.-J.; Shim,S.-M.; Na,W.; Jung,S.-H.; Kim,J.; Jang,J.; Song,D.; Kim,J.-K.
A/Wild Duck/South Korea/KNU2020-101/2020	Host	Asia / Korea, Republic of	2020-10-07	EPI1931706|A/Wild Duck/South Korea/KNU2020-101/2020	EPI1931708|A/Wild Duck/South Korea/KNU2020-101/2020	Durairaj,K.; Yoon,S.; Yeo,S.J.; Park,H.; Sung,H.W.
A/Wild Duck/South Korea/KNU2020-110/2020	Host	Asia / Korea, Republic of	2020-10-12	EPI1931690|A/Wild Duck/South Korea/KNU2020-110/2020	EPI1931692|A/Wild Duck/South Korea/KNU2020-110/2020	Durairaj,K.; Yoon,S.; Yeo,S.J.; Park,H.; Sung,H.W.
A/Jiangsu/602/2021(H9N2)	Human	Asia / China / Jiangsu Provice	2021-06-02	EPI1882625|A/Jiangsu/602/2021(H9N2)	EPI1882627|A/Jiangsu/602/2021(H9N2)	Xian, Qi; Shenjiao,Wang;Huiyan,Yu;Fei,Deng;Changjun,Bao
A/Cambodia/21020301/2021	Human	Asia / Cambodia / Khet Siemreab-Otar Meanchey	2021-02-26	EPI1858549|A/Cambodia/21020301/2021	EPI1858550|A/Cambodia/21020301/2021	Siegers,Jurre; Um,Samnang; Sar,Borann; Meng,SengHeng; Chin,Savuth; Chau,Darapheak; Sovann,Ly; Karlsson, Erik
A/Guangxi/NN10.19T-NGS/2018	Human	Asia / China / Guangxi Zhuang Autonomous Region	2018-10-19	EPI1856272|A/Guangxi/NN10_19_T_NGS/2018	EPI1856274|A/Guangxi/NN10_19_T_NGS/2018	Yang,Jing; Zhang,Cheng; Li,Shanqin; Yuan,Manhua; Zhang,Chunge; Bi,Yuhai
A/Hong Kong/623/2020	Human	Asia / Hong Kong (SAR)	2019-02-05	EPI1694147|A/Hong Kong/623/2020_s4	EPI1694146|A/Hong Kong/623/2020_s6	Mak,G.C.
A/Jiangsu/1/2019	Human	Asia / China	2019-03-20	EPI1607423|A/Jiangsu/1/2019	EPI1607425|A/Jiangsu/1/2019	qi, xian; yu, huiyan; deng,fei;wang,shenjiao
A/Oman/2747/2019	Human	Asia / Oman	2019-03-21	EPI1431480|3001586033_N8KAKAJ6_v1_4	EPI1431479|3001586033_N8KAKAJ6_v1_6	Al-Mahruqi, S.; Al-Kindi, H.; Al-Jardani, A; Ambut, J.; Gallegos, G.; Barnes, J.; Lynch, B.; Davis, W.
A/Hunan/37286/2017	Human	Asia / China / Hunan	2017-09-18	EPI1352869|ha_A/Hunan/37286/2017	EPI1352868|na_A/Hunan/37286/2017	Wang,Dayan;Zhou,Shumei;Li,Xiyan;Liu,Jia;Zhang,Ye;Bo,Hong;Shu,Yuelong
A/Hunan/42088/2017	Human	Asia / China / Hunan	2017-11-27	EPI1352853|ha_A/Hunan/42088/2017	EPI1352852|na_A/Hunan/42088/2017	Wang,Dayan;Zhou,Shumei;Li,Xiyan;Liu,Jia;Zhang,Ye;Bo,Hong;Shu,Yuelong
A/Guangdong/18SF003/2018	Human	Asia / China / Guangdong	2018-01-23	EPI1352837|ha_A/Guangdong/18SF003/2018	EPI1352836|na_A/Guangdong/18SF003/2018	Wang,Dayan;Zhou,Shumei;Li,Xiyan;Liu,Jia;Zhang,Ye;Bo,Hong;Shu,Yuelong
A/Zhongshan/201501/2015	Human	Asia / China	2015-02-07	EPI690479|A/Zhongshan/201501/2015	EPI690481|A/Zhongshan/201501/2015	Wu,Y.; Shi,W.; Xie,Y.; Lin,J.
A/HK/2108/2003	Human	Asia / China	2003	EPI99433|A/HK/2108/2003	EPI99487|A/HK/2108/2003
A/Chicken/Taizhou/24/2019	Avian	Asia / China / Jiangsu Provice	2019-03-20	EPI1607474|A/Chicken/Taizhou/24	EPI1607475|A/Chicken/Taizhou/24
A/pigeon/Guizhou/112/2012	Avian	Asia / China	2012	EPI692195|A/pigeon/Guizhou/112/2012	EPI691848|A/pigeon/Guizhou/112/2012	Wang,S.; Liu,S.; Jiang,W.; Zhuang,Q.; Wang,K.; Hou,G.; Li,J.; Yu,J.; Du,X.; Yang,Z.; Liu,Y.; Chen,J.
A/quail/Jiangsu/K121/2013	Avian	Asia / China	2013	EPI692225|A/quail/Jiangsu/K121/2013	EPI691819|A/quail/Jiangsu/K121/2013	Wang,S.; Liu,S.; Jiang,W.; Zhuang,Q.; Wang,K.; Hou,G.; Li,J.; Yu,J.; Du,X.; Yang,Z.; Liu,Y.; Chen,J.
A/pigeon/Pakistan/25A/2015	Avian	Asia / Pakistan	2015-06-01	EPI691628|A/pigeon/Pakistan/25A/2015	EPI691631|A/pigeon/Pakistan/25A/2015	Sharma,P.; Rehmani,S.F.; Wajid,A.; Olivier,T.; William-Coplin,D.; Suarez,D.; Swayne,D.; Afonso,C.
A/pigeon/Guangdong/04.23 DGQTXC196-O/2015(H9N2)	Avian	Asia / China	2015-04-23	EPI660311|A/pigeon/Guangdong/04.23 DGQTXC196-O/2015(H9N2)_HA_|H9N2	EPI660310|A/pigeon/Guangdong/04.23 DGQTXC196-O/2015(H9N2)_NA_|H9N2
A/pigeon/Jilin/05.10 CCHL044-O/2015(H9N2)	Avian	Asia / China	2015-05-10	EPI657306|A/pigeon/Jilin/05.10 CCHL044-O/2015(H9N2)_HA_|H9N2	EPI657305|A/pigeon/Jilin/05.10 CCHL044-O/2015(H9N2)_NA_|H9N2
A/poultry/Bangladesh/91412/2013	Avian	Asia / Bangladesh	2013-01-28	EPI540507|2013759092_238073_v1_4	EPI540506|2013759092_238073_v1_6	Gerloff, Nancy; Simpson, Natosha; Davis, C. Todd
A/poultry/Bangladesh/91353/2012	Avian	Asia / Bangladesh	2012-12-15	EPI540505|2013759063_238072_v1_4	EPI540504|2013759063_238072_v1_6	Gerloff, Nancy; Simpson, Natosha; Davis, C. Todd
A/poultry/Bangladesh/91354/2012	Avian	Asia / Bangladesh	2012-12-15	EPI540503|2013759064_238071_v1_4	EPI540502|2013759064_238071_v1_6	Gerloff, Nancy; Simpson, Natosha; Davis, C. Todd
A/avian/Bangladesh/91286/2012	Avian	Asia / Bangladesh	2012-11-29	EPI540495|2013701287_232886_v1_4	EPI540494|2013701287_232886_v1_6	Gerloff, Nancy; Simpson, Natosha; Davis, C. Todd
A/avian/Bangladesh/91254/2012	Avian	Asia / Bangladesh	2012-11-19	EPI540487|2013701138_232885_v1_4	EPI540486|2013701138_232885_v1_6	Gerloff, Nancy; Simpson, Natosha; Davis, C. Todd
A/avian/Bangladesh/91277/2012	Avian	Asia / Bangladesh	2012-11-20	EPI540479|2013701145_232884_v1_4	EPI540478|2013701145_232884_v1_6	Gerloff, Nancy; Simpson, Natosha; Davis, C. Todd
A/avian/Bangladesh/91256/2012	Avian	Asia / Bangladesh	2012-11-19	EPI540471|2013701137_232883_v1_4	EPI540470|2013701137_232883_v1_6	Gerloff, Nancy; Simpson, Natosha; Davis, C. Todd
A/poultry/Bangladesh/91349/2012	Avian	Asia / Bangladesh	2012-12-15	EPI540463|2013759061_238070_v1_4	EPI540462|2013759061_238070_v1_6	Gerloff, Nancy; Simpson, Natosha; Davis, C. Todd
A/poultry/Bangladesh/91311/2012	Avian	Asia / Bangladesh	2012-12-15	EPI540455|2013758685_241092_v1_4	EPI540454|2013758685_241092_v1_6	Gerloff, Nancy; Simpson, Natosha; Davis, C. Todd
A/quail/Hangzhou/35/2013	Avian	Asia / China / Zhejiang Province / Hangzhou City	2013-04-04	EPI450831|A/quail/Hangzhou/35/2013	EPI450833|A/quail/Hangzhou/35/2013	Yu,XF;Pan,JC;Pu,XY;Li,J
A/wild bird/Korea/8G39/2005	Avian	Asia / Korea, Republic of	2005-11-05	EPI407046|A/wild bird/Korea/8G39/2005	EPI407043|A/wild bird/Korea/8G39/2005	Lee,D.-H.; Song,C.-S.
A/chicken/Shandong/005/2019	Chicken	Asia / China / Shandong Province	2019-01-06	EPI2159987|A/chicken/Shandong/005/2019	EPI2159989|A/chicken/Shandong/005/2019	Zhao,Y.
A/chicken/Malaysia Negeri Sembilan/UPM944/2018	Chicken	Asia / Malaysia / Negeri Sembilan	2018-03-12	EPI1931732|A/chicken/Malaysia Negeri Sembilan/UPM944/2018	EPI1931734|A/chicken/Malaysia Negeri Sembilan/UPM944/2018	Gunasekara,E.M.; Abdullahi,R.; Ideris,A.; Hair,M.; Mahamud,A.; Rahman,A.
A/chicken/Malaysia Johore /upm2033/2019	Chicken	Asia / Malaysia	2019-03-08	EPI1931724|A/chicken/Malaysia Johore /upm2033/2019	EPI1931726|A/chicken/Malaysia Johore /upm2033/2019	Gunasekara,E.M.; Abdullahi,R.; Ideris,A.; Hair,M.; Mahamud,A.; Rahman,A.
A/chicken/Pakistan/061CP/2020	Chicken	Asia / Pakistan	2020-02-21	EPI1905095|A/chicken/Pakistan/061CP/2020	EPI1905098|A/chicken/Pakistan/061CP/2020	Khan,K.; Yaqub,T.; Shabbir,M.Z.; Aslam,A.
A/chicken/Pakistan/062BYP/2020	Chicken	Asia / Pakistan	2020-01-01	EPI1905094|A/chicken/Pakistan/062BYP/2020	EPI1905097|A/chicken/Pakistan/062BYP/2020	Khan,K.; Yaqub,T.; Shabbir,M.Z.; Aslam,A.
A/chicken/Pakistan/041CP/2020	Chicken	Asia / Pakistan	2020-01-01	EPI1905093|A/chicken/Pakistan/041CP/2020	EPI1905099|A/chicken/Pakistan/041CP/2020	Khan,K.; Yaqub,T.; Shabbir,M.Z.; Aslam,A.
A/chicken/Pakistan/046CP/2019	Chicken	Asia / Pakistan	2019-11-22	EPI1905092|A/chicken/Pakistan/046CP/2019	EPI1905096|A/chicken/Pakistan/046CP/2019	Khan,K.; Yaqub,T.; Shabbir,M.Z.; Aslam,A.
A/chicken/China/07/2020	Chicken	Asia / China	2020-10	EPI1904660|A/chicken/China/07/2020	EPI1904662|A/chicken/China/07/2020	Liao,H.; He,C.; Liu,L.; Chen,P.; Wang,S.; Li,L.; Zhao,Z.; Li,X.
A/chicken/Anhui/2.22_YHZGS018-C/2019	Chicken	Asia / China / Anhui Province	2019-02-22	EPI1825335|A/chicken/Anhui/2.22_YHZGS018-C/2019, EPI1821254|A/chicken/Anhui/2.22_YHZGS018-C/2019	EPI1825337|A/chicken/Anhui/2.22_YHZGS018-C/2019, EPI1823373|A/chicken/Anhui/2.22_YHZGS018-C/2019	Bi,Y.; Li,J.; Li,S.; Fu,G.; Jin,T.; Zhang,C.; Yang,Y.; Ma,Z.; Tian,W.; Xiao,S.; Li,L.; Yin,R.; Zhang,Y.; Wang,L.; Qin,Y.; Yao,Z.; Meng,F.; Hu,D.; Li,D.; Wong,G.; Liu,F.; Lv,N.; Fu,L.; Peng,Y.; Ma,J.; Sharshov,K.; Shestopalov,A.; Gulyaeva,M.; Gao,G.F.; Chen,J.; Shi,Y.; Liu,W.J.; Chu,D.; Huang,Y.; Liu,Y.; Liu,L.; Chen,Q.; Shi,W.
A/chicken/Shandong/1.26_TAWL025-C/2019	Chicken	Asia / China / Shandong Province	2019-01-26	EPI1833319|A/chicken/Shandong/1.26_TAWL025-C/2019, EPI1821244|A/chicken/Shandong/1.26_TAWL025-C/2019	EPI1833321|A/chicken/Shandong/1.26_TAWL025-C/2019, EPI1823363|A/chicken/Shandong/1.26_TAWL025-C/2019	Bi,Y.; Li,J.; Li,S.; Fu,G.; Jin,T.; Zhang,C.; Yang,Y.; Ma,Z.; Tian,W.; Xiao,S.; Li,L.; Yin,R.; Zhang,Y.; Wang,L.; Qin,Y.; Yao,Z.; Meng,F.; Hu,D.; Li,D.; Wong,G.; Liu,F.; Lv,N.; Fu,L.; Peng,Y.; Ma,J.; Sharshov,K.; Shestopalov,A.; Gulyaeva,M.; Gao,G.F.; Chen,J.; Shi,Y.; Liu,W.J.; Chu,D.; Huang,Y.; Liu,Y.; Liu,L.; Chen,Q.; Shi,W.
A/chicken/Jiangxi/4.25_NCDZT74Q3-OC/2018	Chicken	Asia / China / Jiangxi Province	2018-04-25	EPI1828839|A/chicken/Jiangxi/4.25_NCDZT74Q3-OC/2018, EPI1821074|A/chicken/Jiangxi/4.25_NCDZT74Q3-OC/2018	EPI1828841|A/chicken/Jiangxi/4.25_NCDZT74Q3-OC/2018, EPI1823304|A/chicken/Jiangxi/4.25_NCDZT74Q3-OC/2018	Bi,Y.; Li,J.; Li,S.; Fu,G.; Jin,T.; Zhang,C.; Yang,Y.; Ma,Z.; Tian,W.; Xiao,S.; Li,L.; Yin,R.; Zhang,Y.; Wang,L.; Qin,Y.; Yao,Z.; Meng,F.; Hu,D.; Li,D.; Wong,G.; Liu,F.; Lv,N.; Fu,L.; Peng,Y.; Ma,J.; Sharshov,K.; Shestopalov,A.; Gulyaeva,M.; Gao,G.F.; Chen,J.; Shi,Y.; Liu,W.J.; Chu,D.; Huang,Y.; Liu,Y.; Liu,L.; Chen,Q.; Shi,W.
A/chicken/Jiangxi/4.25_NCDZT51Q3-OC/2018	Chicken	Asia / China / Jiangxi Province	2018-04-25	EPI1828823|A/chicken/Jiangxi/4.25_NCDZT51Q3-OC/2018, EPI1821071|A/chicken/Jiangxi/4.25_NCDZT51Q3-OC/2018	EPI1828825|A/chicken/Jiangxi/4.25_NCDZT51Q3-OC/2018, EPI1823301|A/chicken/Jiangxi/4.25_NCDZT51Q3-OC/2018	Bi,Y.; Li,J.; Li,S.; Fu,G.; Jin,T.; Zhang,C.; Yang,Y.; Ma,Z.; Tian,W.; Xiao,S.; Li,L.; Yin,R.; Zhang,Y.; Wang,L.; Qin,Y.; Yao,Z.; Meng,F.; Hu,D.; Li,D.; Wong,G.; Liu,F.; Lv,N.; Fu,L.; Peng,Y.; Ma,J.; Sharshov,K.; Shestopalov,A.; Gulyaeva,M.; Gao,G.F.; Chen,J.; Shi,Y.; Liu,W.J.; Chu,D.; Huang,Y.; Liu,Y.; Liu,L.; Chen,Q.; Shi,W.
A/chicken/Guangdong/7.20_DGCP050-O/2017	Chicken	Asia / China / Guangdong Province	2017-07-02	EPI1826919|A/chicken/Guangdong/7.20_DGCP050-O/2017, EPI1821008|A/chicken/Guangdong/7.20_DGCP050-O/2017	EPI1826921|A/chicken/Guangdong/7.20_DGCP050-O/2017, EPI1823231|A/chicken/Guangdong/7.20_DGCP050-O/2017	Bi,Y.; Li,J.; Li,S.; Fu,G.; Jin,T.; Zhang,C.; Yang,Y.; Ma,Z.; Tian,W.; Xiao,S.; Li,L.; Yin,R.; Zhang,Y.; Wang,L.; Qin,Y.; Yao,Z.; Meng,F.; Hu,D.; Li,D.; Wong,G.; Liu,F.; Lv,N.; Fu,L.; Peng,Y.; Ma,J.; Sharshov,K.; Shestopalov,A.; Gulyaeva,M.; Gao,G.F.; Chen,J.; Shi,Y.; Liu,W.J.; Chu,D.; Huang,Y.; Liu,Y.; Liu,L.; Chen,Q.; Shi,W.
A/chicken/Yunnan/09.20_DQBHZ002-O/2018	Chicken	Asia / China / Yunnan Province	2018-09-02	EPI1833607|A/chicken/Yunnan/09.20_DQBHZ002-O/2018, EPI1820969|A/chicken/Yunnan/09.20_DQBHZ002-O/2018	EPI1833609|A/chicken/Yunnan/09.20_DQBHZ002-O/2018, EPI1823220|A/chicken/Yunnan/09.20_DQBHZ002-O/2018	Bi,Y.; Li,J.; Li,S.; Fu,G.; Jin,T.; Zhang,C.; Yang,Y.; Ma,Z.; Tian,W.; Xiao,S.; Li,L.; Yin,R.; Zhang,Y.; Wang,L.; Qin,Y.; Yao,Z.; Meng,F.; Hu,D.; Li,D.; Wong,G.; Liu,F.; Lv,N.; Fu,L.; Peng,Y.; Ma,J.; Sharshov,K.; Shestopalov,A.; Gulyaeva,M.; Gao,G.F.; Chen,J.; Shi,Y.; Liu,W.J.; Chu,D.; Huang,Y.; Liu,Y.; Liu,L.; Chen,Q.; Shi,W.
A/chicken/Yunnan/09.20_DQBHZ002-C/2018	Chicken	Asia / China / Yunnan Province	2018-09-02	EPI1833599|A/chicken/Yunnan/09.20_DQBHZ002-C/2018, EPI1820968|A/chicken/Yunnan/09.20_DQBHZ002-C/2018	EPI1833601|A/chicken/Yunnan/09.20_DQBHZ002-C/2018, EPI1823219|A/chicken/Yunnan/09.20_DQBHZ002-C/2018	Bi,Y.; Li,J.; Li,S.; Fu,G.; Jin,T.; Zhang,C.; Yang,Y.; Ma,Z.; Tian,W.; Xiao,S.; Li,L.; Yin,R.; Zhang,Y.; Wang,L.; Qin,Y.; Yao,Z.; Meng,F.; Hu,D.; Li,D.; Wong,G.; Liu,F.; Lv,N.; Fu,L.; Peng,Y.; Ma,J.; Sharshov,K.; Shestopalov,A.; Gulyaeva,M.; Gao,G.F.; Chen,J.; Shi,Y.; Liu,W.J.; Chu,D.; Huang,Y.; Liu,Y.; Liu,L.; Chen,Q.; Shi,W.
A/chicken/Shandong/01.26_TAWL002-O/2019	Chicken	Asia / China / Shandong Province	2019-01-26	EPI1833215|A/chicken/Shandong/01.26_TAWL002-O/2019, EPI1820823|A/chicken/Shandong/01.26_TAWL002-O/2019	EPI1833217|A/chicken/Shandong/01.26_TAWL002-O/2019, EPI1823175|A/chicken/Shandong/01.26_TAWL002-O/2019	Bi,Y.; Li,J.; Li,S.; Fu,G.; Jin,T.; Zhang,C.; Yang,Y.; Ma,Z.; Tian,W.; Xiao,S.; Li,L.; Yin,R.; Zhang,Y.; Wang,L.; Qin,Y.; Yao,Z.; Meng,F.; Hu,D.; Li,D.; Wong,G.; Liu,F.; Lv,N.; Fu,L.; Peng,Y.; Ma,J.; Sharshov,K.; Shestopalov,A.; Gulyaeva,M.; Gao,G.F.; Chen,J.; Shi,Y.; Liu,W.J.; Chu,D.; Huang,Y.; Liu,Y.; Liu,L.; Chen,Q.; Shi,W.
A/chicken/Anhui/10.29_YHZGS014-O/2018	Chicken	Asia / China / Anhui Province	2018-10-29	EPI1825287|A/chicken/Anhui/10.29_YHZGS014-O/2018, EPI1820783|A/chicken/Anhui/10.29_YHZGS014-O/2018	EPI1825289|A/chicken/Anhui/10.29_YHZGS014-O/2018, EPI1823136|A/chicken/Anhui/10.29_YHZGS014-O/2018	Bi,Y.; Li,J.; Li,S.; Fu,G.; Jin,T.; Zhang,C.; Yang,Y.; Ma,Z.; Tian,W.; Xiao,S.; Li,L.; Yin,R.; Zhang,Y.; Wang,L.; Qin,Y.; Yao,Z.; Meng,F.; Hu,D.; Li,D.; Wong,G.; Liu,F.; Lv,N.; Fu,L.; Peng,Y.; Ma,J.; Sharshov,K.; Shestopalov,A.; Gulyaeva,M.; Gao,G.F.; Chen,J.; Shi,Y.; Liu,W.J.; Chu,D.; Huang,Y.; Liu,Y.; Liu,L.; Chen,Q.; Shi,W.
A/chicken/Anhui/9.29_YHZGS025-C/2018	Chicken	Asia / China / Anhui Province	2018-09-29	EPI1825383|A/chicken/Anhui/9.29_YHZGS025-C/2018, EPI1820782|A/chicken/Anhui/9.29_YHZGS025-C/2018	EPI1825385|A/chicken/Anhui/9.29_YHZGS025-C/2018, EPI1823135|A/chicken/Anhui/9.29_YHZGS025-C/2018	Bi,Y.; Li,J.; Li,S.; Fu,G.; Jin,T.; Zhang,C.; Yang,Y.; Ma,Z.; Tian,W.; Xiao,S.; Li,L.; Yin,R.; Zhang,Y.; Wang,L.; Qin,Y.; Yao,Z.; Meng,F.; Hu,D.; Li,D.; Wong,G.; Liu,F.; Lv,N.; Fu,L.; Peng,Y.; Ma,J.; Sharshov,K.; Shestopalov,A.; Gulyaeva,M.; Gao,G.F.; Chen,J.; Shi,Y.; Liu,W.J.; Chu,D.; Huang,Y.; Liu,Y.; Liu,L.; Chen,Q.; Shi,W.
A/chicken/Anhui/9.29_YHZGS023-C/2018	Chicken	Asia / China / Anhui Province	2018-09-29	EPI1825375|A/chicken/Anhui/9.29_YHZGS023-C/2018, EPI1820781|A/chicken/Anhui/9.29_YHZGS023-C/2018	EPI1825377|A/chicken/Anhui/9.29_YHZGS023-C/2018, EPI1823134|A/chicken/Anhui/9.29_YHZGS023-C/2018	Bi,Y.; Li,J.; Li,S.; Fu,G.; Jin,T.; Zhang,C.; Yang,Y.; Ma,Z.; Tian,W.; Xiao,S.; Li,L.; Yin,R.; Zhang,Y.; Wang,L.; Qin,Y.; Yao,Z.; Meng,F.; Hu,D.; Li,D.; Wong,G.; Liu,F.; Lv,N.; Fu,L.; Peng,Y.; Ma,J.; Sharshov,K.; Shestopalov,A.; Gulyaeva,M.; Gao,G.F.; Chen,J.; Shi,Y.; Liu,W.J.; Chu,D.; Huang,Y.; Liu,Y.; Liu,L.; Chen,Q.; Shi,W.
A/chicken/Hunan/03.07_YYGK82L3-OC/2018	Chicken	Asia / China / Hunan Province	2018-03-07	EPI1827607|A/chicken/Hunan/03.07_YYGK82L3-OC/2018, EPI1820687|A/chicken/Hunan/03.07_YYGK82L3-OC/2018	EPI1827609|A/chicken/Hunan/03.07_YYGK82L3-OC/2018, EPI1823048|A/chicken/Hunan/03.07_YYGK82L3-OC/2018	Bi,Y.; Li,J.; Li,S.; Fu,G.; Jin,T.; Zhang,C.; Yang,Y.; Ma,Z.; Tian,W.; Xiao,S.; Li,L.; Yin,R.; Zhang,Y.; Wang,L.; Qin,Y.; Yao,Z.; Meng,F.; Hu,D.; Li,D.; Wong,G.; Liu,F.; Lv,N.; Fu,L.; Peng,Y.; Ma,J.; Sharshov,K.; Shestopalov,A.; Gulyaeva,M.; Gao,G.F.; Chen,J.; Shi,Y.; Liu,W.J.; Chu,D.; Huang,Y.; Liu,Y.; Liu,L.; Chen,Q.; Shi,W.
A/chicken/Jiangxi/1.12_NCDZT81G2-OC/2017	Chicken	Asia / China / Jiangxi Province	2017-01-12	EPI1828311|A/chicken/Jiangxi/1.12_NCDZT81G2-OC/2017, EPI1820664|A/chicken/Jiangxi/1.12_NCDZT81G2-OC/2017	EPI1828313|A/chicken/Jiangxi/1.12_NCDZT81G2-OC/2017, EPI1823026|A/chicken/Jiangxi/1.12_NCDZT81G2-OC/2017	Bi,Y.; Li,J.; Li,S.; Fu,G.; Jin,T.; Zhang,C.; Yang,Y.; Ma,Z.; Tian,W.; Xiao,S.; Li,L.; Yin,R.; Zhang,Y.; Wang,L.; Qin,Y.; Yao,Z.; Meng,F.; Hu,D.; Li,D.; Wong,G.; Liu,F.; Lv,N.; Fu,L.; Peng,Y.; Ma,J.; Sharshov,K.; Shestopalov,A.; Gulyaeva,M.; Gao,G.F.; Chen,J.; Shi,Y.; Liu,W.J.; Chu,D.; Huang,Y.; Liu,Y.; Liu,L.; Chen,Q.; Shi,W.
A/chicken/Jiangxi/3.14_NCDZT79U1-O/2016	Chicken	Asia / China / Jiangxi Province	2016-03-14	EPI1828815|A/chicken/Jiangxi/3.14_NCDZT79U1-O/2016, EPI1820662|A/chicken/Jiangxi/3.14_NCDZT79U1-O/2016	EPI1828817|A/chicken/Jiangxi/3.14_NCDZT79U1-O/2016, EPI1823024|A/chicken/Jiangxi/3.14_NCDZT79U1-O/2016	Bi,Y.; Li,J.; Li,S.; Fu,G.; Jin,T.; Zhang,C.; Yang,Y.; Ma,Z.; Tian,W.; Xiao,S.; Li,L.; Yin,R.; Zhang,Y.; Wang,L.; Qin,Y.; Yao,Z.; Meng,F.; Hu,D.; Li,D.; Wong,G.; Liu,F.; Lv,N.; Fu,L.; Peng,Y.; Ma,J.; Sharshov,K.; Shestopalov,A.; Gulyaeva,M.; Gao,G.F.; Chen,J.; Shi,Y.; Liu,W.J.; Chu,D.; Huang,Y.; Liu,Y.; Liu,L.; Chen,Q.; Shi,W.
A/chicken/Jiangxi/1.12_NCDZT35G2-OC/2017	Chicken	Asia / China / Jiangxi Province	2017-01-12	EPI1828263|A/chicken/Jiangxi/1.12_NCDZT35G2-OC/2017, EPI1820652|A/chicken/Jiangxi/1.12_NCDZT35G2-OC/2017	EPI1828265|A/chicken/Jiangxi/1.12_NCDZT35G2-OC/2017, EPI1823014|A/chicken/Jiangxi/1.12_NCDZT35G2-OC/2017	Bi,Y.; Li,J.; Li,S.; Fu,G.; Jin,T.; Zhang,C.; Yang,Y.; Ma,Z.; Tian,W.; Xiao,S.; Li,L.; Yin,R.; Zhang,Y.; Wang,L.; Qin,Y.; Yao,Z.; Meng,F.; Hu,D.; Li,D.; Wong,G.; Liu,F.; Lv,N.; Fu,L.; Peng,Y.; Ma,J.; Sharshov,K.; Shestopalov,A.; Gulyaeva,M.; Gao,G.F.; Chen,J.; Shi,Y.; Liu,W.J.; Chu,D.; Huang,Y.; Liu,Y.; Liu,L.; Chen,Q.; Shi,W.
A/chicken/Jiangxi/1.11_NCDZT28G2-OC/2017	Chicken	Asia / China / Jiangxi Province	2017-01-11	EPI1828175|A/chicken/Jiangxi/1.11_NCDZT28G2-OC/2017, EPI1820647|A/chicken/Jiangxi/1.11_NCDZT28G2-OC/2017	EPI1828177|A/chicken/Jiangxi/1.11_NCDZT28G2-OC/2017, EPI1823009|A/chicken/Jiangxi/1.11_NCDZT28G2-OC/2017	Bi,Y.; Li,J.; Li,S.; Fu,G.; Jin,T.; Zhang,C.; Yang,Y.; Ma,Z.; Tian,W.; Xiao,S.; Li,L.; Yin,R.; Zhang,Y.; Wang,L.; Qin,Y.; Yao,Z.; Meng,F.; Hu,D.; Li,D.; Wong,G.; Liu,F.; Lv,N.; Fu,L.; Peng,Y.; Ma,J.; Sharshov,K.; Shestopalov,A.; Gulyaeva,M.; Gao,G.F.; Chen,J.; Shi,Y.; Liu,W.J.; Chu,D.; Huang,Y.; Liu,Y.; Liu,L.; Chen,Q.; Shi,W.
A/chicken/Jiangxi/1.11_NCNP12E2-OC/2017	Chicken	Asia / China / Jiangxi Province	2017-01-11	EPI1828239|A/chicken/Jiangxi/1.11_NCNP12E2-OC/2017, EPI1820642|A/chicken/Jiangxi/1.11_NCNP12E2-OC/2017	EPI1828241|A/chicken/Jiangxi/1.11_NCNP12E2-OC/2017, EPI1823004|A/chicken/Jiangxi/1.11_NCNP12E2-OC/2017	Bi,Y.; Li,J.; Li,S.; Fu,G.; Jin,T.; Zhang,C.; Yang,Y.; Ma,Z.; Tian,W.; Xiao,S.; Li,L.; Yin,R.; Zhang,Y.; Wang,L.; Qin,Y.; Yao,Z.; Meng,F.; Hu,D.; Li,D.; Wong,G.; Liu,F.; Lv,N.; Fu,L.; Peng,Y.; Ma,J.; Sharshov,K.; Shestopalov,A.; Gulyaeva,M.; Gao,G.F.; Chen,J.; Shi,Y.; Liu,W.J.; Chu,D.; Huang,Y.; Liu,Y.; Liu,L.; Chen,Q.; Shi,W.
A/chicken/Shandong/10.23_TAWL024-C/2018	Chicken	Asia / China / Shandong Province	2018-10-23	EPI1820759|A/chicken/Shandong/10.23_TAWL024-C/2018	EPI1823116|A/chicken/Shandong/10.23_TAWL024-C/2018	Bi,Y.; Li,J.; Li,S.; Fu,G.; Jin,T.; Zhang,C.; Yang,Y.; Ma,Z.; Tian,W.; Xiao,S.; Li,L.; Yin,R.; Zhang,Y.; Wang,L.; Qin,Y.; Yao,Z.; Meng,F.; Hu,D.; Li,D.; Wong,G.; Liu,F.; Lv,N.; Fu,L.; Peng,Y.; Ma,J.; Sharshov,K.; Shestopalov,A.; Gulyaeva,M.; Gao,G.F.; Chen,J.; Shi,Y.; Liu,W.J.; Chu,D.; Huang,Y.; Liu,Y.; Liu,L.; Chen,Q.; Shi,W.
A/chicken/Shandong/10.23_TAWL014-C/2018	Chicken	Asia / China / Shandong Province	2018-10-23	EPI1820752|A/chicken/Shandong/10.23_TAWL014-C/2018	EPI1823110|A/chicken/Shandong/10.23_TAWL014-C/2018	Bi,Y.; Li,J.; Li,S.; Fu,G.; Jin,T.; Zhang,C.; Yang,Y.; Ma,Z.; Tian,W.; Xiao,S.; Li,L.; Yin,R.; Zhang,Y.; Wang,L.; Qin,Y.; Yao,Z.; Meng,F.; Hu,D.; Li,D.; Wong,G.; Liu,F.; Lv,N.; Fu,L.; Peng,Y.; Ma,J.; Sharshov,K.; Shestopalov,A.; Gulyaeva,M.; Gao,G.F.; Chen,J.; Shi,Y.; Liu,W.J.; Chu,D.; Huang,Y.; Liu,Y.; Liu,L.; Chen,Q.; Shi,W.
A/chicken/Shanxi/7.28_TGRL021-O/2017	Chicken	Asia / China / Shanxi Province	2017-07-28	EPI1820395|A/chicken/Shanxi/7.28_TGRL021-O/2017	EPI1822759|A/chicken/Shanxi/7.28_TGRL021-O/2017	Bi,Y.; Li,J.; Li,S.; Fu,G.; Jin,T.; Zhang,C.; Yang,Y.; Ma,Z.; Tian,W.; Xiao,S.; Li,L.; Yin,R.; Zhang,Y.; Wang,L.; Qin,Y.; Yao,Z.; Meng,F.; Hu,D.; Li,D.; Wong,G.; Liu,F.; Lv,N.; Fu,L.; Peng,Y.; Ma,J.; Sharshov,K.; Shestopalov,A.; Gulyaeva,M.; Gao,G.F.; Chen,J.; Shi,Y.; Liu,W.J.; Chu,D.; Huang,Y.; Liu,Y.; Liu,L.; Chen,Q.; Shi,W.
A/chicken/Anhui/8.28_YHZGS019-O/2018	Chicken	Asia / China / Anhui Province	2018-08-28	EPI1820386|A/chicken/Anhui/8.28_YHZGS019-O/2018	EPI1822750|A/chicken/Anhui/8.28_YHZGS019-O/2018	Bi,Y.; Li,J.; Li,S.; Fu,G.; Jin,T.; Zhang,C.; Yang,Y.; Ma,Z.; Tian,W.; Xiao,S.; Li,L.; Yin,R.; Zhang,Y.; Wang,L.; Qin,Y.; Yao,Z.; Meng,F.; Hu,D.; Li,D.; Wong,G.; Liu,F.; Lv,N.; Fu,L.; Peng,Y.; Ma,J.; Sharshov,K.; Shestopalov,A.; Gulyaeva,M.; Gao,G.F.; Chen,J.; Shi,Y.; Liu,W.J.; Chu,D.; Huang,Y.; Liu,Y.; Liu,L.; Chen,Q.; Shi,W.
A/chicken/Eastern China/SDKD1/2015	Chicken	Asia / China	2015-12-16	EPI1800494|A/chicken/Eastern China/SDKD1/2015	EPI1800496|A/chicken/Eastern China/SDKD1/2015
A/chicken/ShanXi/1807/2019	Chicken	Asia / China	2019-04	EPI1772634|A/chicken/ShanXi/1807/2019	EPI1772636|A/chicken/ShanXi/1807/2019	Zhaokun,C.
A/chicken/ShanXi/1784/2019	Chicken	Asia / China	2019-03	EPI1772626|A/chicken/ShanXi/1784/2019	EPI1772628|A/chicken/ShanXi/1784/2019	Zhaokun,C.
A/chicken/ShanXi/1778/2019	Chicken	Asia / China	2019-02	EPI1772618|A/chicken/ShanXi/1778/2019	EPI1772620|A/chicken/ShanXi/1778/2019	Zhaokun,C.
A/chicken/ShanXi/1757/2019	Chicken	Asia / China	2019-01	EPI1772610|A/chicken/ShanXi/1757/2019	EPI1772612|A/chicken/ShanXi/1757/2019	Zhaokun,C.
A/chicken/Shandong/FQ2/2019	Chicken	Asia / China / Shandong Province	2019-05	EPI1772602|A/chicken/Shandong/FQ2/2019	EPI1772604|A/chicken/Shandong/FQ2/2019	Zhaokun,C.
A/chicken/Shandong/1876/2019	Chicken	Asia / China / Shandong Province	2019-08	EPI1772594|A/chicken/Shandong/1876/2019	EPI1772596|A/chicken/Shandong/1876/2019	Zhaokun,C.
A/chicken/Shandong/1875/2019	Chicken	Asia / China / Shandong Province	2019-08	EPI1772586|A/chicken/Shandong/1875/2019	EPI1772588|A/chicken/Shandong/1875/2019	Zhaokun,C.
A/chicken/Shandong/1844/2019	Chicken	Asia / China / Shandong Province	2019-06	EPI1772578|A/chicken/Shandong/1844/2019	EPI1772580|A/chicken/Shandong/1844/2019	Zhaokun,C.
A/chicken/Shandong/1845/2019	Chicken	Asia / China / Shandong Province	2019-06	EPI1772570|A/chicken/Shandong/1845/2019	EPI1772572|A/chicken/Shandong/1845/2019	Zhaokun,C.
A/chicken/Shandong/1834/2019	Chicken	Asia / China / Shandong Province	2019-05	EPI1772562|A/chicken/Shandong/1834/2019	EPI1772564|A/chicken/Shandong/1834/2019	Zhaokun,C.
A/chicken/Shandong/1807/2019	Chicken	Asia / China / Shandong Province	2019-04	EPI1772554|A/chicken/Shandong/1807/2019	EPI1772556|A/chicken/Shandong/1807/2019	Zhaokun,C.
A/chicken/Shandong/1784/2019	Chicken	Asia / China / Shandong Province	2019-03	EPI1772546|A/chicken/Shandong/1784/2019	EPI1772548|A/chicken/Shandong/1784/2019	Zhaokun,C.
A/chicken/Shandong/1778/2019	Chicken	Asia / China / Shandong Province	2019-02	EPI1772538|A/chicken/Shandong/1778/2019	EPI1772540|A/chicken/Shandong/1778/2019	Zhaokun,C.
A/chicken/Shandong/1757/2019	Chicken	Asia / China / Shandong Province	2019-01	EPI1772522|A/chicken/Shandong/1757/2019	EPI1772524|A/chicken/Shandong/1757/2019	Zhaokun,C.
A/chicken/Shandong/817/2019	Chicken	Asia / China / Shandong Province	2019-05	EPI1772514|A/chicken/Shandong/817/2019	EPI1772516|A/chicken/Shandong/817/2019	Zhaokun,C.
A/chicken/Shandong/6F/2019	Chicken	Asia / China / Shandong Province	2019-05	EPI1772506|A/chicken/Shandong/6F/2019	EPI1772508|A/chicken/Shandong/6F/2019	Zhaokun,C.
A/chicken/China/SZ02/2012	Chicken	Asia / China	2012-04-15	EPI1772320|A/chicken/China/SZ02/2012	EPI1772322|A/chicken/China/SZ02/2012	Shi,L.; Yao,Q.; Gao,Y.; Yu,B.; Yang,B.; Yao,W.; He,L.; Li,Q.; Liang,Q.; Wang,X.; Ping,J.; Ge,Y.
A/chicken/China/SY03/2012	Chicken	Asia / China	2012-07-09	EPI1772312|A/chicken/China/SY03/2012	EPI1772314|A/chicken/China/SY03/2012	Shi,L.; Yao,Q.; Gao,Y.; Yu,B.; Yang,B.; Yao,W.; He,L.; Li,Q.; Liang,Q.; Wang,X.; Ping,J.; Ge,Y.
A/chicken/China/SN02/2012	Chicken	Asia / China	2012-07-09	EPI1772304|A/chicken/China/SN02/2012	EPI1772306|A/chicken/China/SN02/2012	Shi,L.; Yao,Q.; Gao,Y.; Yu,B.; Yang,B.; Yao,W.; He,L.; Li,Q.; Liang,Q.; Wang,X.; Ping,J.; Ge,Y.
A/chicken/China/PJ03/2012	Chicken	Asia / China	2012-05-05	EPI1772296|A/chicken/China/PJ03/2012	EPI1772298|A/chicken/China/PJ03/2012	Shi,L.; Yao,Q.; Gao,Y.; Yu,B.; Yang,B.; Yao,W.; He,L.; Li,Q.; Liang,Q.; Wang,X.; Ping,J.; Ge,Y.
A/chicken/China/LY04/2012	Chicken	Asia / China	2012-07-09	EPI1772288|A/chicken/China/LY04/2012	EPI1772290|A/chicken/China/LY04/2012	Shi,L.; Yao,Q.; Gao,Y.; Yu,B.; Yang,B.; Yao,W.; He,L.; Li,Q.; Liang,Q.; Wang,X.; Ping,J.; Ge,Y.
A/chicken/China/LN14/2014	Chicken	Asia / China	2014-10-09	EPI1772280|A/chicken/China/LN14/2014	EPI1772282|A/chicken/China/LN14/2014	Shi,L.; Yao,Q.; Gao,Y.; Yu,B.; Yang,B.; Yao,W.; He,L.; Li,Q.; Liang,Q.; Wang,X.; Ping,J.; Ge,Y.
A/chicken/China/FX04/2012	Chicken	Asia / China	2012-12-22	EPI1772272|A/chicken/China/FX04/2012	EPI1772274|A/chicken/China/FX04/2012	Shi,L.; Yao,Q.; Gao,Y.; Yu,B.; Yang,B.; Yao,W.; He,L.; Li,Q.; Liang,Q.; Wang,X.; Ping,J.; Ge,Y.
A/chicken/China/CY09/2014	Chicken	Asia / China	2014-03-27	EPI1772264|A/chicken/China/CY09/2014	EPI1772266|A/chicken/China/CY09/2014	Shi,L.; Yao,Q.; Gao,Y.; Yu,B.; Yang,B.; Yao,W.; He,L.; Li,Q.; Liang,Q.; Wang,X.; Ping,J.; Ge,Y.
A/chicken/China/TL01/2012	Chicken	Asia / China	2012-04-15	EPI1772256|A/chicken/China/TL01/2012	EPI1772258|A/chicken/China/TL01/2012	Shi,L.; Yao,Q.; Gao,Y.; Yu,B.; Yang,B.; Yao,W.; He,L.; Li,Q.; Liang,Q.; Wang,X.; Ping,J.; Ge,Y.
A/chicken/China/A10/2014	Chicken	Asia / China	2014-10-09	EPI1772248|A/chicken/China/A10/2014	EPI1772250|A/chicken/China/A10/2014	Shi,L.; Yao,Q.; Gao,Y.; Yu,B.; Yang,B.; Yao,W.; He,L.; Li,Q.; Liang,Q.; Wang,X.; Ping,J.; Ge,Y.
A/chicken/Shandong/3430/2017	Chicken	Asia / China / Shandong Province	2017-12-07	EPI1772065|A/chicken/Shandong/3430/2017	EPI1772067|A/chicken/Shandong/3430/2017	Huang,X.; Cui,N.; Xu,C.
A/chicken/Shandong/3407/2017	Chicken	Asia / China / Shandong Province	2017-11-11	EPI1772057|A/chicken/Shandong/3407/2017	EPI1772059|A/chicken/Shandong/3407/2017	Huang,X.; Cui,N.; Xu,C.
A/chicken/Shandong/1287/2016	Chicken	Asia / China / Shandong Province	2016-04-15	EPI1772041|A/chicken/Shandong/1287/2016	EPI1772043|A/chicken/Shandong/1287/2016	Huang,X.; Cui,N.; Xu,C.
A/chicken/Shandong/1286/2016	Chicken	Asia / China / Shandong Province	2016-04-15	EPI1772033|A/chicken/Shandong/1286/2016	EPI1772035|A/chicken/Shandong/1286/2016	Huang,X.; Cui,N.; Xu,C.
A/chicken/China/1283/2016	Chicken	Asia / China	2016-02-23	EPI1772025|A/chicken/China/1283/2016	EPI1772027|A/chicken/China/1283/2016	Cui,N.; Xu,C.; Huang,X.
A/chicken/Jiangsu/3598/2017	Chicken	Asia / China / Jiangsu Provice	2017-10-12	EPI1768064|A/chicken/Jiangsu/3598/2017	EPI1768066|A/chicken/Jiangsu/3598/2017	Huang,X.; Cui,N.; Xu,C.
A/chicken/China/D701/2013	Chicken	Asia / China	2013-10-01	EPI2143500|A/chicken/China/D701/2013, EPI1767807|A/chicken/China/D701/2013	EPI1767410|A/chicken/China/D701/2013	Yan,W.; Cui,H.; Engelsma,M.; Beerens,N.; van Oers,M.M.; de Jong,M.C.M.; Li,X.; Liu,Q.; Yang,J.; Teng,Q.; Li,Z.
A/chicken/China/F4499/2015	Chicken	Asia / China	2015-02-01	EPI1767910|A/chicken/China/F4499/2015	EPI1767511|A/chicken/China/F4499/2015	Li,Z.; Teng,Q.; Shi,X.
A/chicken/China/F1922/2015	Chicken	Asia / China	2015-02-01	EPI1767902|A/chicken/China/F1922/2015	EPI1767503|A/chicken/China/F1922/2015	Li,Z.; Teng,Q.; Shi,X.
A/chicken/China/E1065/2014	Chicken	Asia / China	2014-09-01	EPI2143468|A/chicken/China/E1065/2014, EPI1767851|A/chicken/China/E1065/2014	EPI1767455|A/chicken/China/E1065/2014	Yan,W.; Cui,H.; Engelsma,M.; Beerens,N.; van Oers,M.M.; de Jong,M.C.M.; Li,X.; Liu,Q.; Yang,J.; Teng,Q.; Li,Z.
A/chicken/China/E911/2014	Chicken	Asia / China	2014-02-01	EPI1767850|A/chicken/China/E911/2014	EPI1767454|A/chicken/China/E911/2014	Li,Z.; Teng,Q.; Shi,X.
A/chicken/China/E907/2014	Chicken	Asia / China	2014-02-01	EPI1767849|A/chicken/China/E907/2014	EPI1767453|A/chicken/China/E907/2014	Li,Z.; Teng,Q.; Shi,X.
A/chicken/China/E851/2014	Chicken	Asia / China	2014-09-01	EPI2143467|A/chicken/China/E851/2014, EPI1767848|A/chicken/China/E851/2014	EPI1767452|A/chicken/China/E851/2014	Yan,W.; Cui,H.; Engelsma,M.; Beerens,N.; van Oers,M.M.; de Jong,M.C.M.; Li,X.; Liu,Q.; Yang,J.; Teng,Q.; Li,Z.
A/chicken/China/E780/2014	Chicken	Asia / China	2014-09-01	EPI2143466|A/chicken/China/E780/2014, EPI1767847|A/chicken/China/E780/2014	EPI1767451|A/chicken/China/E780/2014	Yan,W.; Cui,H.; Engelsma,M.; Beerens,N.; van Oers,M.M.; de Jong,M.C.M.; Li,X.; Liu,Q.; Yang,J.; Teng,Q.; Li,Z.
A/chicken/China/E751/2014	Chicken	Asia / China	2014-09-01	EPI2143465|A/chicken/China/E751/2014, EPI1767846|A/chicken/China/E751/2014	EPI1767450|A/chicken/China/E751/2014	Yan,W.; Cui,H.; Engelsma,M.; Beerens,N.; van Oers,M.M.; de Jong,M.C.M.; Li,X.; Liu,Q.; Yang,J.; Teng,Q.; Li,Z.
A/chicken/China/E743/2014	Chicken	Asia / China	2014-09-01	EPI2143464|A/chicken/China/E743/2014, EPI1767845|A/chicken/China/E743/2014	EPI1767449|A/chicken/China/E743/2014	Yan,W.; Cui,H.; Engelsma,M.; Beerens,N.; van Oers,M.M.; de Jong,M.C.M.; Li,X.; Liu,Q.; Yang,J.; Teng,Q.; Li,Z.
A/chicken/China/E722/2014	Chicken	Asia / China	2014-09-01	EPI2143462|A/chicken/China/E722/2014, EPI1767843|A/chicken/China/E722/2014	EPI1767447|A/chicken/China/E722/2014	Yan,W.; Cui,H.; Engelsma,M.; Beerens,N.; van Oers,M.M.; de Jong,M.C.M.; Li,X.; Liu,Q.; Yang,J.; Teng,Q.; Li,Z.
A/chicken/China/E714/2014	Chicken	Asia / China	2014-09-01	EPI2143461|A/chicken/China/E714/2014, EPI1767842|A/chicken/China/E714/2014	EPI1767446|A/chicken/China/E714/2014	Yan,W.; Cui,H.; Engelsma,M.; Beerens,N.; van Oers,M.M.; de Jong,M.C.M.; Li,X.; Liu,Q.; Yang,J.; Teng,Q.; Li,Z.
A/chicken/China/E620/2014	Chicken	Asia / China	2014-09-01	EPI2143460|A/chicken/China/E620/2014, EPI1767840|A/chicken/China/E620/2014	EPI1767444|A/chicken/China/E620/2014	Yan,W.; Cui,H.; Engelsma,M.; Beerens,N.; van Oers,M.M.; de Jong,M.C.M.; Li,X.; Liu,Q.; Yang,J.; Teng,Q.; Li,Z.
A/chicken/China/E592/2014	Chicken	Asia / China	2014-09-01	EPI2143459|A/chicken/China/E592/2014, EPI1767839|A/chicken/China/E592/2014	EPI1767443|A/chicken/China/E592/2014	Yan,W.; Cui,H.; Engelsma,M.; Beerens,N.; van Oers,M.M.; de Jong,M.C.M.; Li,X.; Liu,Q.; Yang,J.; Teng,Q.; Li,Z.
A/chicken/China/E278/2014	Chicken	Asia / China	2014-02-01	EPI1767837|A/chicken/China/E278/2014	EPI1767441|A/chicken/China/E278/2014	Li,Z.; Teng,Q.; Shi,X.
A/chicken/China/E262/2014	Chicken	Asia / China	2014-02-01	EPI1767836|A/chicken/China/E262/2014	EPI1767440|A/chicken/China/E262/2014	Li,Z.; Teng,Q.; Shi,X.
A/chicken/China/E158/2014	Chicken	Asia / China	2014-09-01	EPI2143458|A/chicken/China/E158/2014, EPI1767835|A/chicken/China/E158/2014	EPI1767439|A/chicken/China/E158/2014	Yan,W.; Cui,H.; Engelsma,M.; Beerens,N.; van Oers,M.M.; de Jong,M.C.M.; Li,X.; Liu,Q.; Yang,J.; Teng,Q.; Li,Z.
A/chicken/China/E135/2014	Chicken	Asia / China	2014-09-01	EPI2143457|A/chicken/China/E135/2014, EPI1767834|A/chicken/China/E135/2014	EPI1767438|A/chicken/China/E135/2014	Yan,W.; Cui,H.; Engelsma,M.; Beerens,N.; van Oers,M.M.; de Jong,M.C.M.; Li,X.; Liu,Q.; Yang,J.; Teng,Q.; Li,Z.
A/chicken/China/D3458/2013	Chicken	Asia / China	2013-10-01	EPI2143511|A/chicken/China/D3458/2013, EPI1767832|A/chicken/China/D3458/2013	EPI1767437|A/chicken/China/D3458/2013	Yan,W.; Cui,H.; Engelsma,M.; Beerens,N.; van Oers,M.M.; de Jong,M.C.M.; Li,X.; Liu,Q.; Yang,J.; Teng,Q.; Li,Z.
A/chicken/China/D3395/2013	Chicken	Asia / China	2013-10-01	EPI2143510|A/chicken/China/D3395/2013, EPI1767831|A/chicken/China/D3395/2013	EPI1767436|A/chicken/China/D3395/2013	Yan,W.; Cui,H.; Engelsma,M.; Beerens,N.; van Oers,M.M.; de Jong,M.C.M.; Li,X.; Liu,Q.; Yang,J.; Teng,Q.; Li,Z.
A/chicken/China/D3317/2013	Chicken	Asia / China	2013-10-01	EPI2143516|A/chicken/China/D3317/2013, EPI1767830|A/chicken/China/D3317/2013	EPI1767435|A/chicken/China/D3317/2013	Yan,W.; Cui,H.; Engelsma,M.; Beerens,N.; van Oers,M.M.; de Jong,M.C.M.; Li,X.; Liu,Q.; Yang,J.; Teng,Q.; Li,Z.
A/chicken/China/D3273/2013	Chicken	Asia / China	2013-10-01	EPI2143495|A/chicken/China/D3273/2013, EPI1767829|A/chicken/China/D3273/2013	EPI1767434|A/chicken/China/D3273/2013	Yan,W.; Cui,H.; Engelsma,M.; Beerens,N.; van Oers,M.M.; de Jong,M.C.M.; Li,X.; Liu,Q.; Yang,J.; Teng,Q.; Li,Z.
A/chicken/China/D3176/2013	Chicken	Asia / China	2013-10-01	EPI2143509|A/chicken/China/D3176/2013, EPI1767828|A/chicken/China/D3176/2013	EPI1767433|A/chicken/China/D3176/2013	Yan,W.; Cui,H.; Engelsma,M.; Beerens,N.; van Oers,M.M.; de Jong,M.C.M.; Li,X.; Liu,Q.; Yang,J.; Teng,Q.; Li,Z.
A/chicken/China/D3123/2013	Chicken	Asia / China	2013-10-01	EPI2143508|A/chicken/China/D3123/2013, EPI1767827|A/chicken/China/D3123/2013	EPI1767432|A/chicken/China/D3123/2013	Yan,W.; Cui,H.; Engelsma,M.; Beerens,N.; van Oers,M.M.; de Jong,M.C.M.; Li,X.; Liu,Q.; Yang,J.; Teng,Q.; Li,Z.
A/chicken/China/D2744/2013	Chicken	Asia / China	2013-10-01	EPI2143506|A/chicken/China/D2744/2013, EPI1767825|A/chicken/China/D2744/2013	EPI1767430|A/chicken/China/D2744/2013	Yan,W.; Cui,H.; Engelsma,M.; Beerens,N.; van Oers,M.M.; de Jong,M.C.M.; Li,X.; Liu,Q.; Yang,J.; Teng,Q.; Li,Z.
A/chicken/China/D2703/2013	Chicken	Asia / China	2013-10-01	EPI2143494|A/chicken/China/D2703/2013, EPI1767824|A/chicken/China/D2703/2013	EPI1767429|A/chicken/China/D2703/2013	Yan,W.; Cui,H.; Engelsma,M.; Beerens,N.; van Oers,M.M.; de Jong,M.C.M.; Li,X.; Liu,Q.; Yang,J.; Teng,Q.; Li,Z.
A/chicken/China/D2649/2013	Chicken	Asia / China	2013-10-01	EPI2143505|A/chicken/China/D2649/2013, EPI1767823|A/chicken/China/D2649/2013	EPI1767428|A/chicken/China/D2649/2013	Yan,W.; Cui,H.; Engelsma,M.; Beerens,N.; van Oers,M.M.; de Jong,M.C.M.; Li,X.; Liu,Q.; Yang,J.; Teng,Q.; Li,Z.
A/chicken/China/D2641/2013	Chicken	Asia / China	2013-10-01	EPI2143493|A/chicken/China/D2641/2013, EPI1767822|A/chicken/China/D2641/2013	EPI1767427|A/chicken/China/D2641/2013	Yan,W.; Cui,H.; Engelsma,M.; Beerens,N.; van Oers,M.M.; de Jong,M.C.M.; Li,X.; Liu,Q.; Yang,J.; Teng,Q.; Li,Z.
A/chicken/China/D2566/2013	Chicken	Asia / China	2013-10-01	EPI2143504|A/chicken/China/D2566/2013, EPI1767821|A/chicken/China/D2566/2013	EPI1767426|A/chicken/China/D2566/2013	Yan,W.; Cui,H.; Engelsma,M.; Beerens,N.; van Oers,M.M.; de Jong,M.C.M.; Li,X.; Liu,Q.; Yang,J.; Teng,Q.; Li,Z.
A/chicken/China/D2239/2013	Chicken	Asia / China	2013-02-01	EPI1767820|A/chicken/China/D2239/2013	EPI1767425|A/chicken/China/D2239/2013	Li,Z.; Teng,Q.; Shi,X.
A/chicken/China/D2120/2013	Chicken	Asia / China	2013-02-01	EPI1767819|A/chicken/China/D2120/2013	EPI1767424|A/chicken/China/D2120/2013	Li,Z.; Teng,Q.; Shi,X.
A/chicken/China/D2115/2013	Chicken	Asia / China	2013-02-01	EPI1767818|A/chicken/China/D2115/2013	EPI1767423|A/chicken/China/D2115/2013	Li,Z.; Teng,Q.; Shi,X.
A/chicken/China/D2032/2013	Chicken	Asia / China	2013-02-01	EPI1767817|A/chicken/China/D2032/2013	EPI1767422|A/chicken/China/D2032/2013	Li,Z.; Teng,Q.; Shi,X.
A/chicken/China/D1946/2013	Chicken	Asia / China	2013-02-01	EPI1767816|A/chicken/China/D1946/2013	EPI1767421|A/chicken/China/D1946/2013	Li,Z.; Teng,Q.; Shi,X.
A/chicken/China/D1925/2013	Chicken	Asia / China	2013-02-01	EPI1767815|A/chicken/China/D1925/2013	EPI1767420|A/chicken/China/D1925/2013	Li,Z.; Teng,Q.; Shi,X.
A/chicken/China/D1910/2013	Chicken	Asia / China	2013-02-01	EPI1767814|A/chicken/China/D1910/2013	EPI1767419|A/chicken/China/D1910/2013	Li,Z.; Teng,Q.; Shi,X.
A/chicken/China/D1900/2013	Chicken	Asia / China	2013-02-01	EPI1767813|A/chicken/China/D1900/2013	EPI1767418|A/chicken/China/D1900/2013	Li,Z.; Teng,Q.; Shi,X.
A/chicken/China/D1709/2013	Chicken	Asia / China	2013-02-01	EPI1767812|A/chicken/China/D1709/2013	EPI1767417|A/chicken/China/D1709/2013	Li,Z.; Teng,Q.; Shi,X.
A/chicken/China/D1673/2013	Chicken	Asia / China	2013-10-01	EPI2143503|A/chicken/China/D1673/2013, EPI1767811|A/chicken/China/D1673/2013	EPI1767416|A/chicken/China/D1673/2013	Yan,W.; Cui,H.; Engelsma,M.; Beerens,N.; van Oers,M.M.; de Jong,M.C.M.; Li,X.; Liu,Q.; Yang,J.; Teng,Q.; Li,Z.
A/chicken/China/D1467/2013	Chicken	Asia / China	2013-10-01	EPI2143502|A/chicken/China/D1467/2013, EPI1767810|A/chicken/China/D1467/2013	EPI1767415|A/chicken/China/D1467/2013	Yan,W.; Cui,H.; Engelsma,M.; Beerens,N.; van Oers,M.M.; de Jong,M.C.M.; Li,X.; Liu,Q.; Yang,J.; Teng,Q.; Li,Z.
A/chicken/China/D1033/2013	Chicken	Asia / China	2013-02-01	EPI1767809|A/chicken/China/D1033/2013	EPI1767413|A/chicken/China/D1033/2013	Li,Z.; Teng,Q.; Shi,X.
A/chicken/China/D1021/2013	Chicken	Asia / China	2013-10-01	EPI2143492|A/chicken/China/D1021/2013, EPI1767808|A/chicken/China/D1021/2013	EPI1767412|A/chicken/China/D1021/2013	Yan,W.; Cui,H.; Engelsma,M.; Beerens,N.; van Oers,M.M.; de Jong,M.C.M.; Li,X.; Liu,Q.; Yang,J.; Teng,Q.; Li,Z.
A/chicken/China/D963/2013	Chicken	Asia / China	2013-10-01	EPI2143501|A/chicken/China/D963/2013, EPI1767833|A/chicken/China/D963/2013	EPI1767411|A/chicken/China/D963/2013	Yan,W.; Cui,H.; Engelsma,M.; Beerens,N.; van Oers,M.M.; de Jong,M.C.M.; Li,X.; Liu,Q.; Yang,J.; Teng,Q.; Li,Z.
A/chicken/China/D483/2013	Chicken	Asia / China	2013-10-01	EPI2143498|A/chicken/China/D483/2013, EPI1767805|A/chicken/China/D483/2013	EPI1767408|A/chicken/China/D483/2013	Yan,W.; Cui,H.; Engelsma,M.; Beerens,N.; van Oers,M.M.; de Jong,M.C.M.; Li,X.; Liu,Q.; Yang,J.; Teng,Q.; Li,Z.
A/chicken/China/D345/2013	Chicken	Asia / China	2013-10-01	EPI2143496|A/chicken/China/D345/2013, EPI1767804|A/chicken/China/D345/2013	EPI1767407|A/chicken/China/D345/2013	Yan,W.; Cui,H.; Engelsma,M.; Beerens,N.; van Oers,M.M.; de Jong,M.C.M.; Li,X.; Liu,Q.; Yang,J.; Teng,Q.; Li,Z.
A/chicken/China/D342/2013	Chicken	Asia / China	2013-10-01	EPI2143497|A/chicken/China/D342/2013, EPI1767803|A/chicken/China/D342/2013	EPI1767406|A/chicken/China/D342/2013	Yan,W.; Cui,H.; Engelsma,M.; Beerens,N.; van Oers,M.M.; de Jong,M.C.M.; Li,X.; Liu,Q.; Yang,J.; Teng,Q.; Li,Z.
A/chicken/China/D534/2013	Chicken	Asia / China	2013-10-01	EPI2143499|A/chicken/China/D534/2013, EPI1767806|A/chicken/China/D534/2013	EPI1767409|A/chicken/China/D534/2013	Yan,W.; Cui,H.; Engelsma,M.; Beerens,N.; van Oers,M.M.; de Jong,M.C.M.; Li,X.; Liu,Q.; Yang,J.; Teng,Q.; Li,Z.
A/chicken/China/H1027/2017	Chicken	Asia / China	2017-11-21	EPI2143425|A/chicken/China/H1027/2017, EPI1767934|A/chicken/China/H1027/2017	EPI1767533|A/chicken/China/H1027/2017	Yan,W.; Cui,H.; Engelsma,M.; Beerens,N.; van Oers,M.M.; de Jong,M.C.M.; Li,X.; Liu,Q.; Yang,J.; Teng,Q.; Li,Z.
A/chicken/China/H1258/2017	Chicken	Asia / China	2017-10-31	EPI2143421|A/chicken/China/H1258/2017, EPI1767933|A/chicken/China/H1258/2017	EPI1767532|A/chicken/China/H1258/2017	Yan,W.; Cui,H.; Engelsma,M.; Beerens,N.; van Oers,M.M.; de Jong,M.C.M.; Li,X.; Liu,Q.; Yang,J.; Teng,Q.; Li,Z.
A/chicken/China/H96/2017	Chicken	Asia / China	2017-10-24	EPI2143422|A/chicken/China/H96/2017, EPI1767924|A/chicken/China/H96/2017	EPI1767531|A/chicken/China/H96/2017	Yan,W.; Cui,H.; Engelsma,M.; Beerens,N.; van Oers,M.M.; de Jong,M.C.M.; Li,X.; Liu,Q.; Yang,J.; Teng,Q.; Li,Z.
A/chicken/China/H630/2017	Chicken	Asia / China	2017-02-01	EPI1767925|A/chicken/China/H630/2017	EPI1767530|A/chicken/China/H630/2017	Li,Z.; Teng,Q.; Shi,X.
A/chicken/China/H938/2017	Chicken	Asia / China	2017-11-21	EPI2143424|A/chicken/China/H938/2017, EPI1767926|A/chicken/China/H938/2017	EPI1767529|A/chicken/China/H938/2017	Yan,W.; Cui,H.; Engelsma,M.; Beerens,N.; van Oers,M.M.; de Jong,M.C.M.; Li,X.; Liu,Q.; Yang,J.; Teng,Q.; Li,Z.
A/chicken/China/H1072/2017	Chicken	Asia / China	2017-02-01	EPI1767927|A/chicken/China/H1072/2017	EPI1767528|A/chicken/China/H1072/2017	Li,Z.; Teng,Q.; Shi,X.
A/chicken/China/H1114/2017	Chicken	Asia / China	2017-11-01	EPI2143420|A/chicken/China/H1114/2017, EPI1767928|A/chicken/China/H1114/2017	EPI1767527|A/chicken/China/H1114/2017	Yan,W.; Cui,H.; Engelsma,M.; Beerens,N.; van Oers,M.M.; de Jong,M.C.M.; Li,X.; Liu,Q.; Yang,J.; Teng,Q.; Li,Z.
A/chicken/China/H1301/2017	Chicken	Asia / China	2017-10-31	EPI2143418|A/chicken/China/H1301/2017, EPI1767929|A/chicken/China/H1301/2017	EPI1767526|A/chicken/China/H1301/2017	Yan,W.; Cui,H.; Engelsma,M.; Beerens,N.; van Oers,M.M.; de Jong,M.C.M.; Li,X.; Liu,Q.; Yang,J.; Teng,Q.; Li,Z.
A/chicken/China/H1517/2017	Chicken	Asia / China	2017-11-07	EPI2143417|A/chicken/China/H1517/2017, EPI1767930|A/chicken/China/H1517/2017	EPI1767525|A/chicken/China/H1517/2017	Yan,W.; Cui,H.; Engelsma,M.; Beerens,N.; van Oers,M.M.; de Jong,M.C.M.; Li,X.; Liu,Q.; Yang,J.; Teng,Q.; Li,Z.
A/chicken/China/H1620/2017	Chicken	Asia / China	2017-02-01	EPI1767931|A/chicken/China/H1620/2017	EPI1767524|A/chicken/China/H1620/2017	Li,Z.; Teng,Q.; Shi,X.
A/chicken/China/H634/2017	Chicken	Asia / China	2017-02-01	EPI1767932|A/chicken/China/H634/2017	EPI1767523|A/chicken/China/H634/2017	Li,Z.; Teng,Q.; Shi,X.
A/chicken/China/G591/2016	Chicken	Asia / China	2016-02-01	EPI1767923|A/chicken/China/G591/2016	EPI1767522|A/chicken/China/G591/2016	Li,Z.; Teng,Q.; Shi,X.
A/chicken/China/G347/2016	Chicken	Asia / China	2016-02-01	EPI1767922|A/chicken/China/G347/2016	EPI1767521|A/chicken/China/G347/2016	Li,Z.; Teng,Q.; Shi,X.
A/chicken/China/G46/2016	Chicken	Asia / China	2016-02-01	EPI1767921|A/chicken/China/G46/2016	EPI1767520|A/chicken/China/G46/2016	Li,Z.; Teng,Q.; Shi,X.
A/chicken/China/G861/2016	Chicken	Asia / China	2016-02-01	EPI1767920|A/chicken/China/G861/2016	EPI1767519|A/chicken/China/G861/2016	Li,Z.; Teng,Q.; Shi,X.
A/chicken/China/G328/2016	Chicken	Asia / China	2016-02-01	EPI1767918|A/chicken/China/G328/2016	EPI1767518|A/chicken/China/G328/2016	Li,Z.; Teng,Q.; Shi,X.
A/chicken/China/G1451/2016	Chicken	Asia / China	2016-11-01	EPI2143432|A/chicken/China/G1451/2016, EPI1767916|A/chicken/China/G1451/2016	EPI1767517|A/chicken/China/G1451/2016	Yan,W.; Cui,H.; Engelsma,M.; Beerens,N.; van Oers,M.M.; de Jong,M.C.M.; Li,X.; Liu,Q.; Yang,J.; Teng,Q.; Li,Z.
A/chicken/China/G149/2016	Chicken	Asia / China	2016-02-01	EPI1767915|A/chicken/China/G149/2016	EPI1767516|A/chicken/China/G149/2016	Li,Z.; Teng,Q.; Shi,X.
A/chicken/China/G1435/2016	Chicken	Asia / China	2016-02-01	EPI1767914|A/chicken/China/G1435/2016	EPI1767515|A/chicken/China/G1435/2016	Li,Z.; Teng,Q.; Shi,X.
A/chicken/China/G236/2016	Chicken	Asia / China	2016-02-01	EPI1767913|A/chicken/China/G236/2016	EPI1767514|A/chicken/China/G236/2016	Li,Z.; Teng,Q.; Shi,X.
A/chicken/China/G705/2016	Chicken	Asia / China	2016-11-01	EPI2143426|A/chicken/China/G705/2016, EPI1767912|A/chicken/China/G705/2016	EPI1767513|A/chicken/China/G705/2016	Yan,W.; Cui,H.; Engelsma,M.; Beerens,N.; van Oers,M.M.; de Jong,M.C.M.; Li,X.; Liu,Q.; Yang,J.; Teng,Q.; Li,Z.
A/chicken/China/G755/2016	Chicken	Asia / China	2016-11-01	EPI2143429|A/chicken/China/G755/2016, EPI1767911|A/chicken/China/G755/2016	EPI1767512|A/chicken/China/G755/2016	Yan,W.; Cui,H.; Engelsma,M.; Beerens,N.; van Oers,M.M.; de Jong,M.C.M.; Li,X.; Liu,Q.; Yang,J.; Teng,Q.; Li,Z.
A/chicken/China/F4198/2015	Chicken	Asia / China	2015-09-01	EPI2143451|A/chicken/China/F4198/2015, EPI1767909|A/chicken/China/F4198/2015	EPI1767510|A/chicken/China/F4198/2015	Yan,W.; Cui,H.; Engelsma,M.; Beerens,N.; van Oers,M.M.; de Jong,M.C.M.; Li,X.; Liu,Q.; Yang,J.; Teng,Q.; Li,Z.
A/chicken/China/F4129/2015	Chicken	Asia / China	2015-09-01	EPI2143450|A/chicken/China/F4129/2015, EPI1767908|A/chicken/China/F4129/2015	EPI1767509|A/chicken/China/F4129/2015	Yan,W.; Cui,H.; Engelsma,M.; Beerens,N.; van Oers,M.M.; de Jong,M.C.M.; Li,X.; Liu,Q.; Yang,J.; Teng,Q.; Li,Z.
A/chicken/China/F4012/2015	Chicken	Asia / China	2015-09-01	EPI2143449|A/chicken/China/F4012/2015, EPI1767907|A/chicken/China/F4012/2015	EPI1767508|A/chicken/China/F4012/2015	Yan,W.; Cui,H.; Engelsma,M.; Beerens,N.; van Oers,M.M.; de Jong,M.C.M.; Li,X.; Liu,Q.; Yang,J.; Teng,Q.; Li,Z.
A/chicken/China/F2991/2015	Chicken	Asia / China	2015-07-01	EPI2143447|A/chicken/China/F2991/2015, EPI1767905|A/chicken/China/F2991/2015	EPI1767506|A/chicken/China/F2991/2015	Yan,W.; Cui,H.; Engelsma,M.; Beerens,N.; van Oers,M.M.; de Jong,M.C.M.; Li,X.; Liu,Q.; Yang,J.; Teng,Q.; Li,Z.
A/chicken/China/F2219/2015	Chicken	Asia / China	2015-02-01	EPI1767904|A/chicken/China/F2219/2015	EPI1767505|A/chicken/China/F2219/2015	Li,Z.; Teng,Q.; Shi,X.
A/chicken/China/F2170/2015	Chicken	Asia / China	2015-09-01	EPI2143433|A/chicken/China/F2170/2015, EPI1767903|A/chicken/China/F2170/2015	EPI1767504|A/chicken/China/F2170/2015	Yan,W.; Cui,H.; Engelsma,M.; Beerens,N.; van Oers,M.M.; de Jong,M.C.M.; Li,X.; Liu,Q.; Yang,J.; Teng,Q.; Li,Z.
A/chicken/China/F1650/2015	Chicken	Asia / China	2015-09-06	EPI2143437|A/chicken/China/F1650/2015, EPI1767901|A/chicken/China/F1650/2015	EPI1767502|A/chicken/China/F1650/2015	Yan,W.; Cui,H.; Engelsma,M.; Beerens,N.; van Oers,M.M.; de Jong,M.C.M.; Li,X.; Liu,Q.; Yang,J.; Teng,Q.; Li,Z.
A/chicken/China/F1370/2015	Chicken	Asia / China	2015-09-01	EPI2143514|A/chicken/China/F1370/2015, EPI1767900|A/chicken/China/F1370/2015	EPI1767501|A/chicken/China/F1370/2015	Yan,W.; Cui,H.; Engelsma,M.; Beerens,N.; van Oers,M.M.; de Jong,M.C.M.; Li,X.; Liu,Q.; Yang,J.; Teng,Q.; Li,Z.
A/chicken/China/F1310/2015	Chicken	Asia / China	2015-09-06	EPI2143446|A/chicken/China/F1310/2015, EPI1767899|A/chicken/China/F1310/2015	EPI1767500|A/chicken/China/F1310/2015	Yan,W.; Cui,H.; Engelsma,M.; Beerens,N.; van Oers,M.M.; de Jong,M.C.M.; Li,X.; Liu,Q.; Yang,J.; Teng,Q.; Li,Z.
A/chicken/China/F1303/2015	Chicken	Asia / China	2015-09-06	EPI2143436|A/chicken/China/F1303/2015, EPI1767898|A/chicken/China/F1303/2015	EPI1767499|A/chicken/China/F1303/2015	Yan,W.; Cui,H.; Engelsma,M.; Beerens,N.; van Oers,M.M.; de Jong,M.C.M.; Li,X.; Liu,Q.; Yang,J.; Teng,Q.; Li,Z.
A/chicken/China/F1298/2015	Chicken	Asia / China	2015-09-07	EPI2143445|A/chicken/China/F1298/2015, EPI1767897|A/chicken/China/F1298/2015	EPI1767498|A/chicken/China/F1298/2015	Yan,W.; Cui,H.; Engelsma,M.; Beerens,N.; van Oers,M.M.; de Jong,M.C.M.; Li,X.; Liu,Q.; Yang,J.; Teng,Q.; Li,Z.
A/chicken/China/F1255/2015	Chicken	Asia / China	2015-09-07	EPI2143444|A/chicken/China/F1255/2015, EPI1767896|A/chicken/China/F1255/2015	EPI1767497|A/chicken/China/F1255/2015	Yan,W.; Cui,H.; Engelsma,M.; Beerens,N.; van Oers,M.M.; de Jong,M.C.M.; Li,X.; Liu,Q.; Yang,J.; Teng,Q.; Li,Z.
A/chicken/China/F1132/2015	Chicken	Asia / China	2015-09-07	EPI2143442|A/chicken/China/F1132/2015, EPI1767894|A/chicken/China/F1132/2015	EPI1767495|A/chicken/China/F1132/2015	Yan,W.; Cui,H.; Engelsma,M.; Beerens,N.; van Oers,M.M.; de Jong,M.C.M.; Li,X.; Liu,Q.; Yang,J.; Teng,Q.; Li,Z.
A/chicken/China/F998/2015	Chicken	Asia / China	2015-09-07	EPI2143441|A/chicken/China/F998/2015, EPI1767892|A/chicken/China/F998/2015	EPI1767493|A/chicken/China/F998/2015	Yan,W.; Cui,H.; Engelsma,M.; Beerens,N.; van Oers,M.M.; de Jong,M.C.M.; Li,X.; Liu,Q.; Yang,J.; Teng,Q.; Li,Z.
A/chicken/China/F949/2015	Chicken	Asia / China	2015-08-01	EPI2143440|A/chicken/China/F949/2015, EPI1767891|A/chicken/China/F949/2015	EPI1767492|A/chicken/China/F949/2015	Yan,W.; Cui,H.; Engelsma,M.; Beerens,N.; van Oers,M.M.; de Jong,M.C.M.; Li,X.; Liu,Q.; Yang,J.; Teng,Q.; Li,Z.
A/chicken/China/F598/2015	Chicken	Asia / China	2015-07-28	EPI2143438|A/chicken/China/F598/2015, EPI1767889|A/chicken/China/F598/2015	EPI1767490|A/chicken/China/F598/2015	Yan,W.; Cui,H.; Engelsma,M.; Beerens,N.; van Oers,M.M.; de Jong,M.C.M.; Li,X.; Liu,Q.; Yang,J.; Teng,Q.; Li,Z.
A/chicken/China/F345/2015	Chicken	Asia / China	2015-07-28	EPI2143435|A/chicken/China/F345/2015, EPI1767888|A/chicken/China/F345/2015	EPI1767489|A/chicken/China/F345/2015	Yan,W.; Cui,H.; Engelsma,M.; Beerens,N.; van Oers,M.M.; de Jong,M.C.M.; Li,X.; Liu,Q.; Yang,J.; Teng,Q.; Li,Z.
A/chicken/China/F344/2015	Chicken	Asia / China	2015-07-01	EPI2143517|A/chicken/China/F344/2015, EPI1767887|A/chicken/China/F344/2015	EPI1767488|A/chicken/China/F344/2015	Yan,W.; Cui,H.; Engelsma,M.; Beerens,N.; van Oers,M.M.; de Jong,M.C.M.; Li,X.; Liu,Q.; Yang,J.; Teng,Q.; Li,Z.
A/chicken/China/F282/2015	Chicken	Asia / China	2015-07-01	EPI2143515|A/chicken/China/F282/2015, EPI1767886|A/chicken/China/F282/2015	EPI1767487|A/chicken/China/F282/2015	Yan,W.; Cui,H.; Engelsma,M.; Beerens,N.; van Oers,M.M.; de Jong,M.C.M.; Li,X.; Liu,Q.; Yang,J.; Teng,Q.; Li,Z.
A/chicken/China/F242/2015	Chicken	Asia / China	2015-07-01	EPI2143434|A/chicken/China/F242/2015, EPI1767885|A/chicken/China/F242/2015	EPI1767486|A/chicken/China/F242/2015	Yan,W.; Cui,H.; Engelsma,M.; Beerens,N.; van Oers,M.M.; de Jong,M.C.M.; Li,X.; Liu,Q.; Yang,J.; Teng,Q.; Li,Z.
A/chicken/China/F202/2015	Chicken	Asia / China	2015-07-01	EPI2143518|A/chicken/China/F202/2015, EPI1767884|A/chicken/China/F202/2015	EPI1767485|A/chicken/China/F202/2015	Yan,W.; Cui,H.; Engelsma,M.; Beerens,N.; van Oers,M.M.; de Jong,M.C.M.; Li,X.; Liu,Q.; Yang,J.; Teng,Q.; Li,Z.
A/chicken/China/E3653/2014	Chicken	Asia / China	2014-09-01	EPI2143512|A/chicken/China/E3653/2014, EPI1767883|A/chicken/China/E3653/2014	EPI1767484|A/chicken/China/E3653/2014	Yan,W.; Cui,H.; Engelsma,M.; Beerens,N.; van Oers,M.M.; de Jong,M.C.M.; Li,X.; Liu,Q.; Yang,J.; Teng,Q.; Li,Z.
A/chicken/China/E3595/2014	Chicken	Asia / China	2014-09-01	EPI2143491|A/chicken/China/E3595/2014, EPI1767882|A/chicken/China/E3595/2014	EPI1767483|A/chicken/China/E3595/2014	Yan,W.; Cui,H.; Engelsma,M.; Beerens,N.; van Oers,M.M.; de Jong,M.C.M.; Li,X.; Liu,Q.; Yang,J.; Teng,Q.; Li,Z.
A/chicken/China/E3555/2014	Chicken	Asia / China	2014-09-01	EPI2143490|A/chicken/China/E3555/2014, EPI1767881|A/chicken/China/E3555/2014	EPI1767482|A/chicken/China/E3555/2014	Yan,W.; Cui,H.; Engelsma,M.; Beerens,N.; van Oers,M.M.; de Jong,M.C.M.; Li,X.; Liu,Q.; Yang,J.; Teng,Q.; Li,Z.
A/chicken/China/E3135/2014	Chicken	Asia / China	2014-09-01	EPI2143489|A/chicken/China/E3135/2014, EPI1767879|A/chicken/China/E3135/2014	EPI1767481|A/chicken/China/E3135/2014	Yan,W.; Cui,H.; Engelsma,M.; Beerens,N.; van Oers,M.M.; de Jong,M.C.M.; Li,X.; Liu,Q.; Yang,J.; Teng,Q.; Li,Z.
A/chicken/China/E3073/2014	Chicken	Asia / China	2014-09-01	EPI2143488|A/chicken/China/E3073/2014, EPI1767878|A/chicken/China/E3073/2014	EPI1767480|A/chicken/China/E3073/2014	Yan,W.; Cui,H.; Engelsma,M.; Beerens,N.; van Oers,M.M.; de Jong,M.C.M.; Li,X.; Liu,Q.; Yang,J.; Teng,Q.; Li,Z.
A/chicken/China/E3005/2014	Chicken	Asia / China	2014-09-01	EPI2143487|A/chicken/China/E3005/2014, EPI1767877|A/chicken/China/E3005/2014	EPI1767479|A/chicken/China/E3005/2014	Yan,W.; Cui,H.; Engelsma,M.; Beerens,N.; van Oers,M.M.; de Jong,M.C.M.; Li,X.; Liu,Q.; Yang,J.; Teng,Q.; Li,Z.
A/chicken/China/E2901/2014	Chicken	Asia / China	2014-09-01	EPI2143486|A/chicken/China/E2901/2014, EPI1767876|A/chicken/China/E2901/2014	EPI1767478|A/chicken/China/E2901/2014	Yan,W.; Cui,H.; Engelsma,M.; Beerens,N.; van Oers,M.M.; de Jong,M.C.M.; Li,X.; Liu,Q.; Yang,J.; Teng,Q.; Li,Z.
A/chicken/China/E2764/2014	Chicken	Asia / China	2014-09-01	EPI2143483|A/chicken/China/E2764/2014, EPI1767873|A/chicken/China/E2764/2014	EPI1767475|A/chicken/China/E2764/2014	Yan,W.; Cui,H.; Engelsma,M.; Beerens,N.; van Oers,M.M.; de Jong,M.C.M.; Li,X.; Liu,Q.; Yang,J.; Teng,Q.; Li,Z.
A/chicken/China/E2659/2014	Chicken	Asia / China	2014-02-01	EPI1767871|A/chicken/China/E2659/2014	EPI1767473|A/chicken/China/E2659/2014	Li,Z.; Teng,Q.; Shi,X.
A/chicken/China/E2620/2014	Chicken	Asia / China	2014-09-01	EPI2143481|A/chicken/China/E2620/2014, EPI1767870|A/chicken/China/E2620/2014	EPI1767472|A/chicken/China/E2620/2014	Yan,W.; Cui,H.; Engelsma,M.; Beerens,N.; van Oers,M.M.; de Jong,M.C.M.; Li,X.; Liu,Q.; Yang,J.; Teng,Q.; Li,Z.
A/chicken/China/E2513/2014	Chicken	Asia / China	2014-09-01	EPI2143480|A/chicken/China/E2513/2014, EPI1767869|A/chicken/China/E2513/2014	EPI1767471|A/chicken/China/E2513/2014	Yan,W.; Cui,H.; Engelsma,M.; Beerens,N.; van Oers,M.M.; de Jong,M.C.M.; Li,X.; Liu,Q.; Yang,J.; Teng,Q.; Li,Z.
A/chicken/China/E2492/2014	Chicken	Asia / China	2014-09-01	EPI2143452|A/chicken/China/E2492/2014, EPI1767868|A/chicken/China/E2492/2014	EPI1767470|A/chicken/China/E2492/2014	Yan,W.; Cui,H.; Engelsma,M.; Beerens,N.; van Oers,M.M.; de Jong,M.C.M.; Li,X.; Liu,Q.; Yang,J.; Teng,Q.; Li,Z.
A/chicken/China/E2290/2014	Chicken	Asia / China	2014-09-01	EPI2143454|A/chicken/China/E2290/2014, EPI1767867|A/chicken/China/E2290/2014	EPI1767469|A/chicken/China/E2290/2014	Yan,W.; Cui,H.; Engelsma,M.; Beerens,N.; van Oers,M.M.; de Jong,M.C.M.; Li,X.; Liu,Q.; Yang,J.; Teng,Q.; Li,Z.
A/chicken/China/E2086/2014	Chicken	Asia / China	2014-09-01	EPI2143478|A/chicken/China/E2086/2014, EPI1767866|A/chicken/China/E2086/2014	EPI1767468|A/chicken/China/E2086/2014	Yan,W.; Cui,H.; Engelsma,M.; Beerens,N.; van Oers,M.M.; de Jong,M.C.M.; Li,X.; Liu,Q.; Yang,J.; Teng,Q.; Li,Z.
A/chicken/China/E2006/2014	Chicken	Asia / China	2014-09-01	EPI2143479|A/chicken/China/E2006/2014, EPI1767865|A/chicken/China/E2006/2014	EPI1767467|A/chicken/China/E2006/2014	Yan,W.; Cui,H.; Engelsma,M.; Beerens,N.; van Oers,M.M.; de Jong,M.C.M.; Li,X.; Liu,Q.; Yang,J.; Teng,Q.; Li,Z.
A/chicken/China/E1974/2014	Chicken	Asia / China	2014-09-01	EPI2143477|A/chicken/China/E1974/2014, EPI1767864|A/chicken/China/E1974/2014	EPI1767466|A/chicken/China/E1974/2014	Yan,W.; Cui,H.; Engelsma,M.; Beerens,N.; van Oers,M.M.; de Jong,M.C.M.; Li,X.; Liu,Q.; Yang,J.; Teng,Q.; Li,Z.
A/chicken/China/E1962/2014	Chicken	Asia / China	2014-09-01	EPI2143476|A/chicken/China/E1962/2014, EPI1767863|A/chicken/China/E1962/2014	EPI1767465|A/chicken/China/E1962/2014	Yan,W.; Cui,H.; Engelsma,M.; Beerens,N.; van Oers,M.M.; de Jong,M.C.M.; Li,X.; Liu,Q.; Yang,J.; Teng,Q.; Li,Z.
A/chicken/China/E1719/2014	Chicken	Asia / China	2014-09-01	EPI2143474|A/chicken/China/E1719/2014, EPI1767860|A/chicken/China/E1719/2014	EPI1767463|A/chicken/China/E1719/2014	Yan,W.; Cui,H.; Engelsma,M.; Beerens,N.; van Oers,M.M.; de Jong,M.C.M.; Li,X.; Liu,Q.; Yang,J.; Teng,Q.; Li,Z.
A/chicken/China/E1639/2014	Chicken	Asia / China	2014-09-01	EPI2143473|A/chicken/China/E1639/2014, EPI1767859|A/chicken/China/E1639/2014	EPI1767462|A/chicken/China/E1639/2014	Yan,W.; Cui,H.; Engelsma,M.; Beerens,N.; van Oers,M.M.; de Jong,M.C.M.; Li,X.; Liu,Q.; Yang,J.; Teng,Q.; Li,Z.
A/chicken/China/E1621/2014	Chicken	Asia / China	2014-09-01	EPI2143456|A/chicken/China/E1621/2014, EPI1767858|A/chicken/China/E1621/2014	EPI1767461|A/chicken/China/E1621/2014	Yan,W.; Cui,H.; Engelsma,M.; Beerens,N.; van Oers,M.M.; de Jong,M.C.M.; Li,X.; Liu,Q.; Yang,J.; Teng,Q.; Li,Z.
A/chicken/China/E1562/2014	Chicken	Asia / China	2014-09-01	EPI2143472|A/chicken/China/E1562/2014, EPI1767857|A/chicken/China/E1562/2014	EPI1767460|A/chicken/China/E1562/2014	Yan,W.; Cui,H.; Engelsma,M.; Beerens,N.; van Oers,M.M.; de Jong,M.C.M.; Li,X.; Liu,Q.; Yang,J.; Teng,Q.; Li,Z.
A/chicken/China/E1397/2014	Chicken	Asia / China	2014-09-01	EPI2143513|A/chicken/China/E1397/2014, EPI1767856|A/chicken/China/E1397/2014	EPI1767459|A/chicken/China/E1397/2014	Yan,W.; Cui,H.; Engelsma,M.; Beerens,N.; van Oers,M.M.; de Jong,M.C.M.; Li,X.; Liu,Q.; Yang,J.; Teng,Q.; Li,Z.
A/chicken/China/E1196/2014	Chicken	Asia / China	2014-09-01	EPI2143470|A/chicken/China/E1196/2014, EPI1767853|A/chicken/China/E1196/2014	EPI1767457|A/chicken/China/E1196/2014	Yan,W.; Cui,H.; Engelsma,M.; Beerens,N.; van Oers,M.M.; de Jong,M.C.M.; Li,X.; Liu,Q.; Yang,J.; Teng,Q.; Li,Z.
A/chicken/Viet Nam/QN-0219/2013	Chicken	Asia / Vietnam	2013-05-15	EPI1579247|A/chicken/Viet Nam/QN-0219/2013	EPI1579249|A/chicken/Viet Nam/QN-0219/2013	Tan,G.; Pickett,B.; Fedorova,N.; Amedeo,P.; Isom,R.; Hu,L.; Christensen,J.; Miller,J.; Durbin,A.; Williams,T.; Arumemi,F.; Kawaoka,Y.; Zhong,G.; Neumann,G.
A/chicken/Viet Nam/QN-0538/2013	Chicken	Asia / Vietnam	2013-07-05	EPI1579101|A/chicken/Viet Nam/QN-0538/2013	EPI1579103|A/chicken/Viet Nam/QN-0538/2013	Tan,G.; Pickett,B.; Fedorova,N.; Amedeo,P.; Isom,R.; Hu,L.; Christensen,J.; Miller,J.; Durbin,A.; Williams,T.; Arumemi,F.; Kawaoka,Y.; Zhong,G.; Neumann,G.
A/chicken/Viet Nam/HN-0334/2013	Chicken	Asia / Vietnam	2013-06-06	EPI1579074|A/chicken/Viet Nam/HN-0334/2013	EPI1579076|A/chicken/Viet Nam/HN-0334/2013	Tan,G.; Pickett,B.; Fedorova,N.; Amedeo,P.; Isom,R.; Hu,L.; Christensen,J.; Miller,J.; Durbin,A.; Williams,T.; Arumemi,F.; Kawaoka,Y.; Zhong,G.; Neumann,G.
A/chicken/Viet Nam/QN-0455/2013	Chicken	Asia / Vietnam	2013-06-19	EPI1579033|A/chicken/Viet Nam/QN-0455/2013	EPI1579035|A/chicken/Viet Nam/QN-0455/2013	Tan,G.; Pickett,B.; Fedorova,N.; Amedeo,P.; Isom,R.; Hu,L.; Christensen,J.; Miller,J.; Durbin,A.; Williams,T.; Arumemi,F.; Kawaoka,Y.; Zhong,G.; Neumann,G.
A/chicken/Viet Nam/QN-0227/2013	Chicken	Asia / Vietnam	2013-05-15	EPI1578989|A/chicken/Viet Nam/QN-0227/2013	EPI1578991|A/chicken/Viet Nam/QN-0227/2013	Tan,G.; Pickett,B.; Fedorova,N.; Amedeo,P.; Isom,R.; Hu,L.; Christensen,J.; Miller,J.; Durbin,A.; Williams,T.; Arumemi,F.; Kawaoka,Y.; Zhong,G.; Neumann,G.
A/chicken/Viet Nam/QN-0512/2013	Chicken	Asia / Vietnam	2013-06-28	EPI1578969|A/chicken/Viet Nam/QN-0512/2013	EPI1578971|A/chicken/Viet Nam/QN-0512/2013	Tan,G.; Pickett,B.; Fedorova,N.; Amedeo,P.; Isom,R.; Hu,L.; Christensen,J.; Miller,J.; Durbin,A.; Williams,T.; Arumemi,F.; Kawaoka,Y.; Zhong,G.; Neumann,G.
A/chicken/Viet Nam/QN-0575/2013	Chicken	Asia / Vietnam	2013-07-11	EPI1578927|A/chicken/Viet Nam/QN-0575/2013	EPI1578929|A/chicken/Viet Nam/QN-0575/2013	Tan,G.; Pickett,B.; Fedorova,N.; Amedeo,P.; Isom,R.; Hu,L.; Christensen,J.; Miller,J.; Durbin,A.; Williams,T.; Arumemi,F.; Kawaoka,Y.; Zhong,G.; Neumann,G.
A/chicken/Viet Nam/QN-0473/2013	Chicken	Asia / Vietnam	2013-06-19	EPI1578920|A/chicken/Viet Nam/QN-0473/2013	EPI1578922|A/chicken/Viet Nam/QN-0473/2013	Tan,G.; Pickett,B.; Fedorova,N.; Amedeo,P.; Isom,R.; Hu,L.; Christensen,J.; Miller,J.; Durbin,A.; Williams,T.; Arumemi,F.; Kawaoka,Y.; Zhong,G.; Neumann,G.
A/chicken/Viet Nam/QN-0262/2013	Chicken	Asia / Vietnam	2013-05-24	EPI1578912|A/chicken/Viet Nam/QN-0262/2013	EPI1578914|A/chicken/Viet Nam/QN-0262/2013	Tan,G.; Pickett,B.; Fedorova,N.; Amedeo,P.; Isom,R.; Hu,L.; Christensen,J.; Miller,J.; Durbin,A.; Williams,T.; Arumemi,F.; Kawaoka,Y.; Zhong,G.; Neumann,G.
A/chicken/Viet Nam/LS-0188/2013	Chicken	Asia / Vietnam	2013-05-14	EPI1578870|A/chicken/Viet Nam/LS-0188/2013	EPI1578872|A/chicken/Viet Nam/LS-0188/2013	Tan,G.; Pickett,B.; Fedorova,N.; Amedeo,P.; Isom,R.; Hu,L.; Christensen,J.; Miller,J.; Durbin,A.; Williams,T.; Arumemi,F.; Kawaoka,Y.; Zhong,G.; Neumann,G.
A/chicken/Viet Nam/HN-0598/2013	Chicken	Asia / Vietnam	2013-08-06	EPI1578852|A/chicken/Viet Nam/HN-0598/2013	EPI1578854|A/chicken/Viet Nam/HN-0598/2013	Tan,G.; Pickett,B.; Fedorova,N.; Amedeo,P.; Isom,R.; Hu,L.; Christensen,J.; Miller,J.; Durbin,A.; Williams,T.; Arumemi,F.; Kawaoka,Y.; Zhong,G.; Neumann,G.
A/chicken/Viet Nam/QN-0574/2013	Chicken	Asia / Vietnam	2013-07-11	EPI1578834|A/chicken/Viet Nam/QN-0574/2013	EPI1578836|A/chicken/Viet Nam/QN-0574/2013	Tan,G.; Pickett,B.; Fedorova,N.; Amedeo,P.; Isom,R.; Hu,L.; Christensen,J.; Miller,J.; Durbin,A.; Williams,T.; Arumemi,F.; Kawaoka,Y.; Zhong,G.; Neumann,G.
A/chicken/Viet Nam/LS-0177/2013	Chicken	Asia / Vietnam	2013-05-10	EPI1578810|A/chicken/Viet Nam/LS-0177/2013	EPI1578812|A/chicken/Viet Nam/LS-0177/2013	Tan,G.; Pickett,B.; Fedorova,N.; Amedeo,P.; Isom,R.; Hu,L.; Christensen,J.; Miller,J.; Durbin,A.; Williams,T.; Arumemi,F.; Kawaoka,Y.; Zhong,G.; Neumann,G.
A/chicken/Viet Nam/QN-0572/2013	Chicken	Asia / Vietnam	2013-07-11	EPI1578751|A/chicken/Viet Nam/QN-0572/2013	EPI1578753|A/chicken/Viet Nam/QN-0572/2013	Tan,G.; Pickett,B.; Fedorova,N.; Amedeo,P.; Isom,R.; Hu,L.; Christensen,J.; Miller,J.; Durbin,A.; Williams,T.; Arumemi,F.; Kawaoka,Y.; Zhong,G.; Neumann,G.
A/chicken/Viet Nam/QN-0523/2013	Chicken	Asia / Vietnam	2013-06-28	EPI1578711|A/chicken/Viet Nam/QN-0523/2013	EPI1578713|A/chicken/Viet Nam/QN-0523/2013	Tan,G.; Pickett,B.; Fedorova,N.; Amedeo,P.; Isom,R.; Hu,L.; Christensen,J.; Miller,J.; Durbin,A.; Williams,T.; Arumemi,F.; Kawaoka,Y.; Zhong,G.; Neumann,G.
A/chicken/Viet Nam/LS-0187/2013	Chicken	Asia / Vietnam	2013-05-14	EPI1578698|A/chicken/Viet Nam/LS-0187/2013	EPI1578700|A/chicken/Viet Nam/LS-0187/2013	Tan,G.; Pickett,B.; Fedorova,N.; Amedeo,P.; Isom,R.; Hu,L.; Christensen,J.; Miller,J.; Durbin,A.; Williams,T.; Arumemi,F.; Kawaoka,Y.; Zhong,G.; Neumann,G.
A/chicken/Viet Nam/TN-2882/2016	Chicken	Asia / Vietnam	2016-04-22	EPI1576814|A/chicken/Viet Nam/TN-2882/2016	EPI1576816|A/chicken/Viet Nam/TN-2882/2016	Tan,G.; Pickett,B.; Fedorova,N.; Amedeo,P.; Isom,R.; Hu,L.; Christensen,J.; Miller,J.; Durbin,A.; Williams,T.; Arumemi,F.; Kawaoka,Y.; Zhong,G.; Neumann,G.
A/chicken/Viet Nam/HN-2628/2016	Chicken	Asia / Vietnam	2016-02-10	EPI1576798|A/chicken/Viet Nam/HN-2628/2016	EPI1576800|A/chicken/Viet Nam/HN-2628/2016	Tan,G.; Pickett,B.; Fedorova,N.; Amedeo,P.; Isom,R.; Hu,L.; Christensen,J.; Miller,J.; Durbin,A.; Williams,T.; Arumemi,F.; Kawaoka,Y.; Zhong,G.; Neumann,G.
A/chicken/Viet Nam/HN-2627/2016	Chicken	Asia / Vietnam	2016-02-10	EPI1576790|A/chicken/Viet Nam/HN-2627/2016	EPI1576792|A/chicken/Viet Nam/HN-2627/2016	Tan,G.; Pickett,B.; Fedorova,N.; Amedeo,P.; Isom,R.; Hu,L.; Christensen,J.; Miller,J.; Durbin,A.; Williams,T.; Arumemi,F.; Kawaoka,Y.; Zhong,G.; Neumann,G.
A/chicken/Viet Nam/HN-2610/2016	Chicken	Asia / Vietnam	2016-01-02	EPI1576774|A/chicken/Viet Nam/HN-2610/2016	EPI1576776|A/chicken/Viet Nam/HN-2610/2016	Tan,G.; Pickett,B.; Fedorova,N.; Amedeo,P.; Isom,R.; Hu,L.; Christensen,J.; Miller,J.; Durbin,A.; Williams,T.; Arumemi,F.; Kawaoka,Y.; Zhong,G.; Neumann,G.
A/chicken/Viet Nam/QN-2576/2015	Chicken	Asia / Vietnam	2015-11-06	EPI1576752|A/chicken/Viet Nam/QN-2576/2015	EPI1576754|A/chicken/Viet Nam/QN-2576/2015	Tan,G.; Pickett,B.; Fedorova,N.; Amedeo,P.; Isom,R.; Hu,L.; Christensen,J.; Miller,J.; Durbin,A.; Williams,T.; Arumemi,F.; Kawaoka,Y.; Zhong,G.; Neumann,G.
A/chicken/Viet Nam/HN-2565/2015	Chicken	Asia / Vietnam	2015-11-12	EPI1576644|A/chicken/Viet Nam/HN-2565/2015	EPI1576646|A/chicken/Viet Nam/HN-2565/2015	Tan,G.; Pickett,B.; Fedorova,N.; Amedeo,P.; Isom,R.; Hu,L.; Christensen,J.; Miller,J.; Durbin,A.; Williams,T.; Arumemi,F.; Kawaoka,Y.; Zhong,G.; Neumann,G.
A/chicken/Viet Nam/QN-2577/2015	Chicken	Asia / Vietnam	2015-11-06	EPI1576578|A/chicken/Viet Nam/QN-2577/2015	EPI1576580|A/chicken/Viet Nam/QN-2577/2015	Tan,G.; Pickett,B.; Fedorova,N.; Amedeo,P.; Isom,R.; Hu,L.; Christensen,J.; Miller,J.; Durbin,A.; Williams,T.; Arumemi,F.; Kawaoka,Y.; Zhong,G.; Neumann,G.
A/chicken/Viet Nam/TN-2881/2016	Chicken	Asia / Vietnam	2016-04-22	EPI1576549|A/chicken/Viet Nam/TN-2881/2016	EPI1576551|A/chicken/Viet Nam/TN-2881/2016	Tan,G.; Pickett,B.; Fedorova,N.; Amedeo,P.; Isom,R.; Hu,L.; Christensen,J.; Miller,J.; Durbin,A.; Williams,T.; Arumemi,F.; Kawaoka,Y.; Zhong,G.; Neumann,G.
A/chicken/Viet Nam/QN-2579/2015	Chicken	Asia / Vietnam	2015-11-06	EPI1576518|A/chicken/Viet Nam/QN-2579/2015	EPI1576520|A/chicken/Viet Nam/QN-2579/2015	Tan,G.; Pickett,B.; Fedorova,N.; Amedeo,P.; Isom,R.; Hu,L.; Christensen,J.; Miller,J.; Durbin,A.; Williams,T.; Arumemi,F.; Kawaoka,Y.; Zhong,G.; Neumann,G.
A/chicken/Jeddah/733/2018	Chicken	Asia / Saudi Arabia	2018-02-22	EPI1576517|A/chicken/Jeddah/733/2018	EPI1772190|A/chicken/Jeddah/733/2018	Alhammad,Y.M.; Rihan,E.A.; abdallah,E.M.; Zidan,K.H.; Alyousaf,A.; Albaqshi,H.A.; Alhafufi,A.N.; Kasem,S.
A/chicken/Jiangxi/69Y/2011	Chicken	Asia / China	2011-11	EPI1575258|A/chicken/Jiangxi/69Y/2011	EPI1575259|A/chicken/Jiangxi/69Y/2011	Dong,G.; Han,L.; He,W.; Yan,H.
A/chicken/Jiangxi/15Y/2011	Chicken	Asia / China	2011-11	EPI1575250|A/chicken/Jiangxi/15Y/2011	EPI1575252|A/chicken/Jiangxi/15Y/2011	Dong,G.; Han,L.; He,W.; Yan,H.
A/chicken/Jiangxi/13Y/2011	Chicken	Asia / China	2011-11	EPI1575242|A/chicken/Jiangxi/13Y/2011	EPI1575244|A/chicken/Jiangxi/13Y/2011	Dong,G.; Han,L.; He,W.; Yan,H.
A/chicken/Jiangxi/40/2011	Chicken	Asia / China	2011-11	EPI1575236|A/chicken/Jiangxi/40/2011	EPI1575234|A/chicken/Jiangxi/40/2011	Dong,G.; Han,L.; He,W.; Yan,H.
A/chicken/Jiangxi/38/2011	Chicken	Asia / China	2011-11	EPI1575231|A/chicken/Jiangxi/38/2011	EPI1575225|A/chicken/Jiangxi/38/2011	Dong,G.; Han,L.; He,W.; Yan,H.
A/chicken/Jiangxi/37/2011	Chicken	Asia / China	2011-11	EPI1575223|A/chicken/Jiangxi/37/2011	EPI1575217|A/chicken/Jiangxi/37/2011	Dong,G.; Han,L.; He,W.; Yan,H.
A/chicken/Jiangxi/21/2011	Chicken	Asia / China	2011-11	EPI1575214|A/chicken/Jiangxi/21/2011	EPI1575208|A/chicken/Jiangxi/21/2011	Dong,G.; Han,L.; He,W.; Yan,H.
A/chicken/Jiangxi/20/2011	Chicken	Asia / China	2011-11	EPI1575206|A/chicken/Jiangxi/20/2011	EPI1575200|A/chicken/Jiangxi/20/2011	Dong,G.; Han,L.; He,W.; Yan,H.
A/chicken/Jiangxi/19/2011	Chicken	Asia / China	2011-11	EPI1575194|A/chicken/Jiangxi/19/2011	EPI1575199|A/chicken/Jiangxi/19/2011	Dong,G.; Han,L.; He,W.; Yan,H.
A/chicken/Jiangxi/17/2011	Chicken	Asia / China	2011-11	EPI1575180|A/chicken/Jiangxi/17/2011	EPI1575178|A/chicken/Jiangxi/17/2011	Dong,G.; Han,L.; He,W.; Yan,H.
A/chicken/Jiangxi/15/2011	Chicken	Asia / China	2011-11	EPI1575161|A/chicken/Jiangxi/15/2011	EPI1575164|A/chicken/Jiangxi/15/2011	Dong,G.; Han,L.; He,W.; Yan,H.
A/chicken/Jiangxi/14/2011	Chicken	Asia / China	2011-11	EPI1575153|A/chicken/Jiangxi/14/2011	EPI1575155|A/chicken/Jiangxi/14/2011	Dong,G.; Han,L.; He,W.; Yan,H.
A/chicken/Jiangxi/13/2011	Chicken	Asia / China	2011-11	EPI1575146|A/chicken/Jiangxi/13/2011	EPI1575148|A/chicken/Jiangxi/13/2011	Dong,G.; Han,L.; He,W.; Yan,H.
A/chicken/Jiangxi/12/2011	Chicken	Asia / China	2011-11	EPI1575138|A/chicken/Jiangxi/12/2011	EPI1575140|A/chicken/Jiangxi/12/2011	Dong,G.; Han,L.; He,W.; Yan,H.
A/chicken/Jiangxi/09/2011	Chicken	Asia / China	2011-11	EPI1575130|A/chicken/Jiangxi/09/2011	EPI1575132|A/chicken/Jiangxi/09/2011	Dong,G.; Han,L.; He,W.; Yan,H.
A/chicken/Iran/UT-Barin/2017	Chicken	Asia / Iran, Islamic Republic of	2017-07-04	EPI1554451|A/chicken/Iran/UT-Barin/2017	EPI1554453|A/chicken/Iran/UT-Barin/2017	Ghalyanchilangaroudi,A.; Ziafati Kafi,Z.; Malekan,M.; Fallah,M.H.
A/chicken/Xuancheng/01/2018	Chicken	Asia / China	2018-05-30	EPI1554398|A/chicken/Xuancheng/01/2018	EPI1554399|A/chicken/Xuancheng/01/2018	Zhang,R.; Zhou,J.; Liao,M.; Yan,Y.
A/chicken/Anhui/S02/2013	Chicken	Asia / China	2013-04	EPI1553547|A/chicken/Anhui/S02/2013	EPI1553548|A/chicken/Anhui/S02/2013	Yang,J.; Li,Y.
A/chicken/Jiangsu/S01/2013	Chicken	Asia / China	2013-04	EPI1553545|A/chicken/Jiangsu/S01/2013	EPI1553546|A/chicken/Jiangsu/S01/2013	Yang,J.; Li,Y.
A/chicken/Jianhu/0902/2017	Chicken	Asia / China	2017-09	EPI1553541|A/chicken/Jianhu/0902/2017	EPI1553542|A/chicken/Jianhu/0902/2017	Wang,M.; Li,Y.
A/chicken/Changzhou/0504/2017	Chicken	Asia / China	2017-05	EPI1553539|A/chicken/Changzhou/0504/2017	EPI1553540|A/chicken/Changzhou/0504/2017	Wang,M.; Li,Y.
A/chicken/Changzhou/0304/2016	Chicken	Asia / China	2016-03	EPI1553537|A/chicken/Changzhou/0304/2016	EPI1553538|A/chicken/Changzhou/0304/2016	Wang,M.; Li,Y.
A/chicken/Pakistan/104/2016	Chicken	Asia / Pakistan	2016-05-16	EPI1553384|A/chicken/Pakistan/104/2016	EPI1553381|A/chicken/Pakistan/104/2016	Shahad,R.; Irshad,S.
A/chicken/Pakistan/103/2016	Chicken	Asia / Pakistan	2016-05-13	EPI1553383|A/chicken/Pakistan/103/2016	EPI1553380|A/chicken/Pakistan/103/2016	Shahad,R.; Irshad,S.
A/chicken/Pakistan/101/2016	Chicken	Asia / Pakistan	2016-05-07	EPI1553382|A/chicken/Pakistan/101/2016	EPI1553378|A/chicken/Pakistan/101/2016	Shahad,R.; Irshad,S.
A/chicken/Shaoguan/zd201603/2017	Chicken	Asia / China	2017-08-26	EPI1551839|A/chicken/Shaoguan/zd201603/2017	EPI1551841|A/chicken/Shaoguan/zd201603/2017	Wen,x.
A/chicken/Qingyuan/zd201602/2016	Chicken	Asia / China	2016-03-18	EPI1551831|A/chicken/Qingyuan/zd201602/2016	EPI1551833|A/chicken/Qingyuan/zd201602/2016	Wen,X.
A/chicken/Qingyuan/zd201601/2016	Chicken	Asia / China	2016-01-25	EPI1551823|A/chicken/Qingyuan/zd201601/2016	EPI1551825|A/chicken/Qingyuan/zd201601/2016	Wen,X.
A/chicken/Guangxi/C1228/2015	Chicken	Asia / China	2015-12-28	EPI1309265|A/chicken/Guangxi/C1228/2015	EPI1309266|A/chicken/Guangxi/C1228/2015	Li,D.; Xie,Z.; Li,M.; Luo,S.; Xie,L.; Huang,L.; Fan,Q.; Huang,J.; Xie,Z.X.; Xie,Z.Q.; Luo,S.S.; Xie,L.J.; Huang,J.L.
A/chicken/Guangxi/C227/2015	Chicken	Asia / China	2015-02-27	EPI1309257|A/chicken/Guangxi/C227/2015	EPI1309258|A/chicken/Guangxi/C227/2015	Li,D.; Xie,Z.; Li,M.; Luo,S.; Xie,L.; Huang,L.; Fan,Q.; Huang,J.; Xie,Z.X.; Xie,Z.Q.; Luo,S.S.; Xie,L.J.; Huang,J.L.
A/chicken/Cambodia/Z230W18M1/2015	Chicken	Asia / Cambodia	2015-04-28	EPI1275518|HA|A/chicken/Cambodia/Z230W18M1/2015	EPI1275517|NA|A/chicken/Cambodia/Z230W18M1/2015
A/chicken/Cambodia/a80W22M1/2016	Chicken	Asia / Cambodia	2016-05-25	EPI1275494|HA|A/chicken/Cambodia/a80W22M1/2016	EPI1275493|NA|A/chicken/Cambodia/a80W22M1/2016
A/chicken/Cambodia/a79W22M1/2016	Chicken	Asia / Cambodia	2016-05-25	EPI1275486|HA|A/chicken/Cambodia/a79W22M1/2016	EPI1275485|NA|A/chicken/Cambodia/a79W22M1/2016
A/chicken/Cambodia/a77W22M1/2016	Chicken	Asia / Cambodia	2016-05-25	EPI1275478|HA|A/chicken/Cambodia/a77W22M1/2016	EPI1275477|NA|A/chicken/Cambodia/a77W22M1/2016
A/chicken/Cambodia/a59W22M1/2016	Chicken	Asia / Cambodia	2016-05-23	EPI1275470|HA|A/chicken/Cambodia/a59W22M1/2016	EPI1275469|NA|A/chicken/Cambodia/a59W22M1/2016
A/chicken/Cambodia/a58W22M1/2016	Chicken	Asia / Cambodia	2016-05-23	EPI1275462|HA|A/chicken/Cambodia/a58W22M1/2016	EPI1275461|NA|A/chicken/Cambodia/a58W22M1/2016
A/chicken/Cambodia/a50W9M1/2016	Chicken	Asia / Cambodia	2016-03-04	EPI1275454|HA|A/chicken/Cambodia/a50W9M1/2016	EPI1275453|NA|A/chicken/Cambodia/a50W9M1/2016
A/chicken/Cambodia/a47W9M1/2016	Chicken	Asia / Cambodia	2016-03-04	EPI1275446|HA|A/chicken/Cambodia/a47W9M1/2016	EPI1275445|NA|A/chicken/Cambodia/a47W9M1/2016
A/chicken/Cambodia/a38W9M1/2016	Chicken	Asia / Cambodia	2016-03-03	EPI1275438|HA|A/chicken/Cambodia/a38W9M1/2016	EPI1275437|NA|A/chicken/Cambodia/a38W9M1/2016
A/chicken/Cambodia/a30W9M1/2016	Chicken	Asia / Cambodia	2016-03-02	EPI1275406|HA|A/chicken/Cambodia/a30W9M1/2016	EPI1275405|NA|A/chicken/Cambodia/a30W9M1/2016
A/chicken/Cambodia/a29W9M1/2016	Chicken	Asia / Cambodia	2016-03-02	EPI1275398|HA|A/chicken/Cambodia/a29W9M1/2016	EPI1275397|NA|A/chicken/Cambodia/a29W9M1/2016
A/chicken/Cambodia/Z909W52M1/2015	Chicken	Asia / Cambodia	2015-12-21	EPI1275374|HA|A/chicken/Cambodia/Z909W52M1/2015	EPI1275373|NA|A/chicken/Cambodia/Z909W52M1/2015
A/chicken/Cambodia/Z888W51M1/2015	Chicken	Asia / Cambodia	2015-12-14	EPI1275366|HA|A/chicken/Cambodia/Z888W51M1/2015	EPI1275365|NA|A/chicken/Cambodia/Z888W51M1/2015
A/chicken/Cambodia/Z869W50M1/2015	Chicken	Asia / Cambodia	2015-12-06	EPI1275358|HA|A/chicken/Cambodia/Z869W50M1/2015	EPI1275357|NA|A/chicken/Cambodia/Z869W50M1/2015
A/chicken/Cambodia/Z860W49M3/2015	Chicken	Asia / Cambodia	2015-11-30	EPI1275350|HA|A/chicken/Cambodia/Z860W49M3/2015	EPI1275349|NA|A/chicken/Cambodia/Z860W49M3/2015
A/chicken/Cambodia/Z858W49M3/2015	Chicken	Asia / Cambodia	2015-11-30	EPI1275342|HA|A/chicken/Cambodia/Z858W49M3/2015	EPI1275341|NA|A/chicken/Cambodia/Z858W49M3/2015
A/chicken/Cambodia/Z839W48M3/2015	Chicken	Asia / Cambodia	2015-11-28	EPI1275318|HA|A/chicken/Cambodia/Z839W48M3/2015	EPI1275317|NA|A/chicken/Cambodia/Z839W48M3/2015
A/chicken/Cambodia/Z838W48M3/2015	Chicken	Asia / Cambodia	2015-11-28	EPI1275310|HA|A/chicken/Cambodia/Z838W48M3/2015	EPI1275309|NA|A/chicken/Cambodia/Z838W48M3/2015
A/chicken/Cambodia/Z820W47M3/2015	Chicken	Asia / Cambodia	2015-11-16	EPI1275302|HA|A/chicken/Cambodia/Z820W47M3/2015	EPI1275301|NA|A/chicken/Cambodia/Z820W47M3/2015
A/chicken/Cambodia/Z789W46M1/2015	Chicken	Asia / Cambodia	2015-11-10	EPI1275294|HA|A/chicken/Cambodia/Z789W46M1/2015	EPI1275293|NA|A/chicken/Cambodia/Z789W46M1/2015
A/chicken/Cambodia/Z748W44M1/2015	Chicken	Asia / Cambodia	2015-10-27	EPI1275286|HA|A/chicken/Cambodia/Z748W44M1/2015	EPI1275285|NA|A/chicken/Cambodia/Z748W44M1/2015
A/chicken/Cambodia/Z648W39M1/2015	Chicken	Asia / Cambodia	2015-09-21	EPI1275270|HA|A/chicken/Cambodia/Z648W39M1/2015	EPI1275269|NA|A/chicken/Cambodia/Z648W39M1/2015
A/chicken/Cambodia/Z640W38M3/2015	Chicken	Asia / Cambodia	2015-09-15	EPI1275262|HA|A/chicken/Cambodia/Z640W38M3/2015	EPI1275261|NA|A/chicken/Cambodia/Z640W38M3/2015
A/chicken/Cambodia/Z587W36M1/2015	Chicken	Asia / Cambodia	2015-08-31	EPI1275238|HA|A/chicken/Cambodia/Z587W36M1/2015	EPI1275237|NA|A/chicken/Cambodia/Z587W36M1/2015
A/chicken/Cambodia/Z567W35M1/2015	Chicken	Asia / Cambodia	2015-08-24	EPI1275230|HA|A/chicken/Cambodia/Z567W35M1/2015	EPI1275229|NA|A/chicken/Cambodia/Z567W35M1/2015
A/chicken/Cambodia/Z530W33M1/2015	Chicken	Asia / Cambodia	2015-08-10	EPI1275206|HA|A/chicken/Cambodia/Z530W33M1/2015	EPI1275205|NA|A/chicken/Cambodia/Z530W33M1/2015
A/chicken/Cambodia/Z520W32M3/2015	Chicken	Asia / Cambodia	2015-08-04	EPI1275198|HA|A/chicken/Cambodia/Z520W32M3/2015	EPI1275197|NA|A/chicken/Cambodia/Z520W32M3/2015
A/chicken/Cambodia/Z519W32M3/2015	Chicken	Asia / Cambodia	2015-08-04	EPI1275190|HA|A/chicken/Cambodia/Z519W32M3/2015	EPI1275189|NA|A/chicken/Cambodia/Z519W32M3/2015
A/chicken/Cambodia/Z518W32M3/2015	Chicken	Asia / Cambodia	2015-08-04	EPI1275182|HA|A/chicken/Cambodia/Z518W32M3/2015	EPI1275181|NA|A/chicken/Cambodia/Z518W32M3/2015
A/chicken/Cambodia/Z517W32M3/2015	Chicken	Asia / Cambodia	2015-08-04	EPI1275174|HA|A/chicken/Cambodia/Z517W32M3/2015	EPI1275173|NA|A/chicken/Cambodia/Z517W32M3/2015
A/chicken/Cambodia/Z457W29M3/2015	Chicken	Asia / Cambodia	2015-07-13	EPI1275166|HA|A/chicken/Cambodia/Z457W29M3/2015	EPI1275165|NA|A/chicken/Cambodia/Z457W29M3/2015
A/chicken/Cambodia/Z450W29M1/2015	Chicken	Asia / Cambodia	2015-07-14	EPI1275158|HA|A/chicken/Cambodia/Z450W29M1/2015	EPI1275157|NA|A/chicken/Cambodia/Z450W29M1/2015
A/chicken/Cambodia/Z430W28M1/2015	Chicken	Asia / Cambodia	2015-07-06	EPI1275150|HA|A/chicken/Cambodia/Z430W28M1/2015	EPI1275149|NA|A/chicken/Cambodia/Z430W28M1/2015
A/chicken/Cambodia/Z350W24M1/2015	Chicken	Asia / Cambodia	2015-06-09	EPI1275134|HA|A/chicken/Cambodia/Z350W24M1/2015	EPI1275133|NA|A/chicken/Cambodia/Z350W24M1/2015
A/chicken/Cambodia/Z308W22M1/2015	Chicken	Asia / Cambodia	2015-05-25	EPI1275118|HA|A/chicken/Cambodia/Z308W22M1/2015	EPI1275117|NA|A/chicken/Cambodia/Z308W22M1/2015
A/chicken/Cambodia/Z287W21M1/2015	Chicken	Asia / Cambodia	2015-05-18	EPI1275110|HA|A/chicken/Cambodia/Z287W21M1/2015	EPI1275109|NA|A/chicken/Cambodia/Z287W21M1/2015
A/chicken/Cambodia/Z269W20M1/2015	Chicken	Asia / Cambodia	2015-05-11	EPI1275094|HA|A/chicken/Cambodia/Z269W20M1/2015	EPI1275093|NA|A/chicken/Cambodia/Z269W20M1/2015
A/chicken/Cambodia/Z248W19M1/2015	Chicken	Asia / Cambodia	2015-05-04	EPI1275078|HA|A/chicken/Cambodia/Z248W19M1/2015	EPI1275077|NA|A/chicken/Cambodia/Z248W19M1/2015
A/chicken/Cambodia/Z150W14M1/2015	Chicken	Asia / Cambodia	2015-03-30	EPI1275070|HA|A/chicken/Cambodia/Z150W14M1/2015	EPI1275069|NA|A/chicken/Cambodia/Z150W14M1/2015
A/chicken/Cambodia/Z30W8M1/2015	Chicken	Asia / Cambodia	2015-02-16	EPI1275054|HA|A/chicken/Cambodia/Z30W8M1/2015	EPI1275053|NA|A/chicken/Cambodia/Z30W8M1/2015
A/chicken/Cambodia/Z29W8M1/2015	Chicken	Asia / Cambodia	2015-02-16	EPI1275046|HA|A/chicken/Cambodia/Z29W8M1/2015	EPI1275045|NA|A/chicken/Cambodia/Z29W8M1/2015
A/chicken/Cambodia/Z28W8M1/2015	Chicken	Asia / Cambodia	2015-02-16	EPI1275038|HA|A/chicken/Cambodia/Z28W8M1/2015	EPI1275037|NA|A/chicken/Cambodia/Z28W8M1/2015
A/chicken/Cambodia/Z27W8M1/2015	Chicken	Asia / Cambodia	2015-02-16	EPI1275030|HA|A/chicken/Cambodia/Z27W8M1/2015	EPI1275029|NA|A/chicken/Cambodia/Z27W8M1/2015
A/chicken/Guangdong/835/2016	Chicken	Asia / China	2016-02	EPI1209316|A/chicken/Guangdong/835/2016	EPI1209318|A/chicken/Guangdong/835/2016	Chen,J.; Zhang,Y.; Zhu,W.; Tan,H.; Zhang,J.
A/chicken/Jordan/11/2003	Chicken	Asia / Jordan	2003-11-18	EPI1203264|A/chicken/Jordan/11/2003	EPI1203266|A/chicken/Jordan/11/2003	Chrzastek,K.; Lee,D.H.; Gharaibeh,S.; Zsak,A.; Kapczynski,D.R.; Lee,D.-H.
A/chicken/Jordan/47/2003	Chicken	Asia / Jordan	2003-03-08	EPI1203256|A/chicken/Jordan/47/2003	EPI1203258|A/chicken/Jordan/47/2003	Chrzastek,K.; Lee,D.H.; Gharaibeh,S.; Zsak,A.; Kapczynski,D.R.; Lee,D.-H.
A/chicken/Jordan/10/2003	Chicken	Asia / Jordan	2003-11-18	EPI1203248|A/chicken/Jordan/10/2003	EPI1203250|A/chicken/Jordan/10/2003	Chrzastek,K.; Lee,D.H.; Gharaibeh,S.; Zsak,A.; Kapczynski,D.R.; Lee,D.-H.
A/chicken/Jordan/14/2003	Chicken	Asia / Jordan	2003-12-11	EPI1203240|A/chicken/Jordan/14/2003	EPI1203242|A/chicken/Jordan/14/2003	Chrzastek,K.; Lee,D.H.; Gharaibeh,S.; Zsak,A.; Kapczynski,D.R.; Lee,D.-H.
A/chicken/Jordan/56/2003	Chicken	Asia / Jordan	2003-03-05	EPI1203232|A/chicken/Jordan/56/2003	EPI1203234|A/chicken/Jordan/56/2003	Chrzastek,K.; Lee,D.H.; Gharaibeh,S.; Zsak,A.; Kapczynski,D.R.; Lee,D.-H.
A/chicken/Jordan/12/2003	Chicken	Asia / Jordan	2003-11-18	EPI1203224|A/chicken/Jordan/12/2003	EPI1203226|A/chicken/Jordan/12/2003	Chrzastek,K.; Lee,D.H.; Gharaibeh,S.; Zsak,A.; Kapczynski,D.R.; Lee,D.-H.
A/chicken/Jordan/88/2005	Chicken	Asia / Jordan	2005-02-16	EPI1203216|A/chicken/Jordan/88/2005	EPI1203218|A/chicken/Jordan/88/2005	Chrzastek,K.; Lee,D.H.; Gharaibeh,S.; Zsak,A.; Kapczynski,D.R.; Lee,D.-H.
A/chicken/Jordan/45/2004	Chicken	Asia / Jordan	2004-04-26	EPI1203208|A/chicken/Jordan/45/2004	EPI1203210|A/chicken/Jordan/45/2004	Chrzastek,K.; Lee,D.H.; Gharaibeh,S.; Zsak,A.; Kapczynski,D.R.; Lee,D.-H.
A/chicken/Jordan/13/2003	Chicken	Asia / Jordan	2003-12-11	EPI1203200|A/chicken/Jordan/13/2003	EPI1203202|A/chicken/Jordan/13/2003	Chrzastek,K.; Lee,D.H.; Gharaibeh,S.; Zsak,A.; Kapczynski,D.R.; Lee,D.-H.
[truncated: 2,976 more rows]

## Sheet: clade A
A_chicken_Anhui_LH99_2017_H9N2
A_chicken_Jiangsu_TM315_2017_H9N2
[truncated: 89 more rows]

## Sheet: clade B
A_Anser_fabalis_Anhui_L139_2014_H9N2
[truncated: 147 more rows]

[truncated: 1 more sheets: clade C]
