# Supplementary material for: That H9N2 avian influenza viruses circulating in different regions gather in the same live-poultry market poses a potential threat to public health
Source: Front Microbiol. 2023 Feb 16;14:1128286. doi: 10.3389/fmicb.2023.1128286 (PMC9979309; doi:10.3389/fmicb.2023.1128286)
Supplement: Supplementary file 2 [file Table_2.XLSX]

## Sheet: cladeA
from	to	bayes-factor	posterior-probability
beijing	anhui	3.02684	0.174758
beijing	shanghai	6.7389	0.320409
beijing	foshan	3.26799	0.18609
shandong	jiangsu	11.0074	0.435063
hubei	jiangxi	5.40567	0.274414
anhui	shanghai	6.35742	0.307855
anhui	hunan	8.00375	0.35896
anhui	jiangxi	3.14658	0.180424
anhui	guizhou	5.34553	0.272192
shanghai	hunan	11.968	0.455727
shanghai	jiangxi	33.0582	0.698145
shanghai	zhejiang	47.1167	0.767248
shanghai	guangdong	3.56291	0.199533
hunan	guizhou	8.10858	0.36196
jiangxi	zhejiang	3.45453	0.194645
jiangxi	guangdong	22.2873	0.609266
shanxi	heilongjiang	3.62508	0.202311
hunan	heilongjiang	16.7151	0.539051
guizhou	heilongjiang	3.12297	0.179313
shanghai	beijing	6.46404	0.31141
foshan	beijing	8.75471	0.379847
shanxi	tianjin	9.4699	0.398511
hunan	tianjin	6.73203	0.320187
hunan	shanxi	207.524	0.935563
anhui	shandong	7.01761	0.329297
shanghai	shandong	7.4058	0.341295
hunan	shandong	7.55319	0.345739
jiangxi	henan	10.4241	0.421731
guangdong	henan	6.31442	0.30641
anhui	hubei	3.40326	0.192312
shanghai	hubei	6.81482	0.322853
jiangxi	hubei	3.43985	0.193978
shanghai	anhui	7.8655	0.354961
hunan	anhui	5.26492	0.269192
foshan	shanghai	8.67243	0.377625
guangdong	jiangxi	5.27385	0.269526

## Sheet: cladeB
FROM	TO	BAYES_FACTOR	POSTERIOR PROBABILITY
Jiangxi	Guizhou	0.262938	0.013443
Changsha	Guangdong	0.391531	0.0198867
Guangdong	Changsha	0.400462	0.0203311
Changsha	Guangxi	0.429543	0.0217754
Guangdong	Shanxi	0.434025	0.0219976
Guangdong	Henan	0.438509	0.0222198
Changsha	Hunan	0.440751	0.0223309
Changsha	Huibei	0.451972	0.0228863
Changsha	foshan	0.487964	0.0246639
Guangdong	Huibei	0.494728	0.0249972
Changsha	Anhui	0.501495	0.0253305
Changsha	Ningxia	0.517305	0.0261082
Guangdong	Shandong	0.521827	0.0263304
Guangdong	Yunnan	0.521827	0.0263304
shaanxi	Huibei	0.521827	0.0263304
Changsha	Chongqing	0.52635	0.0265526
Jiangxi	Huibei	0.53314	0.0268859
Huibei	shaanxi	0.53314	0.0268859
Guangdong	Guangxi	0.553536	0.0278858
Huibei	Guangdong	0.578522	0.0291079
Changsha	Fujian	0.580796	0.029219
Guangdong	Guizhou	0.583071	0.0293301
Guangdong	Sichuan	0.587623	0.0295523
Henan	Guangdong	0.587623	0.0295523
Shanxi	Guangdong	0.592177	0.0297745
Hubei	Guizhou	0.592177	0.0297745
Shandong	shaanxi	0.592177	0.0297745
Yunnan	Guangdong	0.596733	0.0299967
Jiangxi	Guangxi	0.601291	0.0302189
Anhui	foshan	0.621828	0.0312188
Anhui	Shandong	0.635542	0.0318853
Anhui	Huibei	0.63783	0.0319964
Huibei	Fujian	0.640118	0.0321075
shaanxi	Guangdong	0.640118	0.0321075
Shandong	Changsha	0.642407	0.0322186
Hubei	foshan	0.644696	0.0323297
shaanxi	Shandong	0.651567	0.032663
Huibei	Hubei	0.653858	0.0327741
Huibei	Anhui	0.65615	0.0328852
Huibei	Xizang	0.663029	0.0332185
Changsha	Shandong	0.667617	0.0334407
shaanxi	Guizhou	0.672208	0.0336629
Huibei	Chongqing	0.681395	0.0341073
Huibei	foshan	0.681395	0.0341073
Shandong	foshan	0.683693	0.0342184
Guangdong	shaanxi	0.685992	0.0343295
Shandong	Guangdong	0.685992	0.0343295
Guangdong	Hubei	0.688291	0.0344406
Changsha	Hubei	0.688291	0.0344406
Changsha	shaanxi	0.695192	0.0347739
Anhui	Guangxi	0.699795	0.0349961
Shanxi	Guangxi	0.704401	0.0352183
Shandong	Ningxia	0.704401	0.0352183
Huibei	Henan	0.713618	0.0356627
Huibei	Changsha	0.718229	0.0358849
Sichuan	Ningxia	0.722843	0.0361071
Shandong	Guizhou	0.725151	0.0362182
Anhui	Guangdong	0.727459	0.0363293
Hubei	Changsha	0.732077	0.0365515
Guangdong	jiangsu	0.736697	0.0367737
Guangdong	Jiangxi	0.74132	0.0369959
jiangsu	Huibei	0.743632	0.037107
Guangdong	Anhui	0.748257	0.0373292
jiangsu	Shandong	0.752885	0.0375514
Anhui	Changsha	0.757515	0.0377736
Hubei	Guangdong	0.757515	0.0377736
Changsha	Xizang	0.757515	0.0377736
Shandong	Yunnan	0.762147	0.0379958
Hubei	shaanxi	0.766781	0.038218
Yunnan	Shandong	0.766781	0.038218
Huibei	Yunnan	0.771417	0.0384402
Anhui	Guizhou	0.778375	0.0387735
Jiangxi	Shandong	0.787661	0.0392179
Huibei	Hunan	0.787661	0.0392179
Chongqing	Guizhou	0.789983	0.039329
Shandong	Xizang	0.789983	0.039329
Hubei	Chongqing	0.789983	0.039329
shaanxi	Changsha	0.79463	0.0395512
Hubei	Jiangxi	0.79928	0.0397734
shaanxi	Guangxi	0.79928	0.0397734
Huibei	Ningxia	0.801605	0.0398845
Chongqing	Henan	0.806257	0.0401067
Chongqing	jiangsu	0.806257	0.0401067
Guangdong	Chongqing	0.810912	0.0403289
Huibei	jiangsu	0.820227	0.0407732
Huibei	Jiangxi	0.822558	0.0408843
Fujian	Huibei	0.824888	0.0409954
Henan	foshan	0.829551	0.0412176
Hunan	Huibei	0.83655	0.0415509
Yunnan	Hunan	0.83655	0.0415509
Fujian	Shandong	0.838884	0.041662
jiangsu	Guangxi	0.838884	0.041662
Yunnan	foshan	0.841219	0.0417731
Henan	Huibei	0.845889	0.0419953
Anhui	shaanxi	0.848226	0.0421064
Shandong	Fujian	0.8529	0.0423286
Fujian	shaanxi	0.855237	0.0424397
Guangdong	Hunan	0.855237	0.0424397
Changsha	Sichuan	0.857576	0.0425508
Chongqing	Yunnan	0.864594	0.0428841
shaanxi	foshan	0.864594	0.0428841
Guangxi	Guangdong	0.869276	0.0431063
Henan	Shandong	0.873959	0.0433285
Xizang	Guangxi	0.873959	0.0433285
Shandong	Jiangxi	0.876302	0.0434396
Guangxi	foshan	0.878645	0.0435507
Hubei	Yunnan	0.883333	0.0437729
Shanxi	Huibei	0.883333	0.0437729
Shandong	Henan	0.883333	0.0437729
Chongqing	foshan	0.89037	0.0441062
shaanxi	Chongqing	0.892716	0.0442173
jiangsu	Guizhou	0.892716	0.0442173
Chongqing	Guangdong	0.895063	0.0443284
Shanxi	foshan	0.897411	0.0444395
Sichuan	foshan	0.897411	0.0444395
Huibei	Shanxi	0.897411	0.0444395
Changsha	jiangsu	0.899759	0.0445506
Ningxia	jiangsu	0.904457	0.0447728
Hunan	Guangdong	0.906807	0.0448839
Yunnan	Chongqing	0.906807	0.0448839
Yunnan	Huibei	0.909157	0.044995
Shandong	Chongqing	0.909157	0.044995
Shandong	jiangsu	0.909157	0.044995
Guangdong	Ningxia	0.916211	0.0453283
foshan	Guangxi	0.920917	0.0455505
Sichuan	Guangdong	0.920917	0.0455505
jiangsu	foshan	0.930334	0.0459949
Huibei	Guizhou	0.93269	0.046106
Yunnan	Ningxia	0.93269	0.046106
Chongqing	Hubei	0.935047	0.0462171
foshan	Changsha	0.942119	0.0465504
Shanxi	Guizhou	0.942119	0.0465504
Anhui	Hunan	0.946837	0.0467726
Chongqing	Guangxi	0.949196	0.0468837
Hubei	Ningxia	0.951556	0.0469948
Hubei	Anhui	0.951556	0.0469948
Hunan	jiangsu	0.953917	0.0471059
Guangxi	Henan	0.95864	0.0473281
Anhui	jiangsu	0.965729	0.0476614
Guizhou	Changsha	0.965729	0.0476614
foshan	Hunan	0.965729	0.0476614
Shandong	Hunan	0.965729	0.0476614
Hunan	Shandong	0.972823	0.0479947
Chongqing	Shandong	0.972823	0.0479947
foshan	Sichuan	0.975189	0.0481058
Chongqing	Hunan	0.975189	0.0481058
foshan	Yunnan	0.977555	0.0482169
foshan	Huibei	0.977555	0.0482169
Chongqing	Huibei	0.984657	0.0485502
foshan	Henan	0.984657	0.0485502
Yunnan	Guangxi	0.984657	0.0485502
Guangxi	jiangsu	0.991764	0.0488835
Henan	Guangxi	0.991764	0.0488835
Ningxia	Shandong	1.00125	0.0493279
Ningxia	Huibei	1.00125	0.0493279
Guangxi	Anhui	1.00125	0.0493279
Sichuan	Jiangxi	1.01074	0.0497722
Anhui	Hubei	1.01312	0.0498833
Fujian	foshan	1.01549	0.0499944
Xizang	Guangdong	1.01549	0.0499944
Guangxi	Xizang	1.01787	0.0501055
Henan	Ningxia	1.01787	0.0501055
Hubei	jiangsu	1.02262	0.0503277
Hunan	Guangxi	1.025	0.0504388
Ningxia	Guangdong	1.02737	0.0505499
Jiangxi	foshan	1.03213	0.0507721
Ningxia	Guizhou	1.03213	0.0507721
Fujian	Ningxia	1.03451	0.0508832
Hunan	Anhui	1.05118	0.0516609
Sichuan	Hunan	1.05118	0.0516609
Chongqing	Changsha	1.05357	0.051772
foshan	Ningxia	1.06072	0.0521053
Sichuan	Changsha	1.06311	0.0522164
foshan	Shandong	1.0655	0.0523275
Guangxi	Yunnan	1.07027	0.0525497
Hunan	Ningxia	1.07266	0.0526608
foshan	Guizhou	1.07266	0.0526608
Xizang	Hubei	1.07744	0.052883
Guangxi	Shandong	1.07983	0.0529941
Hunan	Hubei	1.08222	0.0531052
Guangxi	Ningxia	1.08461	0.0532163
Anhui	Henan	1.087	0.0533274
Anhui	Xizang	1.087	0.0533274
Ningxia	Sichuan	1.09179	0.0535496
Fujian	Changsha	1.09897	0.0538829
Guangxi	Jiangxi	1.10376	0.0541051
foshan	Shanxi	1.10616	0.0542162
Jiangxi	Hunan	1.10616	0.0542162
jiangsu	Jiangxi	1.10856	0.0543273
foshan	Hubei	1.11095	0.0544384
Fujian	Guangdong	1.11095	0.0544384
Guangdong	Fujian	1.11095	0.0544384
Hubei	Xizang	1.11335	0.0545495
Hubei	Henan	1.11575	0.0546606
Anhui	Fujian	1.11815	0.0547717
foshan	jiangsu	1.12055	0.0548828
Fujian	Sichuan	1.12055	0.0548828
Fujian	Yunnan	1.12055	0.0548828
Anhui	Yunnan	1.12295	0.0549939
Guangxi	Changsha	1.12295	0.0549939
Sichuan	Yunnan	1.12535	0.055105
Fujian	Chongqing	1.12775	0.0552161
Fujian	Xizang	1.13015	0.0553272
Fujian	jiangsu	1.13256	0.0554383
Sichuan	Guizhou	1.13256	0.0554383
Hunan	shaanxi	1.13736	0.0556605
Guizhou	Huibei	1.13736	0.0556605
shaanxi	Anhui	1.13736	0.0556605
foshan	shaanxi	1.14217	0.0558827
Sichuan	shaanxi	1.14217	0.0558827
Guizhou	Guangdong	1.14458	0.0559938
Xizang	Jiangxi	1.14698	0.0561049
Guizhou	shaanxi	1.1518	0.0563271
Guizhou	Xizang	1.15902	0.0566604
Guizhou	Hubei	1.16625	0.0569937
Fujian	Jiangxi	1.17107	0.0572159
Shandong	Anhui	1.1759	0.0574381
Guangxi	shaanxi	1.18073	0.0576603
Chongqing	shaanxi	1.18797	0.0579936
Xizang	shaanxi	1.1928	0.0582158
Anhui	Sichuan	1.19522	0.0583269
Hunan	Guizhou	1.19522	0.0583269
Fujian	Guizhou	1.19522	0.0583269
Shanxi	Hunan	1.20248	0.0586601
jiangsu	Hunan	1.2049	0.0587712
foshan	Chongqing	1.2049	0.0587712
Guizhou	foshan	1.2049	0.0587712
Guizhou	Sichuan	1.20732	0.0588823
Guizhou	Guangxi	1.20974	0.0589934
Hubei	Fujian	1.21216	0.0591045
Guangxi	Shanxi	1.217	0.0593267
Hunan	foshan	1.21943	0.0594378
Hunan	Shanxi	1.22427	0.05966
Yunnan	Hubei	1.22427	0.05966
Fujian	Hubei	1.2267	0.0597711
Guangdong	Xizang	1.22912	0.0598822
foshan	Xizang	1.23398	0.0601044
Shandong	Shanxi	1.2364	0.0602155
Yunnan	Sichuan	1.2364	0.0602155
Guangxi	Hunan	1.23883	0.0603266
Henan	Chongqing	1.24612	0.0606599
Xizang	Guizhou	1.25341	0.0609932
Ningxia	Hunan	1.25584	0.0611043
Guangxi	Guizhou	1.26071	0.0613265
Xizang	Henan	1.26071	0.0613265
Hubei	Hunan	1.26801	0.0616598
Hunan	Henan	1.27288	0.061882
shaanxi	jiangsu	1.28019	0.0622153
Fujian	Henan	1.28507	0.0624375
Xizang	Shandong	1.28751	0.0625486
Guangxi	Fujian	1.29239	0.0627708
Hunan	Xizang	1.29483	0.0628819
Anhui	Jiangxi	1.29727	0.062993
Jiangxi	Fujian	1.29971	0.0631041
foshan	Guangdong	1.3046	0.0633263
Chongqing	Sichuan	1.31193	0.0636596
Sichuan	Xizang	1.31193	0.0636596
Ningxia	foshan	1.31437	0.0637707
Xizang	Changsha	1.32416	0.0642151
Guangxi	Chongqing	1.32661	0.0643262
jiangsu	Guangdong	1.32661	0.0643262
Hunan	Changsha	1.32906	0.0644373
Henan	Jiangxi	1.33396	0.0646595
Henan	shaanxi	1.33641	0.0647706
Sichuan	Guangxi	1.33641	0.0647706
Guizhou	Hunan	1.34131	0.0649928
shaanxi	Yunnan	1.34377	0.0651039
Xizang	Ningxia	1.35113	0.0654372
Guizhou	Ningxia	1.35358	0.0655483
Hunan	Chongqing	1.36341	0.0659927
Sichuan	jiangsu	1.36587	0.0661038
Yunnan	Anhui	1.37078	0.066326
Hunan	Sichuan	1.37324	0.0664371
Henan	Anhui	1.3757	0.0665482
Hunan	Yunnan	1.38062	0.0667704
Chongqing	Xizang	1.38062	0.0667704
Guizhou	Fujian	1.38555	0.0669926
Yunnan	Fujian	1.38555	0.0669926
Guizhou	jiangsu	1.38801	0.0671037
Guizhou	Shandong	1.40774	0.0679924
Ningxia	Yunnan	1.41514	0.0683257
Guizhou	Anhui	1.41761	0.0684368
Xizang	foshan	1.42008	0.0685479
Xizang	Sichuan	1.42503	0.0687701
foshan	Anhui	1.43245	0.0691034
Chongqing	Fujian	1.43492	0.0692145
Chongqing	Jiangxi	1.43987	0.0694367
Hunan	Jiangxi	1.44235	0.0695478
Xizang	Hunan	1.44235	0.0695478
Ningxia	shaanxi	1.4473	0.06977
Ningxia	Changsha	1.45474	0.0701033
Ningxia	Henan	1.45722	0.0702144
Sichuan	Henan	1.46962	0.0707699
Chongqing	Ningxia	1.47707	0.0711032
Ningxia	Guangxi	1.49448	0.0718809
Changsha	Jiangxi	1.49946	0.0721031
Henan	Changsha	1.50195	0.0722142
foshan	Fujian	1.50942	0.0725475
Fujian	Guangxi	1.51441	0.0727697
Guizhou	Jiangxi	1.53188	0.0735474
Sichuan	Anhui	1.53188	0.0735474
Xizang	Anhui	1.53687	0.0737696
jiangsu	Changsha	1.53937	0.0738807
Shanxi	Fujian	1.54187	0.0739918
Sichuan	Chongqing	1.56941	0.0752139
Henan	Hunan	1.57693	0.0755472
foshan	Jiangxi	1.58446	0.0758805
Yunnan	jiangsu	1.58446	0.0758805
Fujian	Shanxi	1.58697	0.0759916
Xizang	Huibei	1.59451	0.0763249
Sichuan	Fujian	1.59451	0.0763249
Anhui	Ningxia	1.62471	0.077658
Xizang	Chongqing	1.62723	0.0777691
Xizang	jiangsu	1.62723	0.0777691
Xizang	Yunnan	1.62975	0.0778802
Fujian	Anhui	1.63731	0.0782135
Jiangxi	Changsha	1.64741	0.0786579
Yunnan	shaanxi	1.64994	0.078769
Guizhou	Yunnan	1.65246	0.0788801
Guizhou	Chongqing	1.6727	0.0797689
Shandong	Hubei	1.69297	0.0806577
Shanxi	Shandong	1.70058	0.080991
Yunnan	Guizhou	1.71074	0.0814354
Guizhou	Shanxi	1.71836	0.0817687
Henan	Sichuan	1.73872	0.0826575
shaanxi	Ningxia	1.7719	0.0841018
jiangsu	Fujian	1.79748	0.0852128
Yunnan	Xizang	1.83084	0.086657
Shanxi	Ningxia	1.85399	0.0876569
Guangxi	Sichuan	1.87462	0.0885457
Ningxia	Hubei	1.89787	0.0895456
shaanxi	Sichuan	1.90822	0.08999
Shanxi	Anhui	1.90822	0.08999
Henan	jiangsu	1.94712	0.0916565
Henan	Hubei	1.98617	0.093323
Xizang	Shanxi	2.01489	0.0945451
Hubei	Shanxi	2.01751	0.0946561
Henan	Shanxi	2.04894	0.0959893
Changsha	Shanxi	2.07258	0.0969892
Ningxia	Shanxi	2.091	0.0977669
Shanxi	Chongqing	2.11209	0.0986557
Ningxia	Xizang	2.11473	0.0987668
Shandong	Guangxi	2.11473	0.0987668
Guangxi	Hubei	2.1703	0.1011
Yunnan	Henan	2.1942	0.1021
Ningxia	Jiangxi	2.21283	0.102877
Ningxia	Fujian	2.24217	0.1041
Jiangxi	Sichuan	2.36034	0.108988
jiangsu	Sichuan	2.36574	0.10921
Fujian	Hunan	2.45527	0.112876
Henan	Fujian	2.49074	0.114321
Jiangxi	Yunnan	2.52907	0.115876
Shanxi	jiangsu	2.68096	0.121986
Xizang	Fujian	2.69209	0.122431
Henan	Xizang	2.7535	0.124875
Shanxi	shaanxi	2.77873	0.125875
jiangsu	Ningxia	2.79838	0.126653
jiangsu	shaanxi	2.90571	0.130874
Hunan	Fujian	3.00835	0.134874
shaanxi	Hubei	3.21068	0.142651
Guizhou	Henan	3.21651	0.142873
Sichuan	Huibei	3.37224	0.148761
Jiangxi	Anhui	3.47328	0.152539
jiangsu	Yunnan	3.6538	0.159205
shaanxi	Xizang	3.66594	0.159649
Henan	Guizhou	3.67809	0.160093
Jiangxi	Xizang	3.71462	0.161427
jiangsu	Hubei	3.72072	0.161649
Changsha	Yunnan	3.87734	0.167315
Sichuan	Shandong	4.00168	0.171759
shaanxi	Shanxi	4.03924	0.173092
Sichuan	Hubei	4.09896	0.175203
Ningxia	Anhui	4.19071	0.178425
Yunnan	Shanxi	4.48985	0.188757
Shanxi	Xizang	4.5192	0.189757
Jiangxi	Chongqing	4.56829	0.191423
Huibei	Sichuan	4.77333	0.198311
jiangsu	Xizang	4.94128	0.203866
Hubei	Guangxi	5.27387	0.214643
jiangsu	Chongqing	5.36107	0.21742
Jiangxi	Henan	5.36808	0.217642
shaanxi	Henan	5.61929	0.22553
Shanxi	Jiangxi	5.67302	0.227197
Yunnan	Jiangxi	6.06681	0.239196
Chongqing	Shanxi	6.58844	0.254527
Jiangxi	Hubei	6.72417	0.258416
Shanxi	Henan	6.90078	0.263415
Henan	Yunnan	6.97607	0.265526
Ningxia	Chongqing	7.0718	0.268192
Huibei	Shandong	7.136	0.26997
shaanxi	Jiangxi	7.22075	0.272303
Hubei	Huibei	7.47828	0.279302
Sichuan	Shanxi	7.71143	0.285524
Anhui	Chongqing	7.86771	0.289634
Anhui	Shanxi	7.98291	0.292634
Shanxi	Hubei	8.36082	0.3023
Shanxi	Sichuan	8.4359	0.304188
Hubei	Sichuan	9.31767	0.32563
Yunnan	Changsha	9.39803	0.327519
jiangsu	Henan	10.013	0.341629
shaanxi	Fujian	10.1771	0.345295
jiangsu	Shanxi	10.5314	0.353072
Guangxi	Huibei	11.9143	0.381735
Shandong	Sichuan	14.68	0.432063
Chongqing	Anhui	18.3881	0.487946
Jiangxi	Shanxi	18.7763	0.493167
jiangsu	Anhui	18.8264	0.493834
Hubei	Shandong	20.1512	0.510832
Shanxi	Changsha	20.8348	0.519165
Shandong	Huibei	23.0149	0.54394
Shanxi	Yunnan	25.1023	0.565382
shaanxi	Hunan	34.7783	0.643151
Huibei	Guangxi	37.8566	0.662371
Jiangxi	Ningxia	47.8164	0.712476
Jiangxi	shaanxi	52.092	0.729697
Changsha	Guizhou	62.748	0.764804
Changsha	Henan	112.087	0.853127
Jiangxi	Guangdong	569.478	0.967226
Guangdong	foshan	849.146	0.97778
Jiangxi	jiangsu	3386.36	0.994334

## Sheet: cladeC
FROM	TO	BAYES_FACTOR	POSTERIOR PROBABILITY
guangdong	hongkong	0.425198	0.0309966
guangdong	xinjiang	0.499518	0.0362182
fujian	hongkong	0.720821	0.0514387
guizhou	xinjiang	0.727389	0.0518831
guangdong	shanghai	0.757022	0.0538829
guizhou	guangdong	0.828322	0.0586601
chongqing	fujian	0.873463	0.0616598
foshan	guangdong	0.875141	0.0617709
chongqing	jiangxi	0.876818	0.061882
chongqing	hunan	0.878497	0.0619931
yunnan	shanghai	0.880175	0.0621042
guangxi	jiangxi	0.885213	0.0624375
yunnan	hongkong	0.893618	0.062993
guizhou	fujian	0.905402	0.0637707
yunnan	viet_nam	0.908773	0.0639929
foshan	xinjiang	0.920582	0.0647706
chongqing	hubei	0.935793	0.0657705
chongqing	guangdong	0.952734	0.0668815
fujian	chongqing	0.961219	0.067437
guangxi	fujian	0.971415	0.0681035
guizhou	hunan	0.974817	0.0683257
guangdong	viet_nam	0.985032	0.0689923
fujian	guangxi	0.99185	0.0694367
chongqing	guangxi	1.00209	0.0701033
chongqing	viet_nam	1.01234	0.0707699
foshan	fujian	1.01577	0.0709921
chongqing	foshan	1.01748	0.0711032
guangxi	viet_nam	1.0209	0.0713254
chongqing	shanghai	1.03118	0.071992
guangdong	chongqing	1.04148	0.0726586
guangxi	hunan	1.05351	0.0734363
hongkong	fujian	1.05523	0.0735474
chongqing	jiangsu	1.06211	0.0739918
yunnan	jiangxi	1.06211	0.0739918
chongqing	xinjiang	1.08454	0.0754361
yunnan	guangxi	1.08627	0.0755472
hubei	xinjiang	1.08799	0.0756583
hongkong	jiangxi	1.09491	0.0761027
viet_nam	fujian	1.10357	0.0766581
foshan	hongkong	1.1053	0.0767692
guangxi	guangdong	1.1053	0.0767692
fujian	xinjiang	1.1105	0.0771025
jiangxi	xinjiang	1.1105	0.0771025
chongqing	hongkong	1.11397	0.0773247
shanghai	hubei	1.1157	0.0774358
fujian	hubei	1.13133	0.0784357
guangxi	shanghai	1.13481	0.0786579
viet_nam	guangxi	1.13481	0.0786579
guangxi	xinjiang	1.13829	0.0788801
hongkong	viet_nam	1.14526	0.0793245
jiangxi	hongkong	1.147	0.0794356
xinjiang	hunan	1.14874	0.0795467
chongqing	guizhou	1.16445	0.0805466
shanghai	fujian	1.16969	0.0808799
chongqing	yunnan	1.17669	0.0813243
viet_nam	xinjiang	1.18194	0.0816576
shanghai	jiangsu	1.18719	0.0819909
hubei	guangdong	1.18895	0.082102
hubei	jiangxi	1.18895	0.082102
shanghai	guangxi	1.19245	0.0823242
fujian	jiangsu	1.19421	0.0824353
hongkong	hunan	1.20123	0.0828797
jiangxi	guangxi	1.20123	0.0828797
xinjiang	yunnan	1.21528	0.0837685
hunan	xinjiang	1.22232	0.0842129
jiangxi	hubei	1.22409	0.084324
viet_nam	hongkong	1.24172	0.085435
hubei	shanghai	1.24525	0.0856571
shanghai	hunan	1.24879	0.0858793
viet_nam	hunan	1.24879	0.0858793
jiangsu	guangxi	1.26471	0.0868792
xinjiang	jiangxi	1.26648	0.0869903
jiangxi	yunnan	1.27357	0.0874347
hubei	fujian	1.27534	0.0875458
hubei	viet_nam	1.27712	0.0876569
yunnan	hunan	1.28422	0.0881013
hunan	hongkong	1.28599	0.0882124
hongkong	shanghai	1.28955	0.0884346
viet_nam	yunnan	1.29666	0.088879
fujian	guangdong	1.30378	0.0893234
jiangxi	hunan	1.30556	0.0894345
viet_nam	hubei	1.30734	0.0895456
jiangsu	viet_nam	1.30734	0.0895456
hongkong	hubei	1.3109	0.0897678
jiangsu	hunan	1.31269	0.0898789
xinjiang	viet_nam	1.31804	0.0902122
shanghai	xinjiang	1.31982	0.0903233
shanghai	hongkong	1.33232	0.091101
jiangxi	chongqing	1.33232	0.091101
hongkong	foshan	1.33948	0.0915454
jiangxi	jiangsu	1.34127	0.0916565
xinjiang	jiangsu	1.34664	0.0919898
jiangsu	fujian	1.3556	0.0925453
yunnan	chongqing	1.35919	0.0927675
viet_nam	jiangsu	1.37715	0.0938785
hunan	hubei	1.38975	0.0946561
xinjiang	hongkong	1.39156	0.0947672
yunnan	guangdong	1.39877	0.0952116
hongkong	guangdong	1.39877	0.0952116
hubei	hunan	1.39877	0.0952116
foshan	jiangxi	1.40238	0.0954338
jiangsu	hubei	1.40238	0.0954338
xinjiang	foshan	1.40238	0.0954338
jiangsu	shanghai	1.40418	0.0955449
shanghai	yunnan	1.41683	0.0963226
fujian	hunan	1.41864	0.0964337
xinjiang	chongqing	1.42045	0.0965448
xinjiang	guangxi	1.42588	0.0968781
hunan	fujian	1.42769	0.0969892
hongkong	guangxi	1.42769	0.0969892
yunnan	hubei	1.44582	0.0981002
jiangsu	guizhou	1.45309	0.0985446
xinjiang	hubei	1.46036	0.098989
viet_nam	guangdong	1.46036	0.098989
viet_nam	chongqing	1.46218	0.0991001
shanghai	guangdong	1.46582	0.0993223
hongkong	yunnan	1.48404	0.100433
xinjiang	shanghai	1.50049	0.101433
shanghai	guizhou	1.50232	0.101544
foshan	hunan	1.50781	0.101878
viet_nam	jiangxi	1.50781	0.101878
hongkong	xinjiang	1.51147	0.1021
hunan	guangdong	1.51513	0.102322
hongkong	jiangsu	1.51513	0.102322
hunan	viet_nam	1.52063	0.102655
guangxi	foshan	1.52797	0.1031
xinjiang	guizhou	1.53165	0.103322
jiangsu	jiangxi	1.53165	0.103322
shanghai	chongqing	1.539	0.103766
jiangsu	hongkong	1.54635	0.104211
jiangxi	fujian	1.55188	0.104544
hunan	jiangxi	1.55188	0.104544
shanghai	jiangxi	1.57586	0.105988
jiangsu	xinjiang	1.59065	0.106877
guizhou	viet_nam	1.59436	0.107099
yunnan	jiangsu	1.62405	0.108877
jiangsu	yunnan	1.62405	0.108877
hunan	chongqing	1.652	0.110543
yunnan	guizhou	1.65387	0.110654
jiangxi	guangdong	1.67256	0.111765
hunan	jiangsu	1.69318	0.112987
guangxi	yunnan	1.70445	0.113654
foshan	guangxi	1.73081	0.115209
guangxi	jiangsu	1.73081	0.115209
hunan	foshan	1.75916	0.116876
guizhou	jiangxi	1.76106	0.116987
hunan	guangxi	1.77433	0.117765
yunnan	foshan	1.78762	0.118542
guizhou	shanghai	1.78952	0.118653
jiangsu	guangdong	1.80094	0.11932
yunnan	fujian	1.82382	0.120653
hunan	shanghai	1.82955	0.120987
viet_nam	guizhou	1.83337	0.121209
hunan	guizhou	1.84103	0.121653
xinjiang	fujian	1.8506	0.122209
fujian	viet_nam	1.87364	0.123542
hunan	yunnan	1.99377	0.13043
jiangsu	foshan	2.05849	0.134096
foshan	chongqing	2.06243	0.134318
jiangsu	chongqing	2.12575	0.137874
guangxi	chongqing	2.1337	0.138318
hubei	hongkong	2.15761	0.139651
xinjiang	guangdong	2.1636	0.139984
fujian	shanghai	2.22977	0.143651
guangdong	guangxi	2.36792	0.151205
foshan	yunnan	2.45863	0.156094
fujian	yunnan	2.47109	0.15676
hongkong	chongqing	2.69222	0.168426
hubei	yunnan	2.7286	0.170314
hubei	guizhou	2.7889	0.173425
foshan	hubei	2.82139	0.175092
hubei	jiangsu	2.95928	0.182091
hongkong	guizhou	2.9836	0.183313
hubei	chongqing	3.00133	0.184202
fujian	foshan	3.07489	0.187868
hubei	foshan	3.10404	0.189312
jiangxi	foshan	3.11754	0.189979
guangxi	hubei	3.26057	0.196978
shanghai	foshan	3.30419	0.199089
foshan	guizhou	3.31341	0.199533
guangdong	jiangsu	3.47397	0.207199
fujian	guizhou	3.49986	0.208421
viet_nam	foshan	3.68332	0.216976
guizhou	yunnan	3.83643	0.223975
foshan	jiangsu	4.174	0.238973
guangxi	guizhou	4.19442	0.239862
jiangxi	shanghai	4.32575	0.245528
guizhou	jiangsu	4.35693	0.246861
guangdong	jiangxi	4.6966	0.261082
guangdong	hubei	4.83835	0.266859
jiangxi	viet_nam	4.92115	0.270192
guangxi	hongkong	5.16276	0.279747
hubei	guangxi	5.43722	0.290301
foshan	viet_nam	5.56713	0.295189
shanghai	viet_nam	5.62677	0.297411
foshan	shanghai	5.74114	0.301633
viet_nam	shanghai	5.93383	0.308632
jiangxi	guizhou	6.36662	0.323853
guizhou	foshan	6.86	0.340407
guizhou	chongqing	12.4432	0.483502
guizhou	hubei	12.8252	0.491057
guizhou	guangxi	14.4224	0.520387
fujian	jiangxi	15.7546	0.542384
guizhou	hongkong	16.4626	0.553272
guangdong	guizhou	23.8413	0.64204
guangdong	foshan	38.3231	0.742473
guangdong	hunan	39.6243	0.748806
guangdong	yunnan	58.4801	0.814798
yunnan	xinjiang	64.9068	0.830019
guangdong	fujian	161.371	0.923897
